# Supplementary material for: Insulin signaling regulates longevity through protein phosphorylation in Caenorhabditis elegans
Source: Nat Commun. 2021 Jul 27;12:4568. doi: 10.1038/s41467-021-24816-z (PMC8316574; doi:10.1038/s41467-021-24816-z)
Supplement: Supplementary file 3 — Dataset 1 [file 41467_2021_24816_MOESM3_ESM.xlsx]

## Sheet: Quantified phosphoisoforms
The quantified phosphoisoforms from the adult day one samples of the WT, daf-2(e1370), daf-16(mu86); daf-2(e1370), and daf-16(mu86) worms.
The 15N/14N ratios of quantified phosphopeptides (> 0.75 PhosphoRS site probability) were combined by ";" if they belong to the same phosphoisoform in each sample.
Phosphoisoform (position1:residue; position2:residue;…...)	Phosphopeptide (phosphorylation marked as * at the right side of S/T/Y residues)	UniProt ID	Protein	Gene	WT_Bio1	WT_Bio2	WT_Bio3	daf-2_Bio1	daf-2_Bio2	daf-2_Bio3	daf-2_Bio4	daf-16; daf-2_Bio1	daf-16; daf-2_Bio2	daf-16; daf-2_Bio3	daf-16; daf-2_Bio4	daf-16_Bio1	daf-16_Bio2	daf-16_Bio3	daf-16_Bio4
427:S;	AAAFASNPS*HSLDYQEVGASNPR	U4PAK0	Protein 2RSSE.1, isoform b	2RSSE.1												0.95;
447:S;	GHTS*VEDDTWLAEVVPHDEIPK	U4PAK0	Protein 2RSSE.1, isoform b	2RSSE.1		1.239583333;	1.704918033;	1.402439024;	2.475;	2.059405941;
402:S;	SNISNAS*DDSVPTR	U4PAK0	Protein 2RSSE.1, isoform b	2RSSE.1									1.414141414;				1.776699029;		1.875;
429:S;	AAAFASNPSHS*LDYQEVGASNPR	U4PAK0	Protein 2RSSE.1, isoform b	2RSSE.1			1.650273224;	1.207317073;		0.95049505;	4.055865922;	0.739583333;		1.021505376;	0.984848485;	1.08;	1.213592233;	0.873684211;0.673684211;
174:S;	VSS*LAEELNAIGK	Q9XXA4	Protein 4R79.2, isoform a	4R79.2											0.939393939;	0.84;	1.019417476;		0.9375;
212:S;	KVTS*EEFSPFNEPR	G5EF26	Protein C15C8.4	5N226		0.479166667;		1.036585366;		0.742574257;	0.469273743;	0.510416667;							1.083333333;
545:S;548:S;	SLADEESGSAS*ASS*SR	Q95ZQ4	5'-AMP-activated protein kinase catalytic subunit alpha-2	aak-2										3.795698925;
570:S;580:S;	TSS*MPQAMSMEAS*IEK	Q95ZQ4	5'-AMP-activated protein kinase catalytic subunit alpha-2	aak-2			0.754098361;	0.512195122;								1.05;	1.077669903;	1.042105263;	0.65625;
580:S;	TSSMPQAMSMEAS*IEK	Q95ZQ4	5'-AMP-activated protein kinase catalytic subunit alpha-2	aak-2			0.732240437;
570:S;	TSS*MPQAMSMEASIEK	Q95ZQ4	5'-AMP-activated protein kinase catalytic subunit alpha-2	aak-2	1.292929293;	1.713541667;	1.12568306;	0.634146341;	1.04375;	0.98019802;	0.843575419;	1.005208333;	1.070707071;	1.569892473;	1.050505051;		1.470873786;	1.052631579;	0.979166667;
247:S;	IADFGLSNIMTDGDFLRTSCGS*PNYAAPEVISGK	Q95ZQ4	5'-AMP-activated protein kinase catalytic subunit alpha-2	aak-2	0.676767677;	0.802083333;
236:T;	IADFGLSNIMT*DGDFLRTSCGSPNYAAPEVISGK	Q95ZQ4	5'-AMP-activated protein kinase catalytic subunit alpha-2	aak-2	0.747474747;	0.822916667;		0.487804878;	0.625;			0.677083333;
597:T;	MEVHDFSDMSCDVT*PPPSPGGAK	Q95ZQ4	5'-AMP-activated protein kinase catalytic subunit alpha-2	aak-2	1.686868687;	1.46875;		1.036585366;	1.0625;	1.267326733;	0.966480447;	1.729166667;1.3125;	1.590909091;	1.38172043;	1.409090909;	1.64;	1.621359223;		1.333333333;
553:S;	HAS*MSMPQKPAGIR	Q95ZQ4	5'-AMP-activated protein kinase catalytic subunit alpha-2	aak-2		0.614583333;0.770833333;	0.491803279;0.62295082;	1;		0.965346535;1.02970297;	1.173184358;
597:T;601:S;	MEVHDFSDMSCDVT*PPPS*PGGAK	Q95ZQ4	5'-AMP-activated protein kinase catalytic subunit alpha-2	aak-2	1.787878788;	1.619791667;	1.606557377;	1.036585366;1.024390244;		1.46039604;	1.162011173;	1.947916667;	1.676767677;	1.559139785;	1.919191919;	1.98;	1.902912621;	1.621052632;1.631578947;	1.28125;
91:S;	S*TSDFSTIVDLEPGKHEYK	Q9XUY2	Protein AAKB-1	aakb-1				1.012195122;
34:S;	GGIPSS*SPSNEDECPVQMK	Q9XUY2	Protein AAKB-1	aakb-1						0.485148515;
68:S;	WS*FTQNAQPR	Q9NAH7	Protein AAKB-2	aakb-2				0.93902439;
190:S;	LRS*FTQEIPSMDMLR	Q9NAH7	Protein AAKB-2	aakb-2			1.191256831;					1.40625;	1.505050505;				1.912621359;		1.375;
164:S;171:S;	KHANS*MSSLRVS*PGAIGPSGVVK	Q9BHL6	Protein AAKG-1	aakg-1							1.184357542;
171:S;	VS*PGAIGPSGVVK	Q9BHL6	Protein AAKG-1	aakg-1	0.949494949;		1.153005464;	0.768292683;	0.8;	0.782178218;	1.05027933;	1.041666667;	1.050505051;	1.064516129;	1.080808081;	0.97;	1.22815534;		1.21875;
388:T;	EILLT*NAANFEHESSNSSSPSNSALPSNQNSYSKPPTHHH	O02168	Protein AAKG-2	aakg-2							0.603351955;
107:S;	RMS*VPENVFR	H2L0K0	Protein AAKG-4, isoform a	aakg-4				0.780487805;
487:S;	ALLTDDPTKPPES*PEPRPDSWDSPSPDTPSSSDSR	G5EDP9	Phosphoinositide 3-kinase adapter subunit	aap-1													1.247572816;
9:S;	EEEVS*LNQIK	Q19151	Protein AAT-2	aat-2									1.04040404;				0.970873786;	0.957894737;
490:S;491:T;	LSS*T*RLSDDSFPDLHSDEK	H2KZG9	Protein AAT-5, isoform a	aat-5												1.55;
480:S;	GGVQLLASDSS*QALLSER	H2KZG9	Protein AAT-5, isoform a	aat-5									1.353535354;
479:S;	GGVQLLASDS*SQALLSER	H2KZG9	Protein AAT-5, isoform a	aat-5		1.322916667;	1.06010929;	1.231707317;		1.415841584;			0.96969697;			1.02;	1.067961165;		0.96875;
497:S;	LSDDS*FPDLHSDEK	H2KZG9	Protein AAT-5, isoform a	aat-5			0.896174863;	1.280487805;		1.03960396;	1.184357542;	0.78125;
494:S;	LSSTRLS*DDSFPDLHSDEK	H2KZG9	Protein AAT-5, isoform a	aat-5		0.9375;	0.74863388;	0.829268293;	1.09375;	0.831683168;		1.1875;					0.951456311;		1.03125;
494:S;497:S;	LSSTRLS*DDS*FPDLHSDEK	H2KZG9	Protein AAT-5, isoform a	aat-5				0.926829268;		0.881188119;								1.042105263;0.684210526;
490:S;497:S;	LSS*TRLSDDS*FPDLHSDEK	H2KZG9	Protein AAT-5, isoform a	aat-5														0.821052632;
511:S;	IS*PTGNGQFK	Q22397	Protein AAT-6, isoform a	aat-6													0.776699029;
502:S;	NAIGGAESES*EKVPAYK	Q22397	Protein AAT-6, isoform a	aat-6	0.696969697;		0.830601093;		0.9625;	0.99009901;		0.854166667;	0.792929293;			0.93;	0.805825243;	0.757894737;	0.635416667;
494:S;	HASEIETLKS*DGELNR	Q9NA91	Protein AAT-9, isoform a	aat-9				0.780487805;
515:S;	FHNESVVS*NDER	Q9NA91	Protein AAT-9, isoform a	aat-9				0.524390244;	0.45;	0.712871287;			0.873737374;						1.145833333;
511:S;	TTLSTS*QIDTAAAGTAEPMTR	Q56VY0	Protein AAT-9, isoform b	aat-9														0.568421053;
512:S;515:S;	FHNES*VVS*NDER	Q9NA91	Protein AAT-9, isoform a	aat-9				0.317073171;										0.547368421;
509:S;	TTLS*TSQIDTAAAGTAEPMTR	Q56VY0	Protein AAT-9, isoform b	aat-9													0.59223301;
601:S;	S*GQFFFLDDN	Q9U2K8	Protein ABCE-1	abce-1								0.40625;
38:S;41:S;	KKVETPTAMSSQHPS*VNS*LCCLDEELDQAAATLAK	G5EFG4	Protein ABCF-2	abcf-2	0.818181818;0.626262626;	0.625;0.807291667;		0.609756098;0.62195122;0.451219512;	0.4875;	0.752475248;	0.972067039;0.832402235;
28:T;	KVET*PTAMSSQHPSVNSLCCLDEELDQAAATLAK	G5EFG4	Protein ABCF-2	abcf-2		1.244791667;1.192708333;
34:S;38:S;	KKVETPTAMSS*QHPS*VNSLCCLDEELDQAAATLAK	G5EFG4	Protein ABCF-2	abcf-2	0.858585859;	0.90625;0.895833333;		0.554878049;0.62195122;	0.625;0.4125;	0.821782178;0.683168317;	0.681564246;	0.385416667;
30:T;	VETPT*AMSSQHPSVNSLCCLDEELDQAAATLAK	G5EFG4	Protein ABCF-2	abcf-2		0.59375;		0.804878049;0.707317073;	0.5125;	0.613861386;		0.520833333;
38:S;	KKVETPTAMSSQHPS*VNSLCCLDEELDQAAATLAK	G5EFG4	Protein ABCF-2	abcf-2	0.595959596;0.686868687;0.585858586;0.565656566;0.606060606;	0.572916667;0.583333333;0.625;0.635416667;		0.585365854;0.670731707;0.597560976;0.707317073;1.048780488;	0.6125;0.575;0.525;0.5125;0.65;	0.633663366;0.821782178;0.613861386;	0.860335196;0.69273743;0.793296089;	0.59375;0.520833333;
28:T;30:T;	KVET*PT*AMSSQHPSVNSLCCLDEELDQAAATLAK	G5EFG4	Protein ABCF-2	abcf-2	2.111111111;					1.178217822;	1.061452514;
33:S;38:S;	VETPTAMS*SQHPS*VNSLCCLDEELDQAAATLAK	G5EFG4	Protein ABCF-2	abcf-2		0.614583333;
28:T;34:S;38:S;	KVET*PTAMSS*QHPS*VNSLCCLDEELDQAAATLAK	G5EFG4	Protein ABCF-2	abcf-2	1.393939394;
28:T;38:S;	KVET*PTAMSSQHPS*VNSLCCLDEELDQAAATLAK	G5EFG4	Protein ABCF-2	abcf-2	1.868686869;1.767676768;	1.989583333;1.010416667;2.010416667;	0.797814208;0.819672131;	0.81097561;0.951219512;0.859756098;	0.9625;0.7625;1.025;	1.207920792;1.178217822;	1.027932961;1.061452514;
28:T;41:S;	VET*PTAMSSQHPSVNS*LCCLDEELDQAAATLAK	G5EFG4	Protein ABCF-2	abcf-2	0.757575758;0.636363636;	1.666666667;
30:T;38:S;	VETPT*AMSSQHPS*VNSLCCLDEELDQAAATLAK	G5EFG4	Protein ABCF-2	abcf-2	0.595959596;	0.59375;		0.512195122;	0.525;			0.46875;
28:T;33:S;	VET*PTAMS*SQHPSVNSLCCLDEELDQAAATLAK	G5EFG4	Protein ABCF-2	abcf-2	0.404040404;
34:S;	KVETPTAMSS*QHPSVNSLCCLDEELDQAAATLAK	G5EFG4	Protein ABCF-2	abcf-2	0.585858586;			0.865853659;
28:T;38:S;41:S;	KVET*PTAMSSQHPS*VNS*LCCLDEELDQAAATLAK	G5EFG4	Protein ABCF-2	abcf-2				0.548780488;
30:T;38:S;41:S;	VETPT*AMSSQHPS*VNS*LCCLDEELDQAAATLAK	G5EFG4	Protein ABCF-2	abcf-2	0.762626263;
28:T;33:S;38:S;	KVET*PTAMS*SQHPS*VNSLCCLDEELDQAAATLAK	G5EFG4	Protein ABCF-2	abcf-2							0.882681564;
41:S;	KKVETPTAMSSQHPSVNS*LCCLDEELDQAAATLAK	G5EFG4	Protein ABCF-2	abcf-2	0.676767677;	0.770833333;0.645833333;		0.719512195;			0.849162011;
171:S;	ATS*SISGSSPSQFHNESPAYGVYAGER	Q10929	Protein ABI-1	abi-1													1.446601942;
297:S;	GLFSLS*PNAPDEWELDR	P03949	Tyrosine-protein kinase abl-1	abl-1								1.697916667;
820:S;	SEKS*PFGSLNK	P03949	Tyrosine-protein kinase abl-1	abl-1						2.267326733;
754:T;	T*VSNDSLDTLPLPDSMNSSTYVK	P03949	Tyrosine-protein kinase abl-1	abl-1												0.92;
624:S;	NS*NPEIPNR	P03949	Tyrosine-protein kinase abl-1	abl-1									1.97979798;				2.733009709;	1.668421053;	1.75;
1870:S;	INTGS*FSDVR	Q1RS86	Protein ABT-2, isoform a	abt-2		1.395833333;		2;				1.3125;
1791:T;	ALT*IESDAESAMYF	Q9TXV8	Protein ABT-4	abt-4	0.525252525;			0.963414634;		0.792079208;		0.989583333;
1794:S;	ALTIES*DAESAMYF	Q9TXV8	Protein ABT-4	abt-4	0.525252525;			0.804878049;			1.195530726;	1;
1184:S;	VIRPS*PHTSTSNLTTENTPLLKDEEPPK	B3WFV9	Protein ABTS-1, isoform c	abts-1	1.575757576;1.5;1.606060606;1.555555556;	2.041666667;1.947916667;1.90625;2.5;2.322916667;	1.475409836;1.349726776;1.715846995;1.37704918;1.868852459;	1;1.12804878;1.073170732;1.195121951;0.969512195;	1.725;1.4375;1.2;1.6875;1.375;	1.420792079;1.257425743;1.643564356;1.5;	1.519553073;1.38547486;1.195530726;
1147:S;	HITSVDSKNS*LVR	B3WFV9	Protein ABTS-1, isoform c	abts-1								1.083333333;1.052083333;
1184:S;1190:S;	VIRPS*PHTSTS*NLTTENTPLLKDEEPPK	B3WFV9	Protein ABTS-1, isoform c	abts-1	1.363636364;
1123:S;	IPLAAIQEPSHS*INLTK	B3WFV9	Protein ABTS-1, isoform c	abts-1			1.191256831;	1.195121951;				0.708333333;	0.919191919;				1.825242718;1.475728155;	0.852631579;0.747368421;
1156:S;	DVPASS*DPTSSR	B3WFV9	Protein ABTS-1, isoform c	abts-1									1.929292929;	1.483870968;			1.825242718;	1.136842105;	1.916666667;
304:T;307:T;	IEEKPEGPVTSQTAGAPSGSSNQLT*LPT*VESVPKDISSEESSK	B3WFV9	Protein ABTS-1, isoform c	abts-1						1.198019802;							0.86407767;
297:S;307:T;	IEEKPEGPVTSQTAGAPS*GSSNQLTLPT*VESVPKDISSEESSK	B3WFV9	Protein ABTS-1, isoform c	abts-1			1.322404372;		0.9625;
297:S;310:S;	IEEKPEGPVTSQTAGAPS*GSSNQLTLPTVES*VPKDISSEESSK	B3WFV9	Protein ABTS-1, isoform c	abts-1	1.121212121;1.303030303;			1.195121951;		1.514851485;			0.757575758;				1.009708738;
310:S;	IEEKPEGPVTSQTAGAPSGSSNQLTLPTVES*VPKDISSEESSK	B3WFV9	Protein ABTS-1, isoform c	abts-1	1.292929293;		1.158469945;0.928961749;	0.865853659;			1.122905028;	0.802083333;0.760416667;1.083333333;	0.949494949;	1.064516129;	0.939393939;		0.873786408;0.893203883;	0.915789474;1.010526316;	0.786458333;
292:T;	IEEKPEGPVTSQT*AGAPSGSSNQLTLPTVESVPK	B3WFV9	Protein ABTS-1, isoform c	abts-1									1.131313131;
1184:S;1188:S;	VIRPS*PHTS*TSNLTTENTPLLK	B3WFV9	Protein ABTS-1, isoform c	abts-1	1.04040404;	1.802083333;1.6875;1.71875;1.9375;	1.464480874;1.300546448;	0.963414634;0.695121951;	0.8375;	1.138613861;	0.905027933;1.150837989;1.966480447;1.396648045;	1.114583333;0.96875;	0.95959596;0.919191919;1.03030303;		0.737373737;0.95959596;	1.39;	0.776699029;	0.842105263;	0.583333333;0.635416667;0.770833333;0.666666667;
299:S;	IEEKPEGPVTSQTAGAPSGS*SNQLTLPTVESVPK	B3WFV9	Protein ABTS-1, isoform c	abts-1	1.393939394;		1.398907104;	0.993902439;	1.0125;		1.094972067;	1.041666667;	0.909090909;	0.795698925;		1.51;	0.927184466;	0.905263158;	0.864583333;
304:T;310:S;	IEEKPEGPVTSQTAGAPSGSSNQLT*LPTVES*VPKDISSEESSK	B3WFV9	Protein ABTS-1, isoform c	abts-1				0.743902439;
297:S;	IEEKPEGPVTSQTAGAPS*GSSNQLTLPTVESVPK	B3WFV9	Protein ABTS-1, isoform c	abts-1									1.131313131;
1184:S;1187:T;	VIRPS*PHT*STSNLTTENTPLLKDEEPPKTNPDEPKV	B3WFV9	Protein ABTS-1, isoform c	abts-1	1.363636364;1.04040404;	1.854166667;1.916666667;2.208333333;	1.81420765;1.038251366;1.710382514;1.62295082;1.868852459;1.661202186;	0.987804878;0.975609756;1.06097561;0.975609756;0.975609756;0.768292683;	1.05;1.175;1.1375;1;	1.118811881;1.267326733;1.074257426;1.059405941;	1.424581006;1.094972067;0.893854749;1.318435754;1.452513966;0.893854749;	1.114583333;1.09375;1.104166667;0.822916667;0.770833333;	0.929292929;0.737373737;0.747474747;	1.086021505;	0.95959596;0.898989899;1.060606061;	1.45;1.18;	0.776699029;	0.842105263;1.021052632;0.842105263;0.863157895;	0.635416667;0.760416667;0.510416667;0.583333333;
299:S;310:S;	IEEKPEGPVTSQTAGAPSGS*SNQLTLPTVES*VPK	B3WFV9	Protein ABTS-1, isoform c	abts-1			1.322404372;	0.524390244;	1.2875;							1.23;	1.009708738;
292:T;310:S;	IEEKPEGPVTSQT*AGAPSGSSNQLTLPTVES*VPKDISSEESSK	B3WFV9	Protein ABTS-1, isoform c	abts-1			1.56284153;
58:S;60:S;	RES*QS*IELSSLAPGTR	B3WFV9	Protein ABTS-1, isoform c	abts-1		0.479166667;	0.715846995;	0.317073171;	0.8375;	0.702970297;						1.2;
58:S;	ES*QSIELSSLAPGTR	B3WFV9	Protein ABTS-1, isoform c	abts-1	0.535353535;		0.284153005;	0.182926829;0.219512195;	0.35;	0.633663366;	0.826815642;			0.290322581;	0.333333333;	0.09;	0.097087379;0.281553398;0.601941748;	0.189473684;	0.364583333;
290:S;	IEEKPEGPVTS*QTAGAPSGSSNQLTLPTVESVPK	B3WFV9	Protein ABTS-1, isoform c	abts-1											1;
300:S;	IEEKPEGPVTSQTAGAPSGSS*NQLTLPTVESVPK	B3WFV9	Protein ABTS-1, isoform c	abts-1												1.3;
1144:S;1147:S;	HITSVDS*KNS*LVR	B3WFV9	Protein ABTS-1, isoform c	abts-1	1.303030303;	1.614583333;	1.092896175;	0.951219512;	1.1;	1.445544554;	1.206703911;	0.864583333;	1.080808081;	1;	0.949494949;	1.22;	1.048543689;	1.036842105;	0.864583333;
1074:S;	RRQS*EGEAVEIEFDNENQATIHAVK	B3WFV9	Protein ABTS-1, isoform c	abts-1	1.393939394;1.277777778;	1.458333333;1.177083333;1.322916667;1.296875;	1.480874317;	1.207317073;0.975609756;3.768292683;0.817073171;	1.4125;1.2625;1.18125;	1.396039604;1.277227723;
1144:S;	HITSVDS*KNSLVR	B3WFV9	Protein ABTS-1, isoform c	abts-1	1.121212121;	1.364583333;	1.049180328;	1.085365854;	1.1375;	1.326732673;	1.083798883;	0.78125;0.979166667;		0.806451613;				1.047368421;
60:S;	ESQS*IELSSLAPGTR	B3WFV9	Protein ABTS-1, isoform c	abts-1										0.290322581;
1133:S;	EVNNS*GMWK	B3WFV9	Protein ABTS-1, isoform c	abts-1	0.848484848;	1.125;	1.245901639;		0.825;	0.485148515;	0.882681564;	0.53125;	0.626262626;	0.688172043;	0.656565657;		0.713592233;	0.631578947;
188:S;189:S;	NSS*S*TQSLDASNPQTISTVGIFPR	Q45EK3	Protein ABTS-4, isoform b	abts-4		0.78125;		0.731707317;		0.613861386;
213:S;	SLLS*APNNLGSLAHHPMR	Q45EK3	Protein ABTS-4, isoform b	abts-4						1.663366337;
1086:S;	GPAKDDEMESS*EEQE	Q17405	Aminopeptidase-like protein AC3.5	AC3.5		1.020833333;	0.852459016;	0.390243902;	0.475;	0.851485149;0.693069307;	0.737430168;0.61452514;	0.864583333;	0.909090909;			0.96;0.995;	1.048543689;		0.875;
1085:S;1086:S;	GPAKDDEMES*S*EEQE	Q17405	Aminopeptidase-like protein AC3.5	AC3.5	0.696969697;0.909090909;	0.697916667;	1.038251366;	0.780487805;	0.6875;0.675;	0.792079208;0.683168317;	0.659217877;0.670391061;	0.708333333;0.708333333;0.6875;	0.717171717;0.914141414;0.606060606;	0.768817204;	0.777777778;0.707070707;0.661616162;	0.86;	0.757281553;	0.747368421;0.742105263;	0.703125;0.755208333;
1085:S;	GPAKDDEMES*SEEQE	Q17405	Aminopeptidase-like protein AC3.5	AC3.5						0.693069307;		0.78125;	0.909090909;		0.939393939;0.919191919;	0.97;			0.927083333;
20:S;	TSPS*NDELLK	O01805	Acyl-CoA-binding protein homolog 1	acbp-1				0.597560976;		1.98019802;	1.027932961;		0.535353535;				1.432038835;
2:T;	T*LSFDDAAATVK	O01805	Acyl-CoA-binding protein homolog 1	acbp-1											1.212121212;
4:S;	TLS*FDDAAATVK	O01805	Acyl-CoA-binding protein homolog 1	acbp-1		1.59375;		1.146341463;	1.0625;
654:T;655:S;	KQSKT*S*LPSSLSPR	P91100	Protein ACD-2	acd-2								0.635416667;					0.524271845;
652:S;655:S;	KQS*KTS*LPSSLSPR	P91100	Protein ACD-2	acd-2								0.692708333;			0.808080808;
635:S;	VTS*EQLNVCK	O01664	Protein ACD-5	acd-5								0.385416667;	0.616161616;		0.555555556;		0.796116505;
156:S;	AS*STCQVHFDNVR	Q8IAB6	Protein ACDH-1, isoform b	acdh-1					0.3625;				0.161616162;
24:S;	S*TATAVSISR	H2KZG6	Protein ACDH-1, isoform a	acdh-1													0.330097087;
157:S;	ASS*TCQVHFDNVR	Q8IAB6	Protein ACDH-1, isoform b	acdh-1									0.181818182;				0.126213592;
394:S;	IYQIYEGTS*QIQR	Q22347	Probable medium-chain specific acyl-CoA dehydrogenase 10, mitochondrial	acdh-10										1.032258065;
241:S;	AS*STCSVHFDNVR	O44549	Protein ACDH-3	acdh-3										0.849462366;
86:S;96:S;	TESEAS*GTTTPQSEVS*PSK	P91156	Protein ACIN-1	acin-1										0.784946237;	0.787878788;		0.941747573;	0.989473684;	0.958333333;
86:S;89:T;	TESEAS*GTT*TPQSEVSPSK	P91156	Protein ACIN-1	acin-1													0.737864078;
81:T;96:S;	T*ESEASGTTTPQSEVS*PSK	P91156	Protein ACIN-1	acin-1											0.787878788;
96:S;104:S;	TESEASGTTTPQSEVS*PSKQSEAS*PR	P91156	Protein ACIN-1	acin-1										1.666666667;				0.505263158;
399:S;	LS*TTSQSSILGGK	P91156	Protein ACIN-1	acin-1	1.585858586;	1.947916667;1.848958333;	1.344262295;	1.231707317;	1.4875;	1.752475248;	1.586592179;	1.0625;1.020833333;	0.616161616;1.050505051;	1.279569892;1.23655914;			1.349514563;1.058252427;	1.063157895;	1.177083333;
184:S;	VDAETAQESDS*PQEAEK	P91156	Protein ACIN-1	acin-1				1.304878049;		1.772277228;							1.737864078;		1.677083333;
399:S;405:S;	ADRLS*TTSQSS*ILGGK	P91156	Protein ACIN-1	acin-1				1.12195122;
399:S;402:S;	ADRLS*TTS*QSSILGGK	P91156	Protein ACIN-1	acin-1	1.767676768;		1.229508197;	0.993902439;	1.4;			0.791666667;		1.602150538;		1.06;	1.199029126;
83:S;96:S;	TES*EASGTTTPQSEVS*PSK	P91156	Protein ACIN-1	acin-1											0.787878788;
402:S;	LSTTS*QSSILGGK	P91156	Protein ACIN-1	acin-1	2;	1.421875;	1.103825137;	1.25;		1.207920792;		1.0625;	1.176767677;	1.451612903;	1.202020202;	1.15;	1.650485437;	1.094736842;	1.041666667;
93:S;104:S;	TESEASGTTTPQS*EVSPSKQSEAS*PR	P91156	Protein ACIN-1	acin-1														0.505263158;
468:S;470:T;	KRS*ET*PPFSR	P91156	Protein ACIN-1	acin-1		1.177083333;		1.475609756;					1.262626263;	1.182795699;	1.171717172;	1.24;			1.104166667;1.270833333;
88:T;96:S;	TESEASGT*TTPQSEVS*PSK	P91156	Protein ACIN-1	acin-1											0.96969697;
90:T;96:S;	TESEASGTTT*PQSEVS*PSK	P91156	Protein ACIN-1	acin-1									1.101010101;	1.365591398;	0.96969697;	1.21;	0.990291262;	1.147368421;	0.9375;
284:S;285:S;	RVS*S*PSSRHPVSNVVHIR	P91156	Protein ACIN-1	acin-1		1.25;			1.9875;
364:S;	RLS*IVYDTEDNLIK	P91156	Protein ACIN-1	acin-1	3.651515152;
86:S;93:S;	TESEAS*GTTTPQS*EVSPSK	P91156	Protein ACIN-1	acin-1															1.177083333;
83:S;86:S;	TES*EAS*GTTTPQSEVSPSK	P91156	Protein ACIN-1	acin-1												1.28;
156:S;161:S;	VAIVEKPEPKPEPITETEAS*PSKAS*EK	P91156	Protein ACIN-1	acin-1									0.98989899;		1;	0.67;	1;		0.75;
470:T;	SET*PPFSR	P91156	Protein ACIN-1	acin-1								0.807291667;	0.727272727;
156:S;	VAIVEKPEPKPEPITETEAS*PSK	P91156	Protein ACIN-1	acin-1	1.01010101;0.939393939;	0.885416667;0.984375;1.015625;0.96875;	0.93989071;0.93989071;0.907103825;0.830601093;	1.12195122;1.43902439;1.268292683;1.158536585;	1.2;1.325;1.1625;	1.099009901;0.97029703;	1.173184358;	1.0625;1.104166667;1.072916667;	1.060606061;	1.086021505;	1.02020202;1.323232323;1.141414141;	0.88;0.92;0.98;	1.009708738;0.932038835;	1.010526316;1.063157895;	1.036458333;
115:T;	SET*ESHDSGEDFPSVDSDFGDESCLK	Q9N5S8	Protein ACL-4, isoform a	acl-4	1.939393939;
68:S;	RKES*ALTAPFFLNK	Q9N5S8	Protein ACL-4, isoform a	acl-4	1.626262626;		1.699453552;1.650273224;1.896174863;	0.890243902;	1.3125;	1.217821782;1.524752475;	1.072625698;1.05027933;0.960893855;	1.583333333;	1.747474747;	2.795698925;			1.514563107;	2.494736842;	1.598958333;
162:S;	KMS*ESSTLGIIK	Q9N5S8	Protein ACL-4, isoform a	acl-4	1.060606061;	1.21875;	1.508196721;	0.804878049;	1.0875;	1.02970297;		1.010416667;	1.373737374;	1.752688172;	1.525252525;		0.742718447;
105:T;	SMETPHFEATDGIT*DDEIEAR	Q9N5S8	Protein ACL-4, isoform a	acl-4			1.06010929;	1.329268293;	1.3875;			1.09375;
14:S;15:S;17:S;	RSS*S*AS*DLGIINR	Q1ZXU8	Protein ACL-5, isoform b	acl-5								0.552083333;		0.806451613;
13:S;14:S;	RS*S*SASDLGIINR	Q1ZXU8	Protein ACL-5, isoform b	acl-5							1.340782123;							1.705263158;
15:S;	RSSS*ASDLGIINR	Q1ZXU8	Protein ACL-5, isoform b	acl-5	1.484848485;1.828282828;	4.583333333;1.697916667;	1.989071038;	0.682926829;0.670731707;0.5;	0.65;0.6875;	0.940594059;0.900990099;	0.525139665;0.608938547;	1.697916667;1.708333333;	1.646464646;	1.215053763;1.290322581;	1.636363636;	1.87;	1.834951456;1.922330097;1.59223301;	1.863157895;2.063157895;1.957894737;1.936842105;	1.651041667;
27:S;	EKS*DIIDAK	Q1ZXU8	Protein ACL-5, isoform b	acl-5							0.715083799;
14:S;	RSS*SASDLGIINR	Q1ZXU8	Protein ACL-5, isoform b	acl-5		1.572916667;	1.136612022;	0.426829268;		0.633663366;							1.912621359;
14:S;15:S;	RSS*S*ASDLGIINR	Q1ZXU8	Protein ACL-5, isoform b	acl-5	1.095959596;	1.1875;1.140625;	1.333333333;	0.646341463;0.902439024;0.524390244;	0.925;	1.01980198;	0.837988827;	1.036458333;1.0625;	0.98989899;	0.951612903;1.064516129;	1.060606061;0.808080808;	1.15;1.14;	0.961165049;	0.842105263;1.136842105;1.126315789;	1.0625;
371:S;	VSS*KLVTLQQK	Q1ZXU8	Protein ACL-5, isoform b	acl-5		0.15625;			0.2125;		0.25698324;
390:T;	TTT*LNAMLEEK	Q1ZXU8	Protein ACL-5, isoform b	acl-5	0.686868687;				0.6;		0.586592179;
460:T;	NTAGT*ERPPASPAPNTSTIEHPLAK	P90731	Protein ACLY-2	acly-2		1.03125;
466:S;	NTAGTERPPAS*PAPNTSTIEHPLAK	P90731	Protein ACLY-2	acly-2	0.702020202;	1;	0.972677596;	0.829268293;	1.0625;	1.04950495;	0.960893855;	1.03125;	1.272727273;	1.086021505;	1.03030303;	0.91;	0.941747573;	1.084210526;	1.072916667;
457:T;	NT*AGTERPPASPAPNTSTIEHPLAK	P90731	Protein ACLY-2	acly-2		1;	1.245901639;	0.914634146;	0.7375;		0.972067039;	0.895833333;		1.032258065;	1.121212121;1.080808081;	1.07;	0.961165049;	1.073684211;
142:S;	NQS*IEFER	Q23500	Probable cytoplasmic aconitate hydratase	aco-1													0.669902913;		0.5;
563:S;	LQLLS*PFDKWDGK	P34455	Probable aconitate hydratase, mitochondrial	aco-2			1.50273224;
553:S;	GYDPGEDTFQAPSGSGQVDVS*PSSDR	P34455	Probable aconitate hydratase, mitochondrial	aco-2												1.63;	1.310679612;
512:T;	LDFNPLTDELT*AADGSK	P34455	Probable aconitate hydratase, mitochondrial	aco-2												1.42;
251:S;	GES*VDVDLPFTLLSFDQLLSR	Q18660	Protein ACS-17	acs-17					0.7375;0.725;
653:S;	IAEGS*ESGIGDTTTLVDESVIK	Q18496	Acetyl-coenzyme A synthetase	acs-19	1.272727273;	1.1875;	0.480874317;0.469945355;0.43715847;	0.164634146;0.146341463;0.201219512;	0.4625;	0.891089109;	0.223463687;0.391061453;	0.28125;0.5;0.239583333;	0.292929293;0.297979798;	1.946236559;	0.484848485;0.303030303;	0.875;0.9;	0.941747573;0.932038835;1.029126214;	0.221052632;	0.145833333;0.239583333;
6:S;	KVS*VYDSSKDK	Q20121	Protein ACS-4	acs-4	0.757575758;		1.081967213;					0.927083333;	0.898989899;1.02020202;	1.021505376;	1.02020202;0.97979798;	0.81;0.88;	0.922330097;0.893203883;	0.884210526;	0.895833333;0.927083333;0.854166667;
332:S;	GS*IQGLTDDIK	Q9XWD1	Protein ACS-5	acs-5								0.677083333;	0.707070707;	0.76344086;	0.747474747;	0.71;	0.660194175;		0.625;
319:T;	EIT*ALAPSTMK	P0DM41	Actin-1	act-1								1.041666667;
200:S;	GYS*FTTTAER	P0DM41	Actin-1	act-1					1.1375;
324:S;	EITALAPS*TMK	P0DM41	Actin-1	act-1			1.158469945;			1.198019802;		1.520833333;		1.107526882;	1.323232323;	1.52;		1.347368421;
204:T;	GYSFTTT*AER	P0DM41	Actin-1	act-1					1.3625;
234:S;	LCYVALDFEQEMATAASS*SSLEK	P0DM41	Actin-1	act-1			1.147540984;0.907103825;	1.12195122;1.012195122;		1.128712871;
53:S;	GQKDS*YVGDEAQSK	P0DM41	Actin-1	act-1	1.434343434;	1.34375;	1.218579235;	1.231707317;		1.534653465;	1.206703911;	1.21875;	1.02020202;	1.161290323;	1.015151515;	1.31;	1.145631068;	1.157894737;0.989473684;	1.03125;
250:T;	SYELPDGQVIT*VGNER	P0DM41	Actin-1	act-1													1.184466019;
369:S;	QEYDESGPS*IVHR	P0DM41	Actin-1	act-1					1.1375;
325:T;	EITALAPST*MK	P0DM41	Actin-1	act-1		1.385416667;		1.512195122;				0.947916667;
233:S;	LCYVAHDFESELAAAASS*SSLEK	O45815	Protein ACT-5	act-5	0.878787879;	0.427083333;		0.890243902;
19:S;	TPALGGSCGPS*VR	Q19523	Protein ACY-1	acy-1		2.479166667;		1.597560976;					2.368686869;	2.23655914;	2.080808081;			2.042105263;
288:S;	TS*NATQVDQPLAK	Q19523	Protein ACY-1	acy-1											1.757575758;
15:S;	TPALGGS*CGPSVR	Q19523	Protein ACY-1	acy-1			1.530054645;	1.743902439;	2.775;	2.514851485;		2.09375;	1.707070707;	2.107526882;		2.26;	2.427184466;	2.105263158;	2.229166667;
679:T;	FDT*DNNFDQR	Q19523	Protein ACY-1	acy-1	1.484848485;			1.987804878;	3.4625;				2.131313131;
915:S;	DVS*VDIPTMPR	G5EE33	Protein ACY-3	acy-3		0.239583333;	0.852459016;	0.317073171;				0.5;	0.454545455;	0.47311828;	0.777777778;	0.78;	0.601941748;	0.473684211;	0.520833333;
36:S;	ETFGS*QVLR	Q966F9	Protein ACY-4	acy-4	1.065656566;	1.15625;	1.234972678;	1.158536585;	1.2375;	1.316831683;	1.368715084;		1.202020202;	1.172043011;	1.222222222;		1.281553398;	1.210526316;
225:T;	FLTNQYET*ELSPDDCDPDNER	Q19953	Protein ADA-2, isoform a	ada-2								2.40625;
625:S;632:S;	EHKLS*QAALSAS*DDGLNAGISPNNVR	Q9U9K0	Adducin-related protein 1	add-1	1.595959596;	1.96875;	1.639344262;	1.170731707;		0.99009901;
625:S;630:S;	EHKLS*QAALS*ASDDGLNAGISPNNVR	Q9U9K0	Adducin-related protein 1	add-1		1.96875;	1.639344262;	1;		0.99009901;	1.173184358;						1.213592233;	1.663157895;
53:S;	S*FCHELEEVIR	Q9U9K0	Adducin-related protein 1	add-1		1.96875;	1.650273224;	1.182926829;		1.108910891;
288:T;	NLLQADAISNQPT*PK	Q9U3D6	Protein ADR-1, isoform c	adr-1											0.868686869;			0.505263158;
946:T;	TPTKPLGQNVT*PTSTNNHEIAQSTR	O02626	MAP kinase-activating death domain protein	aex-3								1.3125;						0.978947368;
659:S;	SNSQGAFSFDHGS*DSEYESTPVSQR	O02626	MAP kinase-activating death domain protein	aex-3	1.247474747;	1.270833333;	1.37704918;		1.58125;	0.920792079;	1.452513966;	1.1875;	1.464646465;	0.827956989;		1.22;	1.252427184;	0.978947368;	1.010416667;
1236:S;	AAAAS*PVSNLYR	Q86NJ3	Protein AFD-1, isoform d	afd-1											1.101010101;
1437:S;1442:S;	ETVIDDIPHSSSS*VENVS*PVSPPESR	Q86NJ3	Protein AFD-1, isoform d	afd-1														1.463157895;
1288:S;	ALNDLELNS*PLAR	Q86NJ4	Protein AFD-1, isoform c	afd-1								1.791666667;		2.043010753;
1236:S;1248:S;	AAAAS*PVSNLYRPTSAS*NLFAPPR	Q86NJ3	Protein AFD-1, isoform d	afd-1							1.039106145;
1442:S;1445:S;	ETVIDDIPHSSSSVENVS*PVS*PPESR	Q86NJ3	Protein AFD-1, isoform d	afd-1					1.7125;							1.8;		1.673684211;
1426:T;1442:S;	ET*VIDDIPHSSSSVENVS*PVSPPESR	Q86NJ3	Protein AFD-1, isoform d	afd-1				1.975609756;								1.77;
1445:S;	ETVIDDIPHSSSSVENVSPVS*PPESR	Q86NJ3	Protein AFD-1, isoform d	afd-1				1.146341463;									1.781553398;
578:S;	MPS*QGQYTYLVK	Q94125	Phosphatidylinositol 3-kinase age-1	age-1		0.697916667;	0.513661202;	1.292682927;						1.032258065;			0.611650485;
1573:S;	S*PTTVQEALEESQK	G5EFH7	Protein AGEF-1, isoform a	agef-1													0.757281553;
242:S;	EVVEVLVSNTISNEVSDETS*EAGGTHR	Q7K783	Protein AGEF-1, isoform b	agef-1		0.864583333;		0.756097561;0.853658537;		0.846534653;
103:S;	VIGS*TGNLSGYR	Q2HQK2	Protein AGT-1, isoform b	agt-1								0.895833333;	1.292929293;
401:Y;	TLDEEVAY*LHLAQLGVK	P27604	Adenosylhomocysteinase	ahcy-1	0.545454545;0.515151515;	0.416666667;0.442708333;	0.393442623;0.426229508;	0.853658537;0.902439024;	0.85625;0.7625;	0.752475248;0.732673267;	0.737430168;	0.5625;0.510416667;	0.828282828;				0.436893204;0.281553398;
185:S;	VPAINVNDS*VTK	P27604	Adenosylhomocysteinase	ahcy-1		0.34375;	0.196721311;	0.719512195;		0.495049505;	0.893854749;	0.5;	0.474747475;	0.677419355;	0.595959596;			0.452631579;	0.375;
420:S;	LSDEQAS*YLGVPVAGPYKPDHYR	P27604	Adenosylhomocysteinase	ahcy-1	0.651515152;	0.34375;	0.43715847;				1.932960894;	0.666666667;
187:T;	VPAINVNDSVT*K	P27604	Adenosylhomocysteinase	ahcy-1			0.409836066;					0.526041667;		0.784946237;	0.575757576;	0.41;	0.45631068;	0.452631579;
189:S;	S*KFDNLYGIR	P27604	Adenosylhomocysteinase	ahcy-1								0.541666667;
320:S;	VTAPITNATS*TNSR	Q21221	Protein AHO-3	aho-3														0.8;
323:S;	VTAPITNATSTNS*R	Q21221	Protein AHO-3	aho-3										0.623655914;
319:T;	VTAPITNAT*STNSR	Q21221	Protein AHO-3	aho-3									0.898989899;		0.97979798;		0.980582524;		0.8125;
631:S;	APAS*TEDYHYSFLE	Q17740	Protein AIN-1	ain-1		0.71875;	0.896174863;	0.62195122;				0.552083333;	0.48989899;				0.941747573;
280:S;	NMGVAPNSGHGS*WK	Q17740	Protein AIN-1	ain-1								0.666666667;
583:S;	GGPPPGS*DGGAGPSTSR	Q95R18	Protein AIN-2, isoform b	ain-2													0.786407767;
318:S;	GWDEGSISGGGS*GR	Q95R18	Protein AIN-2, isoform b	ain-2								2.489583333;	2.393939394;		2.373737374;	1.68;			1.927083333;
312:S;	GWDEGS*ISGGGSGR	Q95R18	Protein AIN-2, isoform b	ain-2			1.049180328;		0.7625;	0.920792079;	0.424581006;	0.354166667;	0.585858586;		0.565656566;	0.71;	0.961165049;	0.394736842;	0.322916667;
327:S;	HPSHHQS*NDNSMWNSPSVGGGQSNSETR	Q95R18	Protein AIN-2, isoform b	ain-2															0.677083333;
296:S;	RPIVPSGWGDIPSEISTDKS*DSEFDQSSSR	Q95R18	Protein AIN-2, isoform b	ain-2	1.045454545;	1.098958333;			1.325;
146:S;	KS*WTDSITSIAR	Q9XUW8	Protein AIP-1	aip-1		0.416666667;	0.295081967;				0.245810056;	0.114583333;			0.131313131;		0.087378641;
139:S;143:S;	S*ISSS*REDLLSEHATSR	Q95ZY7	Protein AJM-1, isoform c	ajm-1	2.454545455;		1.836065574;	1.182926829;	1.8375;	1.306930693;		1.34375;1.260416667;	1.474747475;1.414141414;			1.78;	2.32038835;	1.357894737;1.368421053;	1.125;1.09375;
985:S;	ES*PADQAHIR	Q95ZY7	Protein AJM-1, isoform c	ajm-1				0.292682927;			1.262569832;
875:S;	S*TDDLTTR	Q95ZY7	Protein AJM-1, isoform c	ajm-1											1.212121212;
141:S;	SIS*SSREDLLSEHATSR	Q95ZY7	Protein AJM-1, isoform c	ajm-1	2.02020202;					1.613861386;
141:S;142:S;	SIS*S*SREDLLSEHATSR	Q95ZY7	Protein AJM-1, isoform c	ajm-1								2.447916667;
214:T;	ST*EALSQTPLGR	Q95ZY7	Protein AJM-1, isoform c	ajm-1			2.163934426;	2.243902439;			1.407821229;						1.786407767;
213:S;	S*TEALSQTPLGR	Q95ZY7	Protein AJM-1, isoform c	ajm-1				2.243902439;						1.88172043;			2.533980583;
243:S;	YLPYPTTTTTTS*GDGR	Q95ZY7	Protein AJM-1, isoform c	ajm-1			3.409836066;					2.71875;		2.376344086;		2.75;
766:S;	NHLLS*SETLAK	Q95ZY7	Protein AJM-1, isoform c	ajm-1			2;		0.7875;		0.815642458;	1.28125;
143:S;	SISSS*REDLLSEHATSR	Q95ZY7	Protein AJM-1, isoform c	ajm-1	2.015151515;	1.9375;1.864583333;	1.901639344;	1.5;1.5;	1.225;1.5375;	1.584158416;	1.418994413;1.620111732;	1.270833333;1.385416667;	1.494949495;		1.565656566;		1.533980583;	1.147368421;	1.197916667;
227:S;	STEALSQTPLGRPAS*PLDR	Q95ZY7	Protein AJM-1, isoform c	ajm-1	2.747474747;	2.697916667;2.34375;	2.557377049;2.612021858;	2.079268293;2.365853659;	2.1375;2.35;	2.96039604;3.465346535;	2.089385475;2.139664804;	2.333333333;2.5;2.354166667;	2.292929293;2.272727273;2.323232323;	2.215053763;2.365591398;	2.272727273;2.207070707;	2.82;2.6;	2.912621359;2.300970874;3.087378641;	2.305263158;2.4;1.894736842;	2.21875;1.989583333;1.958333333;
141:S;143:S;	SIS*SS*REDLLSEHATSR	Q95ZY7	Protein AJM-1, isoform c	ajm-1	2.484848485;	2.197916667;										1.78;2.06;			1.979166667;
944:S;	AS*NPSIYQSSR	Q95ZY7	Protein AJM-1, isoform c	ajm-1								1.46875;	1.757575758;	1.612903226;	1.383838384;	2.6;
996:S;	SRS*ADYLMDR	Q95ZY7	Protein AJM-1, isoform c	ajm-1	1.464646465;	1.21875;	1.535519126;1.978142077;	1.81097561;1.298780488;	1.3;1.1875;	1.306930693;1.257425743;			1.717171717;			1.695;	1.893203883;	1.515789474;	1.572916667;
1131:S;	SS*LHQTGQQETSNR	Q95ZY7	Protein AJM-1, isoform c	ajm-1						2.336633663;			1.404040404;					1.157894737;	1.052083333;
139:S;	S*ISSSREDLLSEHATSR	Q95ZY7	Protein AJM-1, isoform c	ajm-1				1.304878049;	1.225;		1.832402235;
213:S;227:S;	S*TEALSQTPLGRPAS*PLDR	Q95ZY7	Protein AJM-1, isoform c	ajm-1		1.953125;	2.131147541;		1.3;					1.602150538;				1.905263158;
510:S;512:S;	FDSSIATIHVLHES*DS*DESATPR	Q18930	AEEL A kinase anchor protein	aka-1	0.666666667;	0.90625;	0.852459016;		0.8125;
226:S;	EEGGRDS*IEESANESALYQFADR	Q18930	AEEL A kinase anchor protein	aka-1		1.145833333;
510:S;	FDSSIATIHVLHES*DSDESATPR	Q18930	AEEL A kinase anchor protein	aka-1	0.595959596;	0.822916667;	0.857923497;	0.670731707;	0.475;	0.663366337;	0.782122905;		1.050505051;				0.883495146;
524:S;	SGALATVDEQEEMQSNFTQFSFHNVMGS*INR	Q17941	Serine/threonine-protein kinase akt-1	akt-1		0.822916667;		0.365853659;	0.575;
492:T;	EIEPPYKPNVQSETDTSYFDNEFTSQPVQLT*PPSR	Q17941	Serine/threonine-protein kinase akt-1	akt-1		1.729166667;1.802083333;1.59375;1.552083333;		0.62195122;0.695121951;0.567073171;0.573170732;	0.89375;0.9125;0.8125;	0.861386139;0.653465347;1.03960396;		1.895833333;1.927083333;						1.726315789;
532:S;	IHEAS*EDNEDYDMG	Q17941	Serine/threonine-protein kinase akt-1	akt-1		1.114583333;	0.994535519;	0.195121951;	0.3375;	0.425742574;	0.324022346;
172:S;	AS*MISIADTSEAAK	Q17941	Serine/threonine-protein kinase akt-1	akt-1							0.659217877;
492:T;495:S;	KEIEPPYKPNVQSETDTSYFDNEFTSQPVQLT*PPS*R	Q17941	Serine/threonine-protein kinase akt-1	akt-1		0.65625;
174:T;	KNT*VTMDDFDFLK	Q9XTG7	Serine/threonine-protein kinase akt-2	akt-2			1.333333333;					1.552083333;
479:T;	EFTSMPVQLT*PPR	Q9XTG7	Serine/threonine-protein kinase akt-2	akt-2			1.371584699;	1.146341463;			0.94972067;							1.673684211;
155:S;	IS*STTPSVTALK	P54216	Fructose-bisphosphate aldolase 1	aldo-1									1.005050505;	0.73655914;		1.07;	1.194174757;		0.791666667;
39:S;	GILAADESTGS*MDKR	P54216	Fructose-bisphosphate aldolase 1	aldo-1	1.626262626;	1.552083333;	1.409836066;	1.146341463;	1.4;		1.027932961;	1.307291667;	1.060606061;		1.181818182;	1.37;	1.45631068;
90:S;	QLLFTTPNLNQHISGVILYEETFHQS*TDKGEK	P46563	Fructose-bisphosphate aldolase 2	aldo-2		1.041666667;		0.670731707;	0.6875;
43:T;	GILAADESTGT*IGK	P46563	Fructose-bisphosphate aldolase 2	aldo-2	1.484848485;		1.180327869;	1.012195122;		1.069306931;		1.291666667;1.145833333;	1.484848485;1.232323232;	1.946236559;	1.025252525;		1.344660194;1.174757282;
40:S;	GILAADES*TGTIGK	P46563	Fructose-bisphosphate aldolase 2	aldo-2				0.951219512;			1.340782123;	2.177083333;	1.97979798;	1.989247312;	2.161616162;	1.75;
164:S;	IMES*PESSGK	Q95QK5	Protein ALFA-1, isoform b	alfa-1									0.96969697;				0.961165049;
992:S;997:T;998:S;	EHDSGEGS*QPSGT*S*EDTTLSNMAR	G5EES3	Protein argonaute	alg-1	1.449494949;	1.088541667;	1.103825137;	0.93902439;	1.075;	0.920792079;	1.044692737;				1.212121212;				1.03125;
988:S;992:S;998:S;	EHDS*GEGS*QPSGTS*EDTTLSNMAR	G5EES3	Protein argonaute	alg-1		1.09375;			1.075;	1;		1.276041667;	1.247474747;	1.182795699;	1.212121212;	1.5;		1.284210526;	1.125;
988:S;992:S;	EHDS*GEGS*QPSGTSEDTTLSNMAR	G5EES3	Protein argonaute	alg-1		0.895833333;	1.016393443;		1.2;		1.184357542;	1.260416667;	1.136363636;	1.376344086;1.322580645;		1.51;			1.125;
995:S;997:T;998:S;	EHDSGEGSQPS*GT*S*EDTTLSNMAR	G5EES3	Protein argonaute	alg-1	1.111111111;		1.103825137;				1.061452514;	1.1875;	1.232323232;	1.182795699;					1.03125;
992:S;995:S;	EHDSGEGS*QPS*GTSEDTTLSNMAR	G5EES3	Protein argonaute	alg-1		0.958333333;	1.049180328;	1.067073171;
988:S;997:T;998:S;	EHDS*GEGSQPSGT*S*EDTTLSNMAR	G5EES3	Protein argonaute	alg-1	1.262626263;	1.083333333;	1.103825137;		1.075;		1.027932961;	1.364583333;	1.262626263;	1.086021505;		1.25;		1.147368421;
988:S;995:S;998:S;	EHDS*GEGSQPS*GTS*EDTTLSNMAR	G5EES3	Protein argonaute	alg-1												1.5;
988:S;995:S;	EHDS*GEGSQPS*GTSEDTTLSNMAR	G5EES3	Protein argonaute	alg-1	1.151515152;			1.097560976;				1.260416667;		1.376344086;		1.51;			1.125;
992:S;995:S;998:S;	EHDSGEGS*QPS*GTS*EDTTLSNMAR	G5EES3	Protein argonaute	alg-1			1.103825137;	0.93902439;			1.027932961;							1.284210526;
988:S;	EHDS*GEGSQPSGTSEDTTLSNMAR	G5EES3	Protein argonaute	alg-1	1.282828283;1.464646465;	0.895833333;	1.038251366;1.120218579;	1.170731707;0.987804878;	1.1;1.275;	1.316831683;1.03960396;	1.094972067;1.340782123;		1.04040404;		1.03030303;	1.2;	1.213592233;1.116504854;	1.063157895;1.063157895;	0.833333333;0.979166667;
988:S;992:S;997:T;	EHDS*GEGS*QPSGT*SEDTTLSNMAR	G5EES3	Protein argonaute	alg-1															1.03125;
992:S;	YHLVDREHDSGEGS*QPSGTSEDTTLSNMAR	G5EES3	Protein argonaute	alg-1	1.797979798;1.454545455;	1;1.125;	1.136612022;1.049180328;1.016393443;1.136612022;	1.158536585;1.085365854;	1.0625;1.1875;1.11875;	1.03960396;0.98019802;1.356435644;1.396039604;	1.240223464;1.145251397;		0.97979798;1.04040404;		1.04040404;	1.14;1.11;	1.116504854;1.242718447;	0.978947368;0.957894737;	0.895833333;0.822916667;
988:S;992:S;995:S;	EHDS*GEGS*QPS*GTSEDTTLSNMAR	G5EES3	Protein argonaute	alg-1											1.242424242;			1.147368421;	1.072916667;
878:S;881:S;883:T;	DHGSGEEGS*QPS*GT*SSEDTTLSSMAK	O16720	Protein argonaute	alg-2			1.103825137;			1.059405941;
873:S;878:S;	DHGS*GEEGS*QPSGTSSEDTTLSSMAK	O16720	Protein argonaute	alg-2				1.231707317;								1.64;
878:S;	YHLVDRDHGSGEEGS*QPSGTSSEDTTLSSMAK	O16720	Protein argonaute	alg-2	1.373737374;	1.177083333;	1.306010929;1.196721311;1.169398907;1.191256831;	1.390243902;1.274390244;1.317073171;	1.41875;1.5;1.4;	1.534653465;	1.418994413;1.653631285;1.162011173;		1.272727273;1.212121212;		1.414141414;	1.505;	1.524271845;1.621359223;	1.226315789;1.184210526;	1.072916667;1.072916667;
878:S;883:T;884:S;	DHGSGEEGS*QPSGT*S*SEDTTLSSMAK	O16720	Protein argonaute	alg-2			1.202185792;			1.059405941;
878:S;881:S;	DHGSGEEGS*QPS*GTSSEDTTLSSMAK	O16720	Protein argonaute	alg-2	1.272727273;		1.049180328;	1.243902439;						1.516129032;		1.44;
878:S;881:S;884:S;	DHGSGEEGS*QPS*GTS*SEDTTLSSMAK	O16720	Protein argonaute	alg-2						1.059405941;	1.217877095;
237:S;	VSFTGS*VASGEAVQR	Q7Z1Q2	Protein ALH-12, isoform b	alh-12										1.365591398;	1.666666667;	2.32;	1.349514563;	1.221052632;
480:S;	GS*FLGDLNFYGK	P52713	Probable methylmalonate-semialdehyde dehydrogenase [acylating], mitochondrial	alh-8	0.611111111;	0.427083333;	0.448087432;	1.256097561;		0.693069307;	0.782122905;	0.833333333;	0.707070707;				0.533980583;	0.778947368;
6:S;	S*SGMSAATLQTR	P46562	Putative aldehyde dehydrogenase family 7 member A1 homolog	alh-9			1.409836066;	0.243902439;	0.6125;	0.623762376;	0.368715084;		0.717171717;	1.043010753;	1.080808081;		1.048543689;	0.926315789;	0.96875;
10:S;	SGMS*AATLQTR	P46562	Putative aldehyde dehydrogenase family 7 member A1 homolog	alh-9				0.085365854;	0.175;	0.584158416;	0.25698324;		0.737373737;0.505050505;	0.946236559;0.333333333;	0.595959596;		0.883495146;		0.96875;
7:S;	SS*GMSAATLQTR	P46562	Putative aldehyde dehydrogenase family 7 member A1 homolog	alh-9									0.737373737;				1.038834951;	0.926315789;
319:S;321:S;325:S;	AAYHPQVNTARPVS*VS*PAPS*AGSK	G5EC72	Protein ALP-1, isoform a	alp-1							0.134078212;
328:S;	PVSVSPAPSAGS*K	G5EC72	Protein ALP-1, isoform a	alp-1								0.145833333;					0.106796117;
665:S;	S*PQHSPQPVQSYIVR	G5EFL5	Protein ALP-1, isoform d	alp-1		1.125;1.21875;	0.775956284;0.87431694;	1.109756098;		1.811881188;					0.555555556;0.797979798;		0.631067961;
321:S;	AAYHPQVNTARPVSVS*PAPSAGSK	G5EC72	Protein ALP-1, isoform a	alp-1			0.295081967;	0.195121951;			0.324022346;	0.140625;0.114583333;	0.161616162;	0.161290323;	0.151515152;	0.19;	0.242718447;	0.168421053;	0.15625;
303:S;	SSPTAAQPVHIQDS*PR	G5EC72	Protein ALP-1, isoform a	alp-1	0.232323232;	0.104166667;	0.229508197;	0.158536585;	0.1875;	0.227722772;		0.09375;	0.126262626;0.111111111;		0.070707071;	0.17;		0.126315789;
345:S;	TQGILS*PGQR	G5EC72	Protein ALP-1, isoform a	alp-1		0.145833333;	0.25136612;	0.195121951;			0.145251397;	0.276041667;	0.242424242;	0.075268817;	0.202020202;	0.14;	0.203883495;	0.231578947;	0.270833333;
665:S;669:S;	DVHAPVPLPRS*PQHS*PQPVQSYIVR	G5EFL5	Protein ALP-1, isoform d	alp-1	1.626262626;1.757575758;	1.645833333;0.989583333;1.692708333;	1.120218579;1.076502732;	0.93902439;0.975609756;	1.6875;1.4125;0.9875;	1.905940594;	1.268156425;1.061452514;1.173184358;	0.572916667;0.59375;	0.757575758;0.818181818;	0.946236559;	0.767676768;0.696969697;	0.685;0.76;		0.6;0.547368421;	0.526041667;0.583333333;
853:S;855:T;	IHEPTGPS*PT*PPSTPSHPIKR	G5EFL5	Protein ALP-1, isoform d	alp-1		2.145833333;1.416666667;	2.021857923;					1.604166667;	1.898989899;			1.83;	2.388349515;	1.794736842;
325:S;	PVSVSPAPS*AGSK	G5EC72	Protein ALP-1, isoform a	alp-1															0.125;
321:S;325:S;	PVSVS*PAPS*AGSK	G5EC72	Protein ALP-1, isoform a	alp-1								0.21875;	0.252525253;	0.139784946;					0.291666667;
290:S;	S*SPTAAQPVHIQDSPR	G5EC72	Protein ALP-1, isoform a	alp-1		0.229166667;											0.184466019;
383:S;	SVTYGGGVGPGGTHYDSNRLS*PAPSQYSTQSR	G5EC72	Protein ALP-1, isoform a	alp-1		0.208333333;0.223958333;	0.207650273;0.196721311;	0.219512195;0.195121951;		0.188118812;0.178217822;	0.234636872;0.167597765;	0.135416667;0.151041667;0.125;	0.141414141;	0.204301075;	0.121212121;0.156565657;	0.13;0.24;	0.17961165;0.194174757;0.165048544;	0.105263158;	0.135416667;
775:S;	ASVSNSATS*PIK	G5EFL5	Protein ALP-1, isoform d	alp-1								0.34375;	0.525252525;		0.424242424;	0.54;
754:S;	HTKPEPSTPLSVPTVSINDIATS*PIK	G5EFL5	Protein ALP-1, isoform d	alp-1			1.180327869;
319:S;321:S;	AAYHPQVNTARPVS*VS*PAPSAGSK	G5EC72	Protein ALP-1, isoform a	alp-1	0.111111111;	0.104166667;0.125;	0.18579235;	0.207317073;	0.1;	0.099009901;	0.122905028;0.122905028;	0.255208333;0.119791667;	0.191919192;0.111111111;	0.069892473;0.032258065;	0.191919192;0.090909091;	0.08;	0.13592233;0.087378641;	0.178947368;0.115789474;	0.140625;0.130208333;
145:S;	HMQYNS*PLGIYSDK	G5EC72	Protein ALP-1, isoform a	alp-1			0.109289617;										0.106796117;
814:S;	IHEPSS*PPPSVHK	G5EFL5	Protein ALP-1, isoform d	alp-1								0.96875;
81:T;	EDDGKKT*PTGDNILEAASVLDNR	Q21836	Protein ALR-1	alr-1								1.8125;
488:S;	MSS*EQLTGPLVTEIGK	P34552	Apoptosis-linked gene 2-interacting protein X 1	alx-1															1.083333333;
487:S;	MS*SEQLTGPLVTEIGK	P34552	Apoptosis-linked gene 2-interacting protein X 1	alx-1							1.162011173;		0.98989899;				1.223300971;		1.083333333;
10:S;	ATNVDLS*LEDIISK	Q21559	Protein ALY-3, isoform a	aly-3								0.552083333;
76:S;	S*VDFDEEKEK	Q2PJ74	Alpha-mannosidase	aman-2						0.673267327;
1066:S;	TLASPTTYEANERS*TAAEK	Q2PJ74	Alpha-mannosidase	aman-2		0.5;						0.541666667;
134:S;	LESQNDGCLS*PSSLK	D7SFL2	Protein AMPD-1, isoform b	ampd-1	0.717171717;	0.770833333;	0.994535519;	0.451219512;	0.35;	0.504950495;	0.402234637;	1.03125;	0.898989899;		1.03030303;		0.912621359;	0.410526316;	0.760416667;
18:S;26:S;	DTNGVHFFNPAADNS*DEETTAAS*PSSDVARPNPLDSAR	D7SFL2	Protein AMPD-1, isoform b	ampd-1	0.232323232;	0.583333333;0.78125;	0.218579235;				0.69273743;0.446927374;					0.76;
237:T;	NT*ETTQVLFHPPSVPDLEAVQTSFNPPDPPKDHWGK	D7SFL2	Protein AMPD-1, isoform b	ampd-1				0.701219512;
137:S;	LESQNDGCLSPSS*LK	D7SFL2	Protein AMPD-1, isoform b	ampd-1	0.484848485;		0.644808743;	0.292682927;	0.2875;	0.445544554;	0.413407821;	0.458333333;	0.454545455;		0.404040404;	0.68;	0.40776699;		0.59375;
62:S;	TVDS*ELFDSGPFKK	D7SFL2	Protein AMPD-1, isoform b	ampd-1	0.47979798;0.424242424;	0.666666667;0.802083333;	0.601092896;0.644808743;	0.304878049;0.353658537;	0.3875;0.3625;	0.415841584;0.435643564;	0.324022346;0.324022346;	0.427083333;0.385416667;	0.464646465;	0.52688172;0.774193548;	0.48989899;	0.795;0.91;	0.504854369;	0.494736842;0.547368421;	0.395833333;
149:S;	GSTAVVGDDFWS*PQNSEK	H2KZ19	Protein AMPD-1, isoform c	ampd-1										0.860215054;		0.69;
127:S;134:S;	LES*QNDGCLS*PSSLK	D7SFL2	Protein AMPD-1, isoform b	ampd-1												0.245;
18:S;	DTNGVHFFNPAADNS*DEETTAASPSSDVAR	D7SFL2	Protein AMPD-1, isoform b	ampd-1		0.697916667;0.296875;	0.568306011;0.579234973;0.295081967;	1.091463415;		0.722772277;	0.703910615;0.648044693;0.715083799;0.849162011;	0.645833333;0.739583333;1.104166667;1.161458333;0.427083333;1.114583333;	0.696969697;0.565656566;	0.397849462;0.322580645;0.419354839;1.129032258;	0.484848485;	0.54;0.38;1.42;	0.504854369;1.213592233;	0.763157895;0.610526316;0.484210526;	0.635416667;0.677083333;0.59375;0.635416667;
248:S;	NTETTQVLFHPPS*VPDLEAVQTSFNPPDPPKDHWGK	D7SFL2	Protein AMPD-1, isoform b	ampd-1				0.524390244;
134:S;137:S;	LESQNDGCLS*PSS*LKSVLDEIQTEPR	D7SFL2	Protein AMPD-1, isoform b	ampd-1	0.383838384;						0.167597765;
153:S;	CKS*PQHIDLHTFR	D7SFL2	Protein AMPD-1, isoform b	ampd-1	0.878787879;0.681818182;0.616161616;0.555555556;	0.520833333;0.645833333;0.671875;0.619791667;	0.18579235;0.655737705;0.655737705;0.666666667;	0.62195122;0.43902439;0.475609756;0.445121951;	0.525;0.5;0.44375;0.4375;	0.435643564;0.495049505;0.475247525;0.475247525;	0.893854749;0.374301676;0.396648045;0.402234637;	0.546875;0.557291667;0.479166667;	0.449494949;0.535353535;0.898989899;				0.873786408;		1.125;0.520833333;0.5625;
127:S;	LES*QNDGCLSPSSLK	D7SFL2	Protein AMPD-1, isoform b	ampd-1						0.148514851;				0.11827957;			0.349514563;0.077669903;	0.410526316;	0.4375;
360:S;371:T;	EAS*NPFDDEDDEST*EVEEAPK	Q21004	Protein AMPH-1	amph-1							1.162011173;
305:S;	ESVVSMANS*TNPFDDDDAEHDKEATPTDVEEK	Q21004	Protein AMPH-1	amph-1							0.558659218;
253:T;	ALTPIDT*TSLASSDAPATPDQNK	Q21004	Protein AMPH-1	amph-1												0.95;	1.330097087;	0.726315789;
280:S;	QTPS*PSVLPSPVPAPMAK	Q21004	Protein AMPH-1	amph-1		0.979166667;	1.016393443;	0.817073171;	0.9625;	0.841584158;	0.793296089;	0.833333333;	0.914141414;	0.870967742;	0.833333333;	1.02;	1.218446602;	0.978947368;	0.979166667;
249:T;264:T;	ALT*PIDTTSLASSDAPAT*PDQNK	Q21004	Protein AMPH-1	amph-1				1.097560976;			0.893854749;0.826815642;		1.313131313;1.353535354;	1.053763441;			1.252427184;
249:T;255:S;	ALT*PIDTTS*LASSDAPATPDQNK	Q21004	Protein AMPH-1	amph-1			0.775956284;	0.780487805;						0.935483871;		0.87;		0.715789474;
249:T;258:S;	ALT*PIDTTSLAS*SDAPATPDQNK	Q21004	Protein AMPH-1	amph-1							1.229050279;					1.1;
301:S;	ESVVS*MANSTNPFDDDDAEHDKEATPTDVEEK	Q21004	Protein AMPH-1	amph-1			1.016393443;
249:T;254:T;	ALT*PIDTT*SLASSDAPATPDQNK	Q21004	Protein AMPH-1	amph-1			0.699453552;									0.6;		0.747368421;
278:T;280:S;	SDNSSLRQT*PS*PSVLPSPVPAPMAK	Q21004	Protein AMPH-1	amph-1		0.78125;	0.808743169;0.950819672;	0.792682927;	0.7375;	0.821782178;	0.759776536;	1.15625;				0.915;
321:T;	ESVVSMANSTNPFDDDDAEHDKEAT*PTDVEEK	Q21004	Protein AMPH-1	amph-1			1.038251366;				1.061452514;	0.510416667;
255:S;	ALTPIDTTS*LASSDAPATPDQNK	Q21004	Protein AMPH-1	amph-1														0.726315789;
371:T;	EASNPFDDEDDEST*EVEEAPK	Q21004	Protein AMPH-1	amph-1						1.00990099;	0.994413408;
253:T;254:T;	ALTPIDT*T*SLASSDAPATPDQNK	Q21004	Protein AMPH-1	amph-1		1.729166667;									1.111111111;
370:S;	EASNPFDDEDDES*TEVEEAPK	Q21004	Protein AMPH-1	amph-1			1.114754098;	1.195121951;		1.00990099;	0.916201117;
278:T;	QT*PSPSVLPSPVPAPMAK	Q21004	Protein AMPH-1	amph-1											0.929292929;			0.978947368;
399:T;	T*LYFVTSTHNYK	Q21004	Protein AMPH-1	amph-1	1.04040404;	1.020833333;	0.786885246;	1.280487805;0.512195122;0.841463415;	1.0125;	0.851485149;1.03960396;	0.905027933;0.916201117;
258:S;	ALTPIDTTSLAS*SDAPATPDQNK	Q21004	Protein AMPH-1	amph-1											0.97979798;		0.980582524;	0.863157895;
259:S;	ALTPIDTTSLASS*DAPATPDQNK	Q21004	Protein AMPH-1	amph-1												1.81;
360:S;	EAS*NPFDDEDDESTEVEEAPK	Q21004	Protein AMPH-1	amph-1			1.153005464;	1.280487805;1.530487805;	1.3;	1.405940594;	1.625698324;
249:T;	ALT*PIDTTSLASSDAPATPDQNK	Q21004	Protein AMPH-1	amph-1	0.858585859;0.636363636;	0.875;0.979166667;	0.896174863;0.93989071;	0.658536585;0.597560976;	0.8625;0.7125;	0.851485149;0.742574257;	0.737430168;0.698324022;	1;0.9375;	0.898989899;0.939393939;	0.752688172;0.806451613;	0.888888889;0.868686869;	0.93;0.945;	0.990291262;0.975728155;	0.852631579;0.926315789;	0.78125;0.8125;
519:S;	TLFTNS*AER	P54145	Putative ammonium transporter 1	amt-1									3.171717172;				9.145631068;
8449:S;	NIGFEELPS*DSESR	Q9N4M4	Nuclear anchorage protein 1	anc-1	1.494949495;	1.666666667;	1.322404372;	1.585365854;	1.375;	1.683168317;	1.351955307;	1.770833333;	1.393939394;		1.429292929;	1.89;	1.383495146;	1.610526316;	1.5;
183:S;186:S;	VSSLSGS*KTS*LASGEK	Q9N4M4	Nuclear anchorage protein 1	anc-1										0.720430108;
183:S;	VSSLSGS*KTSLASGEK	Q9N4M4	Nuclear anchorage protein 1	anc-1								0.729166667;						0.894736842;
2958:S;	TSIDDVNVS*DFEEIER	Q9N4M4	Nuclear anchorage protein 1	anc-1	1.404040404;		1.191256831;	0.926829268;	1.01875;	1.415841584;	0.938547486;	1.359375;	1.161616162;			1.51;		1;	1.375;
2579:S;	KKS*DSDLAQHALEALSVQSK	Q9N4M4	Nuclear anchorage protein 1	anc-1				1.231707317;
2137:S;	EQS*PDTSDAIDALSNVHQQYNATIMSIDDK	Q9N4M4	Nuclear anchorage protein 1	anc-1	1.005050505;	1;		1;	1.175;	0.99009901;		0.885416667;
8469:S;	SDGLLS*PIPDDSTLSEEQLR	Q9N4M4	Nuclear anchorage protein 1	anc-1	1.080808081;	0.791666667;	0.819672131;	0.707317073;	0.68125;	1.02970297;	0.715083799;	0.828125;0.791666667;	0.636363636;				0.810679612;		0.635416667;
8464:S;8469:S;	S*DGLLS*PIPDDSTLSEEQLR	Q9N4M4	Nuclear anchorage protein 1	anc-1			0.546448087;
8412:S;	LQLAQPDHDNEDDEDEEKGS*DEKPYDVR	Q9N4M4	Nuclear anchorage protein 1	anc-1				1.109756098;	2.125;
1724:T;	ELDTTTVTPHPPSIMSPLGT*ENR	Q9N4M4	Nuclear anchorage protein 1	anc-1			1;								0.792929293;	0.97;
1720:S;	ELDTTTVTPHPPSIMS*PLGTENR	Q9N4M4	Nuclear anchorage protein 1	anc-1											0.696969697;
8464:S;	S*DGLLSPIPDDSTLSEEQLR	Q9N4M4	Nuclear anchorage protein 1	anc-1								1.041666667;0.916666667;0.96875;	0.898989899;	1.096774194;		1.19;1.125;	0.932038835;		0.947916667;
1717:S;	ELDTTTVTPHPPS*IMSPLGTENR	Q9N4M4	Nuclear anchorage protein 1	anc-1		0.84375;	1.038251366;	0.512195122;	0.1375;			0.692708333;		0.677419355;	0.868686869;				0.59375;
183:S;185:T;	VSSLSGS*KT*SLASGEK	Q9N4M4	Nuclear anchorage protein 1	anc-1				0.646341463;
2133:S;	ARPLLDQIGDNVEKLS*R	Q9N4M4	Nuclear anchorage protein 1	anc-1	1.111111111;	0.895833333;	1.12568306;1.191256831;	1;	1.3;	1.282178218;	1.122905028;	1.114583333;1.041666667;	1.04040404;				0.922330097;		1.135416667;
1209:S;	DVS*PDAIVADILR	Q9N4M4	Nuclear anchorage protein 1	anc-1	1.939393939;	1.354166667;	1.508196721;	1.146341463;	1.5;	1.5;		1.5625;				1.37;
698:S;	KSS*SQLAYSVSFYR	Q9XTT4	Anillin-like protein 1	ani-1	0.515151515;			0.481707317;			0.469273743;
564:S;	KGPS*ASSLYSQGAR	Q9XTT4	Anillin-like protein 1	ani-1									2.565656566;
366:S;	SMFS*PVHFTPK	Q9XTT4	Anillin-like protein 1	ani-1			2.923497268;
168:S;	S*APEIALGMSDFEAR	Q9XTT4	Anillin-like protein 1	ani-1								0.375;				0.48;		0.378947368;
387:S;	TLSESIFS*PSK	Q9XTT4	Anillin-like protein 1	ani-1	1.151515152;	1.979166667;						3.21875;		4.365591398;	3.767676768;	1.46;		2.242105263;
311:S;	SIPS*PGLPTK	Q09994	Anillin-like protein 2	ani-2										0.333333333;
626:S;	NQSNAADDSFVSSISNFS*AADK	Q09994	Anillin-like protein 2	ani-2								0.28125;		0.247311828;		0.32;	0.262135922;0.305825243;	0.421052632;0.452631579;
487:T;	IDEMFDFVEVPTGDYDDKTT*LER	Q09994	Anillin-like protein 2	ani-2								0.479166667;
836:S;	TVLS*MPGYQAPDCDFR	Q09994	Anillin-like protein 2	ani-2						0.267326733;			0.585858586;		0.737373737;		0.32038835;
589:S;	MS*QPSALATSTPK	Q09994	Anillin-like protein 2	ani-2								0.578125;			0.696969697;
827:S;	NNS*VLSNR	Q09994	Anillin-like protein 2	ani-2											0.525252525;	0.48;
617:S;	NQSNAADDS*FVSSISNFSAADK	Q09994	Anillin-like protein 2	ani-2													1.038834951;	0.726315789;
562:S;	KPNS*DGTLATGDFK	Q8I4C3	Anoctamin	anoh-2									1.111111111;
26:S;	FLIDLASGGTAAAVS*K	O45865	Protein ANT-1.1, isoform a	ant-1.1						1.089108911;
18:S;	FLIDLAS*GGTAAAVSK	O45865	Protein ANT-1.1, isoform a	ant-1.1								1.114583333;			1.313131313;	1.07;
599:S;	FGS*SLLDTSSTPNAAR	Q7YZG8	Protein APB-1, isoform c	apb-1			1.06010929;					0.760416667;	0.868686869;	0.989247312;			0.922330097;
243:S;	RPS*DSTMFASSLAPNSAGR	Q17883	Protein APC-17	apc-17													0.932038835;
690:S;	MFGS*PTSAGPTLDHVSAFLQR	P34514	Anaphase-promoting complex subunit 2	apc-2	0.838383838;	1.145833333;		0.902439024;	1.2125;		1.407821229;
831:S;832:T;	NDGEMPEGAKS*T*DDEDEKITSIDEFR	O16637	AP-3 complex subunit delta	apd-3	1.01010101;	1.041666667;	1.06557377;	0.87804878;	1.06875;		0.87150838;
745:S;	EIQS*PLEIPGVVGLHR	O16637	AP-3 complex subunit delta	apd-3								0.25;
453:S;	DEVSPDIS*VEDSELTPIIHDDEFSK	Q10651	Beta-amyloid-like protein	apl-1	1.01010101;0.878787879;0.949494949;	0.84375;1.09375;	0.803278689;0.732240437;	0.695121951;0.695121951;0.658536585;	0.65;0.6125;0.625;	0.811881188;0.97029703;	0.759776536;0.837988827;	1.010416667;
910:S;	GSDWS*PQQQLHR	Q21227	Adenomatous polyposis coli protein-related protein 1	apr-1				1.682926829;									2.339805825;
18:S;	TGS*NTGGSGIYSQPR	Q21227	Adenomatous polyposis coli protein-related protein 1	apr-1											1.242424242;
184:S;	LPDLPS*LSNLK	Q8T874	Protein APS-3	aps-3								0.3125;					1.019417476;
385:S;	AS*GDSSIFETDFLAGK	Q23165	Protein APT-9	apt-9			1.661202186;									1.21;
188:S;	NFVVNIES*PGK	Q19862	Protein APTF-3	aptf-3												0.66;	0.368932039;
284:S;	YVVLTGNQELKPLTAKES*A	Q7JMQ6	Protein AQP-2, isoform b	aqp-2		2.125;2.78125;	2.027322404;1.759562842;	0.865853659;0.890243902;	1.61875;1.525;	1.168316832;1.396039604;	1.150837989;1.150837989;	1.057291667;1.708333333;	1.707070707;1.550505051;				2.077669903;	1.6;1.326315789;	1.09375;1.083333333;
62:S;	NIS*FTVWDVGGQDK	Q10943	ADP-ribosylation factor 1-like 2	arf-1.2										0.333333333;
624:S;	ITPIPVQAPS*PNR	G4SB35	Protein ARID-1	arid-1	4.535353535;		3.355191257;	4.951219512;				4.552083333;	4.373737374;	4.440860215;	4.717171717;	4.34;	4.466019417;	3.389473684;	2.520833333;
811:S;	KVS*SESVQLK	G4SB35	Protein ARID-1	arid-1								1.65625;	2.116161616;		2.343434343;
1272:S;	QS*PTPDEVVGSLR	G4SB35	Protein ARID-1	arid-1								1.515625;			0.96969697;	1.17;
530:S;	GSQAS*PAPSHTSSSTTSSVHLR	C6KRP0	Protein ARK-1, isoform b	ark-1					1.125;
864:S;	QASVS*PPPMSPTSSR	C6KRP0	Protein ARK-1, isoform b	ark-1			1.092896175;					1.526041667;	1.181818182;		1.181818182;		1.063106796;	1.126315789;
523:T;	AMCPTSSSPST*SR	C6KRP0	Protein ARK-1, isoform b	ark-1												0.87;
524:S;	AMCPTSSSPSTS*R	C6KRP0	Protein ARK-1, isoform b	ark-1													1.485436893;
884:S;892:T;	SSIS*PAPPRPVT*PPLSVR	C6KRP0	Protein ARK-1, isoform b	ark-1							0.893854749;
520:S;	AMCPTSSS*PSTSR	C6KRP0	Protein ARK-1, isoform b	ark-1								1.5625;	1.95959596;	1.021505376;	1.737373737;		1.32038835;
346:T;	SNT*LESFVTGPQPVEEADEK	Q17624	Protein ARRD-25	arrd-25	1.818181818;	1.114583333;	1.202185792;1.180327869;	2.402439024;		1.297029703;	1.402234637;1.38547486;1.810055866;	1.802083333;2.1875;1.697916667;	1.54040404;1.409090909;		1.606060606;2.02020202;1.676767677;	1.585;	1.524271845;3.495145631;		1.552083333;1.395833333;
344:S;346:T;	DKS*NT*LESFVTGPQPVEEADEK	Q17624	Protein ARRD-25	arrd-25	2.656565657;
301:S;	LLESPS*TATLR	Q17624	Protein ARRD-25	arrd-25	4.838383838;			1.073170732;	1.2875;	1.396039604;	1.301675978;	1.526041667;		1.430107527;	1.808080808;
346:T;349:S;	SNT*LES*FVTGPQPVEEADEK	Q17624	Protein ARRD-25	arrd-25			1.092896175;									1.92;2.23;
299:S;	LLES*PSTATLR	Q17624	Protein ARRD-25	arrd-25	1.737373737;	1.364583333;	1.475409836;	1.390243902;	1.2125;	1.168316832;	1.441340782;	2.166666667;		1.47311828;	1.666666667;	1.83;		1.7;
392:S;	AAS*VTVISTEPSLPHSMYEPEK	Q17624	Protein ARRD-25	arrd-25	1;1.181818182;	1.052083333;1.041666667;	1.114754098;1.409836066;	0.987804878;1.170731707;	1.125;	1.004950495;1.079207921;			1.080808081;				1.097087379;		0.479166667;
304:T;	LLESPSTAT*LR	Q17624	Protein ARRD-25	arrd-25							0.910614525;
344:S;349:S;	DKS*NTLES*FVTGPQPVEEADEK	Q17624	Protein ARRD-25	arrd-25							1.910614525;					2.17;
344:S;	DKS*NTLESFVTGPQPVEEADEK	Q17624	Protein ARRD-25	arrd-25		1.614583333;			2.4;	2.277227723;					1.676767677;
32:T;	KLDVDSFDPEQYDENDETVDT*PGLGPDER	O61861	Actin-related protein 2/3 complex subunit 5	arx-7	1.121212121;	1.411458333;	1.147540984;	1.274390244;	1.225;1.5875;	1.603960396;	1.737430168;	1.8125;						1.336842105;
271:S;	SPTMAVCGAPIVMS*PSGR	O02065	Protein ASD-2, isoform a	asd-2									0.646464646;	0.655913978;			0.577669903;		0.395833333;
258:S;	S*PTMAVCGAPIVMSPSGR	O02065	Protein ASD-2, isoform a	asd-2	0.762626263;	2.229166667;	1.06010929;	0.695121951;	0.725;	0.99009901;	0.810055866;		1.101010101;	1.225806452;	1.03030303;		1.072815534;	0.736842105;
258:S;271:S;	S*PTMAVCGAPIVMS*PSGR	O02065	Protein ASD-2, isoform a	asd-2		0.739583333;	1.054644809;	0.329268293;			0.569832402;					0.39;0.85;	0.563106796;	0.389473684;	0.4375;
273:S;	SPTMAVCGAPIVMSPS*GR	O02065	Protein ASD-2, isoform a	asd-2															0.395833333;
540:S;	ASLVHENS*AHNIGDEFCNNK	Q21463	Asparagine synthetase	asns-2	1.636363636;1.565656566;	2.864583333;	1.054644809;1.169398907;	0.085365854;0.097560976;	0.225;0.275;	0.48019802;0.465346535;	0.111731844;0.100558659;	0.442708333;0.489583333;	0.444444444;0.535353535;	1.956989247;	0.545454545;0.434343434;0.505050505;	1.31;1.41;	1.038834951;0.975728155;0.980582524;	0.473684211;0.605263158;	0.447916667;0.46875;
534:S;	AS*LVHENSAHNIGDEFCNNK	Q21463	Asparagine synthetase	asns-2											0.545454545;			0.610526316;
305:S;	AVFDWS*TELYTVDCSTMK	G5EEI4	Aspartic protease 1	asp-1	1.222222222;	1.239583333;		0.926829268;	1.6;	1.366336634;		2.010416667;
140:S;	KFSIQYGSGS*CNGYLGK	G5EEI4	Aspartic protease 1	asp-1		1.083333333;	1.300546448;	1.280487805;			1.351955307;					1.85;		1.621052632;
138:S;	FSIQYGS*GSCNGYLGK	G5EEI4	Aspartic protease 1	asp-1		1.083333333;	1.213114754;	1.292682927;			1.765363128;1.430167598;	2.625;	2.212121212;		1.898989899;		1.257281553;	1.568421053;	1.291666667;
438:S;	SVFDNESEES*MEQDDE	Q21966	Protein ASP-4	asp-4				1.317073171;					1.636363636;
435:S;	SVFDNES*EESMEQDDE	Q21966	Protein ASP-4	asp-4			2.972677596;	1.725609756;	0.9875;	2.188118812;	0.983240223;	1.34375;	1.767676768;			1.615;	2.058252427;		2.072916667;
48:S;	AFLESS*PTSMNMR	O17666	Protein ASPM-1	aspm-1		1.020833333;	1.038251366;	2.426829268;		1.96039604;			1.54040404;		1.434343434;	1.09;	0.902912621;		1.1875;
600:S;	SVS*PFSNNVTFTVPR	O17666	Protein ASPM-1	aspm-1	1.04040404;	1.338541667;					1.508379888;		1.696969697;	1.655913978;	1.580808081;		1.339805825;		1.4375;
69:S;	TPLNPSISSSVSDS*PILSYDEK	O17666	Protein ASPM-1	aspm-1													1.495145631;1.019417476;
819:S;829:S;	TQEDLPSKS*PMDPTQTSGS*PLVEFR	O17666	Protein ASPM-1	aspm-1			0.961748634;
829:S;	SPMDPTQTSGS*PLVEFR	O17666	Protein ASPM-1	aspm-1									1.308080808;	1.215053763;	1.555555556;	1.11;		1.305263158;
215:S;	NTS*PIGR	Q23192	Alpha-tubulin N-acetyltransferase 2	atat-2											1.262626263;		1.553398058;		1.145833333;
25:S;	VQLMGDTTS*PFSLDTPNPK	Q17801	Protein ATF-7, isoform b	atf-7														1.084210526;	1.067708333;
23:T;	VQLMGDT*TSPFSLDTPNPK	Q17801	Protein ATF-7, isoform b	atf-7														1.084210526;
375:S;	SDTSRAS*PTSTGSGGAAK	O16466	Protein ATG-18, isoform a	atg-18									1.616161616;				1.718446602;	1.410526316;	1.671875;
823:S;	KTS*TSGIPDSMMK	Q21480	Protein ATG-2	atg-2		1.135416667;	1.103825137;	0.914634146;	0.85;	0.881188119;	0.854748603;	1.0625;		1.043010753;	1.01010101;	1.44;	1.009708738;	1.136842105;
822:T;	KT*STSGIPDSMMK	Q21480	Protein ATG-2	atg-2			0.961748634;
836:S;	SVS*ADIMMAHPK	Q21480	Protein ATG-2	atg-2			1.37704918;						1.02020202;
1680:S;	PVIEVPADIGS*K	Q21480	Protein ATG-2	atg-2				0.341463415;				0.729166667;		1.225806452;	0.797979798;		0.902912621;	0.852631579;
1683:T;1684:T;	PVIEVPADIGSKKT*T*PK	Q21480	Protein ATG-2	atg-2				0.926829268;
1871:S;	QES*PSFNCNISPIK	Q21480	Protein ATG-2	atg-2	1.121212121;	1.0625;	1.114754098;	0.719512195;	0.91875;		0.709497207;	0.864583333;	0.984848485;	0.806451613;	1;	1.31;	1.59223301;	1.010526316;
1702:S;	MYPS*IPSPSLTLEPLRPSPVQPPTPLGDLTYLEK	Q21480	Protein ATG-2	atg-2				0.756097561;
958:S;961:S;	NYAES*EHS*DLDDDVATLHESIESLNFDR	Q21480	Protein ATG-2	atg-2				0.603658537;
1905:S;1907:S;	DSS*AS*PVTSSPIKPAR	Q21480	Protein ATG-2	atg-2								1.0625;			1.343434343;			1.305263158;
1705:S;1716:S;	MYPSIPS*PSLTLEPLRPS*PVQPPTPLGDLTYLEK	Q21480	Protein ATG-2	atg-2	1.181818182;
1885:S;	GYS*PPAELRPLNLMDSETER	Q21480	Protein ATG-2	atg-2	1.565656566;		1.530054645;	1.170731707;	0.975;	0.98019802;		1.052083333;					1.116504854;		1.104166667;
732:S;	ADLRDPTGS*RLPFSQR	Q21480	Protein ATG-2	atg-2						0.326732673;			0.494949495;				0.660194175;
1767:S;	DAHS*DEDEEEIIDPIQMAAALEIR	Q21480	Protein ATG-2	atg-2	0.878787879;0.909090909;	0.979166667;		0.573170732;	0.775;	0.752475248;
1312:T;	TVMEYTSHEQIPIKT*PEEESQELMK	Q21480	Protein ATG-2	atg-2		1.182291667;	1.803278689;		1.0875;	0.663366337;
961:S;	NYAESEHS*DLDDDVATLHESIESLNFDR	Q21480	Protein ATG-2	atg-2				1.768292683;
1904:S;	DS*SASPVTSSPIKPAR	Q21480	Protein ATG-2	atg-2								1.520833333;	1.676767677;	1.064516129;	1.808080808;1.97979798;	2.03;	2.504854369;		1.296875;
1904:S;1910:T;	DS*SASPVT*SSPIKPAR	Q21480	Protein ATG-2	atg-2												2.24;
1690:S;1691:S;	TSVS*S*SEGDIAR	Q21480	Protein ATG-2	atg-2			0.732240437;	0.987804878;							0.858585859;			1.021052632;	1.177083333;
1907:S;	DSSAS*PVTSSPIKPAR	Q21480	Protein ATG-2	atg-2			2.524590164;	1.548780488;1.073170732;		1.97029703;		1.697916667;1.546875;	1.656565657;	1.064516129;1.150537634;	1.595959596;1.974747475;	2.33;	2.558252427;	1.610526316;	1.270833333;1.302083333;
133:S;	EQS*TAPPPAAPEDSDDDDEEPLDLDELGLDDDEEDPNR	Q9N369	Autophagy-related protein 3	atg-3				1.085365854;
438:T;	IDDDFEVLDVHT*EEEDADEDNDDDVANA	Q9NA30	Protein ATG-4.1, isoform a	atg-4.1		1.145833333;		0.609756098;0.743902439;	0.7875;1.0375;	0.831683168;
648:S;	AIVEDQEDQQQAQSVVTS*LNR	H2L0M4	Protein ATG-9, isoform b	atg-9			0.983606557;1.092896175;	0.731707317;0.975609756;		0.96039604;	1.12849162;1.217877095;	0.776041667;	1.090909091;0.868686869;		0.949494949;	0.975;	0.737864078;1.029126214;	0.936842105;	1.088541667;0.890625;
19:S;20:S;	EEGTNFGGSS*S*GDIAVFDK	Q9XVU3	Protein ATGP-1, isoform a	atgp-1								1.03125;
20:S;	NFGGSSS*GDIAVFDK	Q9XVU3	Protein ATGP-1, isoform a	atgp-1				0.475609756;	1.2;			1.041666667;		1.11827957;0.661290323;	1.535353535;1.02020202;	0.78;	1.368932039;	1.810526316;	1.15625;
19:S;	GTNFGGSS*SGDIAVFDK	Q9XVU3	Protein ATGP-1, isoform a	atgp-1	2.52020202;	3.104166667;1.03125;3.229166667;	0.349726776;1.016393443;	0.731707317;0.658536585;0.725609756;0.487804878;	1.15625;1.2375;	1.495049505;1.495049505;		1.239583333;0.78125;0.552083333;1.302083333;1.25;	0.888888889;1.717171717;0.646464646;1.454545455;1.045454545;	2.182795699;0.666666667;1.032258065;0.612903226;2.537634409;1.11827957;	0.95959596;0.464646465;1.474747475;0.97979798;	0.69;1.69;0.495;0.95;	2.388349515;0.932038835;2.553398058;0.757281553;2.116504854;1.757281553;	1.221052632;0.810526316;1.421052632;0.810526316;1.4;1.315789474;	1.020833333;1.364583333;0.916666667;1.125;
29:S;	TES*YISAVSGNPVVPEHIMR	O45298	Protein ATGP-2, isoform a	atgp-2	3.702020202;	3.40625;	1.961748634;	2.536585366;2.030487805;	2.4625;			3.5625;2.46875;2.927083333;	2.707070707;					1.894736842;
375:S;	FFASSWDFPGLSS*R	Q18605	Protein ATHP-1	athp-1	1.03030303;			1.170731707;	1.0875;	0.851485149;
719:T;	AET*VYEAEGYYGESDDLPLDLR	Q18605	Protein ATHP-1	athp-1	1.080808081;	0.958333333;		1.146341463;	1.15;	1.613861386;
900:S;	RHS*TASDANESAELLNQPVTK	Q18605	Protein ATHP-1	athp-1				0.902439024;		1.762376238;
742:S;	TKS*ESDLVDR	Q18605	Protein ATHP-1	athp-1		1.052083333;	1.092896175;			1.306930693;	1.787709497;
1288:S;	IFDVENENVLTDEDDS*DGENTR	Q9N5L9	Protein ATHP-2	athp-2	1.484848485;		1.333333333;									1.6;
186:S;	MSS*FGDFIALSEK	Q7JNV5	Protein ATIC-1, isoform c	atic-1				0.536585366;	0.9875;	0.722772277;
648:S;	DS*QLQAELK	Q23158	Protein ATN-1, isoform a	atn-1															2.145833333;
120:S;	LESVVS*SFESIMR	P91283	Protein ATP-3, isoform a	atp-3				1.012195122;
72:S;	ALPAHSAVLDS*LQK	Q17763	Protein ATP-5	atp-5													0.737864078;
12:S;	VATSS*VNWSK	Q17763	Protein ATP-5	atp-5												0.68;
16:S;	VATSSVNWS*K	Q17763	Protein ATP-5	atp-5						1.227722772;	1.12849162;	1.026041667;	0.929292929;	0.989247312;	0.964646465;	1.13;	0.970873786;	1.031578947;
10:T;	VAT*SSVNWSK	Q17763	Protein ATP-5	atp-5				1.085365854;
11:S;	VATS*SVNWSK	Q17763	Protein ATP-5	atp-5										0.967741935;
367:S;378:S;	DASDES*NEDEIEYDDKS*DEDVSPR	O17406	Protein ATTF-2	attf-2			3.344262295;	5.048780488;				3.364583333;	2.787878788;	3.193548387;					2.510416667;
65:S;82:S;	VS*EEPATTSETPAAQVTES*QKDEK	O17406	Protein ATTF-2	attf-2									0.949494949;				0.519417476;
364:S;378:S;383:S;	DAS*DESNEDEIEYDDKS*DEDVS*PR	O17406	Protein ATTF-2	attf-2										1.301075269;
316:S;321:S;	YVSDS*DGAPS*DEDDVDFGKK	O17406	Protein ATTF-2	attf-2	2.131313131;2.383838384;	1.614583333;1.739583333;1.875;1.635416667;	1.464480874;1.486338798;1.530054645;1.459016393;	2;1.865853659;2.073170732;1.914634146;	2.0125;1.8;2.2375;1.85;	2.346534653;2.267326733;2.326732673;	2.268156425;2.625698324;1.977653631;2.156424581;	1.645833333;1.484375;1.625;1.635416667;	1.636363636;1.525252525;1.434343434;	1.827956989;1.97311828;1.655913978;	1.656565657;1.767676768;0.949494949;1.767676768;	1.575;1.485;1.26;	1.621359223;1.67961165;1.582524272;	1.378947368;1.494736842;1.347368421;	1.270833333;1.354166667;1.135416667;
65:S;	VS*EEPATTSETPAAQVTESQK	O17406	Protein ATTF-2	attf-2	1.045454545;			1.12195122;	0.90625;	0.900990099;			0.949494949;1.01010101;0.95959596;			0.6;	0.82038835;0.834951456;	0.978947368;	1.083333333;1.0625;
314:S;321:S;	YVS*DSDGAPS*DEDDVDFGK	O17406	Protein ATTF-2	attf-2	2.262626263;1.97979798;	1.885416667;1.645833333;		1.914634146;	2.625;	2.237623762;2.079207921;	2.234636872;2.156424581;2.301675978;	1.484375;1.645833333;	1.555555556;1.636363636;	1.903225806;1.774193548;2.623655914;	1.767676768;1.141414141;	1.5;1.6;1.6;	1.660194175;1.582524272;1.611650485;	1.526315789;1.378947368;1.368421053;	1.15625;1.265625;
314:S;316:S;321:S;	YVS*DS*DGAPS*DEDDVDFGKK	O17406	Protein ATTF-2	attf-2	1.02020202;0.777777778;	1.020833333;0.958333333;1.020833333;	0.983606557;1.174863388;1.081967213;	1;1.073170732;0.963414634;	1.2125;	1.059405941;	1.117318436;1.027932961;1.111731844;	1.197916667;1.317708333;		0.752688172;0.849462366;		1.02;0.97;1.01;0.93;		1.042105263;1.131578947;	1.229166667;
364:S;367:S;	DAS*DES*NEDEIEYDDK	O17406	Protein ATTF-2	attf-2									1.474747475;		1.555555556;	1.46;	1.582524272;		1.104166667;
281:S;	IDYANS*DTSTVLAEVDDEIPGK	O17406	Protein ATTF-2	attf-2	0.601010101;					0.97029703;
204:S;	DAAEAPAADEES*EAAEEK	O17406	Protein ATTF-2	attf-2		0.630208333;0.635416667;	0.743169399;	1.097560976;1.012195122;	0.975;	0.851485149;0.811881188;	1.05027933;					0.71;	0.815533981;		1.15625;
364:S;364:S;367:S;367:S;	DAS*DES*NEDEIEYDDKSDEDVSPR	O17406	Protein ATTF-2	attf-2														2.515789474;
378:S;	DASDESNEDEIEYDDKS*DEDVSPR	O17406	Protein ATTF-2	attf-2		2.520833333;	2.349726776;	5.036585366;	3.4375;	4.430693069;	3.888268156;
321:S;	YVSDSDGAPS*DEDDVDFGKK	O17406	Protein ATTF-2	attf-2	2.535353535;2.424242424;2.267676768;	2.572916667;	1.693989071;1.715846995;1.836065574;	3.146341463;3.396341463;3.146341463;	2.975;	3.96039604;4.089108911;	3.675977654;3.318435754;	1.71875;	1.398989899;1.318181818;1.252525253;	2.924731183;	1.227272727;	1.91;	1.330097087;1.5;1.553398058;	1.157894737;1.326315789;1.294736842;	1;1.020833333;1.052083333;
364:S;378:S;	DAS*DESNEDEIEYDDKS*DEDVSPR	O17406	Protein ATTF-2	attf-2	4.686868687;	3.598958333;	2.743169399;3.038251366;	5.536585366;	3.025;4.33125;	5.148514851;	4.055865922;4.379888268;	3.395833333;	2.797979798;	3.166666667;2.978494624;	2.707070707;	2.81;	3.524271845;		2.677083333;2.791666667;
314:S;316:S;	YVS*DS*DGAPSDEDDVDFGK	O17406	Protein ATTF-2	attf-2	1.646464646;		1.289617486;	1.890243902;	1.75625;	2.03960396;	2.25698324;			1.677419355;		1.44;
378:S;383:S;	DASDESNEDEIEYDDKS*DEDVS*PR	O17406	Protein ATTF-2	attf-2												1.36;
364:S;367:S;378:S;	DAS*DES*NEDEIEYDDKS*DEDVSPR	O17406	Protein ATTF-2	attf-2	1.676767677;	1.28125;1.322916667;	1.202185792;1.273224044;1.049180328;	1.304878049;1.231707317;1.195121951;	1.2;1.4;	1.881188119;1.579207921;	1.74301676;1.519553073;	1.447916667;	1.585858586;	1.134408602;1.11827957;1.161290323;	1.666666667;	1.11;1.21;	1.67961165;	1.421052632;1.284210526;	1.416666667;1.28125;
316:S;	YVSDS*DGAPSDEDDVDFGK	O17406	Protein ATTF-2	attf-2	1.742424242;
314:S;	YVS*DSDGAPSDEDDVDFGK	O17406	Protein ATTF-2	attf-2			1.715846995;	3.048780488;	2.3;	3.405940594;
271:S;272:T;	RS*T*SNRIDYANSDTSTVLAEVDDEIPGK	O17406	Protein ATTF-2	attf-2		2.34375;		1.109756098;	1.375;
82:S;	VSEEPATTSETPAAQVTES*QKDEK	O17406	Protein ATTF-2	attf-2				1.12195122;
512:S;	MPPPPS*PSPSTPGR	Q9XW25	Protein ATTF-6	attf-6								0.3125;	0.373737374;		0.414141414;	0.49;	0.417475728;0.854368932;	0.326315789;	0.197916667;
1072:S;	IS*LPAPSSSTTSDDDLMSDILAGAK	Q9XW25	Protein ATTF-6	attf-6		0.333333333;			0.425;			0.677083333;
1082:S;	ISLPAPSSSTTS*DDDLMSDILAGAK	Q9XW25	Protein ATTF-6	attf-6	0.424242424;	0.338541667;			0.425;			0.604166667;
1125:S;	KAS*PPTPAGTTAPK	Q9XW25	Protein ATTF-6	attf-6								0.572916667;	0.585858586;	0.64516129;	0.626262626;	0.61;		0.631578947;	0.53125;
607:S;	RAES*DEEEEQDLK	Q9XW25	Protein ATTF-6	attf-6		0.46875;	0.316939891;	0.743902439;	0.875;	0.504950495;
1077:S;	ISLPAPS*SSTTSDDDLMSDILAGAK	Q9XW25	Protein ATTF-6	attf-6		0.260416667;
945:S;	ISSEAPPISDSAPTSVHQQTPKS*PK	Q9XW25	Protein ATTF-6	attf-6		0.854166667;	0.93989071;	2.597560976;		1.188118812;		0.791666667;						0.915789474;
149:S;156:S;	HQEDDNVS*VTSENDS*VITSK	Q5FC83	Protein ATX-2, isoform b	atx-2				0.5;			1.039106145;1.094972067;		0.858585859;			0.63;			0.8125;
414:S;418:T;	YQGPPPPQQQQQQQPQQQQFSGEQSRPQSHPNS*QPTT*PGPR	Q5FC83	Protein ATX-2, isoform b	atx-2		0.760416667;		0.426829268;		0.623762376;	0.592178771;		1.060606061;			0.84;		0.863157895;	1.15625;1.010416667;
592:S;	QNS*LPQQFQGNQGVNPSGQQSGPPPPPPPSQQGTPR	Q5FC83	Protein ATX-2, isoform b	atx-2					0.8875;		0.525139665;	0.479166667;	0.606060606;0.616161616;		0.494949495;	0.78;0.86;	0.747572816;0.951456311;	0.505263158;0.494736842;	0.510416667;0.411458333;
630:S;632:S;	DQQHS*QS*PP	Q5FC83	Protein ATX-2, isoform b	atx-2												1.11;	1.145631068;	0.989473684;
917:S;	QNS*LPQQFQGNQALKV	B2D6K7	Protein ATX-2, isoform c	atx-2			0.459016393;					0.3125;	0.515151515;	0.344086022;			0.480582524;0.45631068;		0.385416667;
402:S;	YQGPPPPQQQQQQQPQQQQFS*GEQSRPQSHPNSQPTTPGPR	Q5FC83	Protein ATX-2, isoform b	atx-2								0.791666667;
149:S;152:S;	HQEDDNVS*VTS*ENDSVITSK	Q5FC83	Protein ATX-2, isoform b	atx-2			0.732240437;	0.695121951;			0.865921788;		0.727272727;			0.66;	0.825242718;2.029126214;	1.889473684;0.689473684;
81:S;	DQAPAVPAGNS*GSAWNR	Q5FC83	Protein ATX-2, isoform b	atx-2												0.86;
149:S;151:T;	HQEDDNVS*VT*SENDSVITSK	Q5FC83	Protein ATX-2, isoform b	atx-2													1.742718447;
414:S;	PQSHPNS*QPTTPGPR	Q5FC83	Protein ATX-2, isoform b	atx-2	0.939393939;	0.979166667;						0.984375;0.729166667;0.729166667;0.71875;	0.747474747;0.828282828;	0.806451613;1.075268817;	0.787878788;0.888888889;0.818181818;		0.689320388;	0.778947368;0.873684211;1.042105263;	0.604166667;
151:T;152:S;	KEEAPSTSVDVAAAPVQNVQNDAEKHQEDDNVSVT*S*ENDSVITSK	Q5FC83	Protein ATX-2, isoform b	atx-2			0.885245902;	0.756097561;			0.837988827;							0.715789474;
149:S;151:T;156:S;	HQEDDNVS*VT*SENDS*VITSK	Q5FC83	Protein ATX-2, isoform b	atx-2						0.495049505;	0.502793296;	0.395833333;	0.656565657;			0.39;		0.452631579;	0.520833333;
152:S;156:S;	HQEDDNVSVTS*ENDS*VITSK	Q5FC83	Protein ATX-2, isoform b	atx-2		0.697916667;1.072916667;	1.169398907;1.038251366;		0.825;	1.306930693;1.297029703;	1.016759777;0.994413408;	0.661458333;0.666666667;	0.757575758;0.772727273;	0.844086022;0.747311828;	0.757575758;0.929292929;	0.76;0.81;	0.893203883;	0.715789474;0.715789474;	1.145833333;1.166666667;
630:S;	DQQHS*QSPP	Q5FC83	Protein ATX-2, isoform b	atx-2												0.61;
248:S;	NNNS*FNQQQQQR	B2D6K7	Protein ATX-2, isoform c	atx-2									0.404040404;		0.424242424;	0.315;	0.252427184;	0.431578947;	0.5625;
632:S;	DQQHSQS*PP	Q5FC83	Protein ATX-2, isoform b	atx-2													0.67961165;	0.884210526;	0.9375;
152:S;	HQEDDNVSVTS*ENDSVITSK	Q5FC83	Protein ATX-2, isoform b	atx-2	1.424242424;1.292929293;		1.103825137;1.202185792;	1.658536585;1.603658537;			1.055865922;1.083798883;		1.060606061;		1.050505051;	1.49;	0.805825243;		1.145833333;
149:S;152:S;156:S;	HQEDDNVS*VTS*ENDS*VITSK	Q5FC83	Protein ATX-2, isoform b	atx-2		0.510416667;	0.513661202;	0.43902439;	0.425;	0.445544554;	0.558659218;0.592178771;	0.34375;	0.565656566;	0.344086022;0.301075269;	0.616161616;	0.41;		0.452631579;	0.510416667;
410:S;414:S;	YQGPPPPQQQQQQQPQQQQFSGEQSRPQS*HPNS*QPTTPGPR	Q5FC83	Protein ATX-2, isoform b	atx-2		1.03125;	0.961748634;0.961748634;	0.597560976;0.585365854;	0.675;	0.737623762;	0.61452514;	1.020833333;0.90625;	0.717171717;1;0.888888889;	0.76344086;	0.878787879;	0.68;0.84;1;	0.844660194;0.737864078;	1.052631579;0.936842105;	0.864583333;1.041666667;1.145833333;1.041666667;
410:S;	YQGPPPPQQQQQQQPQQQQFSGEQSRPQS*HPNSQPTTPGPR	Q5FC83	Protein ATX-2, isoform b	atx-2		0.885416667;	0.87431694;	0.743902439;	0.54375;		0.675977654;	0.791666667;						1.031578947;
151:T;152:S;156:S;	HQEDDNVSVT*S*ENDS*VITSK	Q5FC83	Protein ATX-2, isoform b	atx-2		0.458333333;	0.50273224;				0.547486034;	0.395833333;
277:S;279:S;281:T;	S*RS*ST*PPGASEPFSNAEQQR	O17850	Ataxin-3 homolog	atx-3			1.114754098;	1.682926829;
187:T;	SDADDLISLCPVVPPKVT*PK	O17850	Ataxin-3 homolog	atx-3			0.896174863;
281:T;	SST*PPGASEPFSNAEQQR	O17850	Ataxin-3 homolog	atx-3								1.052083333;	1.242424242;		1.404040404;		1.242718447;		0.979166667;
353:S;	SAS*PHSTSGQFPGTSTR	Q17412	Protein B0001.3, isoform a	B0001.3									0.676767677;	0.806451613;0.827956989;	0.666666667;		0.737864078;0.975728155;	0.778947368;	0.734375;
442:S;445:S;	NNS*SSS*AGGDSHLR	Q17412	Protein B0001.3, isoform a	B0001.3											0.535353535;		0.737864078;	0.621052632;	0.71875;
351:S;353:S;	S*AS*PHSTSGQFPGTSTR	Q17412	Protein B0001.3, isoform a	B0001.3		0.791666667;				0.99009901;		1.09375;	0.818181818;	0.720430108;	0.95959596;	0.76;	0.970873786;	1.010526316;	0.947916667;
442:S;443:S;	NNS*S*SSAGGDSHLR	Q17412	Protein B0001.3, isoform a	B0001.3														0.652631579;
351:S;	S*ASPHSTSGQFPGTSTR	Q17412	Protein B0001.3, isoform a	B0001.3		0.822916667;	0.557377049;	0.93902439;		1.237623762;		0.71875;0.6875;	0.737373737;		0.646464646;		1.048543689;0.747572816;	0.726315789;	0.739583333;
351:S;356:S;	S*ASPHS*TSGQFPGTSTR	Q17412	Protein B0001.3, isoform a	B0001.3					0.875;	0.821782178;				0.591397849;		0.9;
400:S;402:T;	SNVVEEDDELRS*PT*PLSR	Q17412	Protein B0001.3, isoform a	B0001.3				1.268292683;
353:S;356:S;	SAS*PHS*TSGQFPGTSTR	Q17412	Protein B0001.3, isoform a	B0001.3					0.875;			0.96875;	0.939393939;	0.586021505;		0.74;		0.936842105;
223:S;224:S;	IVVS*S*DEEEEKENELVK	Q17413	Probable uridine-cytidine kinase	B0001.4	1;		0.775956284;0.868852459;	1.109756098;0.926829268;		0.940594059;	0.972067039;
224:S;	KIVVSS*DEEEEKENELVK	Q17413	Probable uridine-cytidine kinase	B0001.4	0.777777778;0.696969697;		0.710382514;	0.62804878;0.804878049;	0.7375;0.7875;0.8625;	0.782178218;	0.69273743;		0.919191919;1.050505051;				0.747572816;0.849514563;	0.778947368;	0.9375;0.885416667;
369:S;371:S;	RRS*PS*PEVINVYKEPSR	Q17414	Protein B0001.5	B0001.5	0.803030303;0.898989899;0.797979798;0.888888889;	1.25;0.786458333;0.791666667;0.739583333;	1.114754098;0.868852459;0.956284153;0.721311475;	1.030487805;0.914634146;0.93902439;	1.0375;	0.910891089;0.97029703;0.920792079;	0.994413408;0.832402235;0.927374302;1.039106145;	0.791666667;0.9375;	0.818181818;0.838383838;1.04040404;	0.817204301;0.967741935;	1;1.03030303;	0.98;1.71;0.92;	0.917475728;0.946601942;	0.894736842;0.915789474;	0.822916667;0.927083333;0.864583333;
418:S;420:S;	S*RS*PEQSNFRPSQTVPGLSSMEQR	Q17414	Protein B0001.5	B0001.5		0.8125;				0.475247525;
648:S;	IS*PSTESLNFVEK	G5EBL4	Protein B0019.2	B0019.2	0.767676768;	0.802083333;	1.049180328;	1.182926829;	0.925;	0.97029703;		0.84375;			0.97979798;		0.990291262;
633:S;	IPEIEAPYFPQESSS*PAPNR	G5EBL4	Protein B0019.2	B0019.2		0.90625;							0.949494949;		0.737373737;		0.883495146;		0.71875;0.739583333;
467:S;	GGHVS*DEDYVPNNR	G5EBL4	Protein B0019.2	B0019.2									0.787878788;
229:T;	GVPRT*PPYENEHEHQDYQAPDDYNQGGYDDR	Q93156	Protein B0035.1, isoform a	B0035.1	0.939393939;1.005050505;1.232323232;		1.06010929;1.076502732;1.071038251;	1.12195122;1.06097561;	0.85;0.9625;1.1;1.1875;	1.099009901;1.237623762;0.95049505;	1.150837989;1.363128492;1.139664804;		1.151515152;				1.13592233;		1.041666667;
156:T;	NRYT*PELDSFDQEQHGK	Q95R19	Protein B0041.8	B0041.8	1.919191919;		1.50273224;	1.353658537;	1.5125;		1.106145251;1.56424581;
322:S;325:S;	NDAPESNVNTALS*IRS*PAQVAPEPDVK	O61747	Protein B0205.10	B0205.10	0.202020202;
325:S;	S*PAQVAPEPDVK	O61747	Protein B0205.10	B0205.10		0.135416667;							0.368686869;0.237373737;			0.16;	0.203883495;0.145631068;	0.168421053;0.263157895;	0.416666667;0.395833333;
426:S;	ANPSESQGSSAVSTAASNAS*K	O61747	Protein B0205.10	B0205.10												0.77;
426:S;429:S;	ANPSESQGSSAVSTAASNAS*KKS*K	O61747	Protein B0205.10	B0205.10												0.6;
253:S;	SESLAPDVGSAPTSAVSTPSTAPDSNDVS*KK	O61747	Protein B0205.10	B0205.10								0.791666667;	0.97979798;	0.752688172;		0.66;	0.650485437;		0.6875;
352:S;	AIGS*EEDLAHSSIR	O61741	Protein B0205.6	B0205.6			0.62295082;	1.609756098;	1.1;	0.96039604;
31:S;	LNLSNDS*DEDSFNNR	O01433	Protein B0207.10	B0207.10		1.020833333;										0.85;
28:S;31:S;	LNLS*NDS*DEDSFNNR	O01433	Protein B0207.10	B0207.10				0.731707317;
262:S;	DVATGIGIS*PSPYER	Q17451	Protein B0218.7	B0218.7								0.125;		0.096774194;					0.1875;
10:S;	TS*TPLDVGTEQEPTNLEK	O16486	Protein B0238.10	B0238.10			0.797814208;	0.707317073;			0.843575419;	0.604166667;	0.555555556;0.676767677;		0.808080808;				0.489583333;
252:S;	S*LNNQENYQPR	O16486	Protein B0238.10	B0238.10								0.375;1.864583333;			0.595959596;	2.25;	0.650485437;		0.635416667;
48:S;52:S;	S*AKNS*ISEESNDLTMEESVPEASK	O16486	Protein B0238.10	B0238.10	0.656565657;0.707070707;	0.807291667;	0.666666667;0.732240437;	0.554878049;	0.575;	0.524752475;0.623762376;	0.525139665;0.508379888;	0.552083333;	0.651515152;	0.505376344;0.64516129;	0.737373737;	0.6;	0.310679612;	0.663157895;0.621052632;	0.729166667;
54:S;	NSIS*EESNDLTMEESVPEASK	O16486	Protein B0238.10	B0238.10													1.446601942;		0.71875;
52:S;	NS*ISEESNDLTMEESVPEASK	O16486	Protein B0238.10	B0238.10	0.484848485;		0.633879781;0.62295082;			0.603960396;0.910891089;	0.51396648;0.581005587;		0.676767677;0.621212121;				0.59223301;0.495145631;	0.578947368;0.663157895;	0.604166667;0.479166667;
46:S;	CLQIAGTSNKPGS*R	O16486	Protein B0238.10	B0238.10										1.623655914;	1.050505051;	1.29;
11:T;	TST*PLDVGTEQEPTNLEK	O16486	Protein B0238.10	B0238.10												0.91;		0.678947368;
80:S;	WPHCQHMIS*QDEAPR	O16486	Protein B0238.10	B0238.10				0.573170732;									1.40776699;
9:T;	KT*STPLDVGTEQEPTNLEK	O16486	Protein B0238.10	B0238.10								0.583333333;			0.878787879;
39:S;40:S;42:S;	RPAADS*S*DS*EPEDFEEEQITHTEAEETR	O16487	Protein B0238.11	B0238.11		1.020833333;					1.139664804;			1.172043011;
428:S;	EMMDIWQESGALS*PAIR	O16485	Protein B0238.9, isoform a	B0238.9			0.639344262;
68:S;	EIITVLPSS*PHVK	Q9XTI0	Probable 3-hydroxyisobutyrate dehydrogenase, mitochondrial	B0250.5			1.12568306;
470:S;	LPSTIAETAS*RR	Q10917	Putative transporter B0252.3	B0252.3									0.646464646;		0.696969697;		0.815533981;
141:S;	TFTVVKS*EEK	Q10918	Uncharacterized protein B0252.5	B0252.5									0.111111111;
672:S;674:T;	GRS*KT*PVETAVKPLENTEESK	O01441	Protein B0261.1	B0261.1			1.661202186;	1.908536585;
259:S;	ASDVTLPPAAAS*PVPDIPK	O01442	Protein B0261.7	B0261.7								1.145833333;					1.019417476;		1.114583333;
122:T;	EAQVDQEDT*LENLFEK	Q7Z116	Protein B0261.8	B0261.8			0.754098361;						0.636363636;		0.606060606;		0.932038835;		0.666666667;
56:S;	LNVTVVDSNQS*ALEK	P41938	Probable 3-hydroxyacyl-CoA dehydrogenase B0272.3	B0272.3										1.35483871;
101:S;	TPS*TIALR	P42083	Putative tyrosine-protein phosphatase B0280.11	B0280.11										0.35483871;				0.389473684;
62:S;	FANS*SSNVSEAR	P46554	Probable leucine carboxyl methyltransferase 1	B0285.4								1.1875;
22:S;	RRS*NSVSDDYSVQR	P46554	Probable leucine carboxyl methyltransferase 1	B0285.4	0.792929293;0.737373737;	0.645833333;	0.612021858;	1.097560976;0.768292683;0.902439024;	0.7625;0.65;	0.881188119;	0.815642458;	1.03125;1.052083333;1.03125;	0.929292929;	0.860215054;	0.878787879;	0.73;0.74;	0.762135922;	0.663157895;	0.78125;
24:S;	S*VSDDYSVQR	P46554	Probable leucine carboxyl methyltransferase 1	B0285.4	0.525252525;	0.520833333;	0.797814208;	1.036585366;	0.625;0.6875;	0.623762376;	0.87150838;	1.067708333;	1.101010101;1.111111111;1.338383838;	0.677419355;	1.191919192;	0.66;	0.849514563;0.844660194;0.873786408;	0.989473684;0.989473684;1.136842105;	1.1875;1.0625;1.479166667;
22:S;24:S;	RRS*NS*VSDDYSVQR	P46554	Probable leucine carboxyl methyltransferase 1	B0285.4	0.95959596;	0.6875;0.90625;0.71875;	1.081967213;0.87431694;	0.646341463;0.804878049;0.646341463;0.701219512;	0.7875;0.875;	0.613861386;0.613861386;	1.05027933;0.983240223;1.083798883;1.229050279;		1.474747475;1.757575758;1.484848485;	0.924731183;1.037634409;1.086021505;1.021505376;	1.474747475;1.454545455;	1.54;	1.436893204;	1.436842105;1.442105263;1.147368421;	1.3125;1.59375;1.322916667;
695:S;	FQVIDKHS*ISEPDQK	P34261	Uncharacterized amino-acid permease B0303.11	B0303.11/B0303.12		1.958333333;	1.683060109;	1.12195122;	1.4125;	1.252475248;	1.117318436;	0.791666667;	1.01010101;	2.23655914;				1.278947368;	1.770833333;
303:S;	EDS*FEEPTPEPSKEEEEK	P34263	Uncharacterized protein B0303.14	B0303.14			0.885245902;	1.06097561;0.932926829;		0.905940594;	1.083798883;0.837988827;
432:S;	GIAEIACAFS*PK	P34258	Uncharacterized protein B0303.7	B0303.7			1.606557377;			1.940594059;		1.8125;		1.817204301;			1.660194175;		1.692708333;
415:S;	TFLGPPYGS*PK	P34258	Uncharacterized protein B0303.7	B0303.7								1.75;	2.656565657;	1.247311828;			1.504854369;
99:S;	STS*SDIEISPR	Q10932	Uncharacterized protein B0304.2	B0304.2						0.198019802;			0.424242424;
289:S;	IEEENEDEIS*DYE	Q10937	Uncharacterized protein B0310.1	B0310.1		1.197916667;		1.158536585;	1.25;	1.267326733;		0.989583333;	1.202020202;					1.089473684;	1.0625;
138:S;	AHAAAAGDDEDDDS*D	Q9BIB4	Transcription initiation factor IIA small chain homolog	B0336.13													0.67961165;		0.427083333;
454:S;	VFWHNPGGEGSENATGKPSS*PTSPPKPVEKPK	Q10954	Protein B0336.3	B0336.3		1.145833333;1.604166667;	1.114754098;		1.2375;	1.237623762;	4.033519553;0.837988827;	1.0625;1.1875;
457:S;	VFWHNPGGEGSENATGKPSSPTS*PPKPVEKPK	Q10954	Protein B0336.3	B0336.3		0.5;0.770833333;0.635416667;	0.857923497;	0.695121951;		0.693069307;0.534653465;	1.016759777;	0.84375;
456:T;457:S;	VFWHNPGGEGSENATGKPSSPT*S*PPKPVEKPK	Q10954	Protein B0336.3	B0336.3	1.161616162;	1.067708333;1.104166667;	1.005464481;1.114754098;1.12568306;	1.292682927;1.646341463;1.487804878;	1.3125;1.24375;	1.356435644;1.445544554;	1.966480447;1.977653631;	1.322916667;1.234375;	1.060606061;						1.260416667;
13:S;	S*IDDYSDIPR	Q7JPQ6	Uncharacterized protein B0361.3	B0361.3			0.699453552;			1.633663366;			1.252525253;		1.292929293;	1.405;	1.54368932;	0.8;	0.760416667;
312:S;	QLS*VDFSK	Q10948	Uncharacterized protein B0361.4	B0361.4									0.898989899;
150:S;	KAS*SGLVPSLNR	Q10948	Uncharacterized protein B0361.4	B0361.4			1.693989071;	1.213414634;		2.099009901;	1.977653631;	1.010416667;
128:S;	S*ASDISLPPLTR	Q9XU45	Protein B0379.1, isoform a	B0379.1	1.323232323;	1.010416667;	0.956284153;	0.780487805;		0.910891089;		0.708333333;	0.762626263;	0.887096774;	0.707070707;	0.95;	0.932038835;	1.026315789;	0.9375;
343:S;	NDAFESDVKS*AIEAK	Q9U3S6	Protein B0379.7	B0379.7	0.565656566;		0.590163934;		0.95625;	0.95049505;	1.162011173;	0.895833333;
286:S;	NDAPESNVNTAMSIQS*PVQDTPEPDVK	Q9U3S6	Protein B0379.7	B0379.7			0.557377049;									0.15;
171:S;	MAPTENASGGGNS*VILGPK	Q9U3S6	Protein B0379.7	B0379.7												0.59;	0.660194175;
316:S;	TAGLS*PTHNFSR	Q17495	Protein B0393.6	B0393.6								0.65625;
26:S;	EKS*LDGLVKEEEEMVSAVR	O01839	Vacuolar protein sorting-associated protein 51 homolog	B0414.8					1.1875;
9:S;	DGAIS*ADKVDIR	Q11073	Uncharacterized protein B0416.5	B0416.5	1.212121212;		1.37704918;	1.341463415;		1.504950495;	1.547486034;		1.45959596;		14.55050505;	2.105;	1.165048544;1.203883495;	26.34210526;	1.25;1.5625;
499:S;	ITLQAES*AVEPLQK	Q11073	Uncharacterized protein B0416.5	B0416.5															0.635416667;
19:S;	STSQPVSLSQKDS*SPDFNR	P90987	Protein B0432.6	B0432.6								1.135416667;					2.791262136;	0.873684211;
14:S;	SDLVGLENGGS*IEPDIQK	O17168	Protein B0454.5	B0454.5									0.98989899;
340:T;	ILNAAKLT*PEGK	Q03564	Uncharacterized protein B0464.6	B0464.6		1.239583333;	1.409836066;					1.083333333;
189:S;	SSQLQQSPS*PNK	Q03564	Uncharacterized protein B0464.6	B0464.6								1.15625;1.010416667;	1.080808081;1.424242424;		1.252525253;	0.93;0.97;	0.747572816;0.601941748;	0.931578947;0.957894737;	0.84375;0.822916667;
245:S;	EIVEFTIDS*PAGPKK	Q09437	Putative serine/threonine-protein kinase B0495.2	B0495.2	1.181818182;	0.96875;1.510416667;	0.928961749;	1.670731707;	1.23125;	1.346534653;	1.17877095;	1.208333333;	1.242424242;	1.075268817;	1.151515152;	0.97;	1.213592233;	1.052631579;	1.177083333;
18:S;	GGPNELRDELNNS*K	Q09216	Putative endoplasmic reticulum metallopeptidase 1-A	B0495.7				1.146341463;	1.1375;	1.01980198;	1.12849162;				1.181818182;
66:S;	S*PAPTPSLDASNKPVAALASTPQQK	B1Q247	Protein B0507.3, isoform b	B0507.3				0.841463415;				0.989583333;	1.343434343;				1.834951456;		1.645833333;
218:S;219:S;	S*S*KPSTPIPAPPVLVPQVELPAK	B1Q247	Protein B0507.3, isoform b	B0507.3							1.229050279;
326:T;	NFSTT*PLAENQAGAFDK	O61823	Protein B0511.11	B0511.11									0.242424242;
324:S;	NFS*TTPLAENQAGAFDK	O61823	Protein B0511.11	B0511.11								0.677083333;				0.47;
313:S;	ENVPLTVVYS*NPSISVSK	O61823	Protein B0511.11	B0511.11	0.424242424;	0.557291667;	0.453551913;	1.634146341;		0.811881188;		1.010416667;
241:S;	VVEQKS*EEKLEVGNVNK	O61823	Protein B0511.11	B0511.11	0.515151515;0.454545455;		0.535519126;					0.822916667;		3.688172043;		0.59;
160:S;	KGETVSIPSSSSS*ATDQSSQTSK	O61823	Protein B0511.11	B0511.11												0.54;	0.432038835;
104:S;	TINDS*VDELYR	O61825	Protein B0511.12, isoform b	B0511.12			0.93989071;		0.8875;				0.818181818;		0.757575758;		0.868932039;
239:S;	S*VPSNLR	O61825	Protein B0511.12, isoform b	B0511.12									0.984848485;
348:S;	AGS*PAVFAGNLMK	O61825	Protein B0511.12, isoform b	B0511.12										0.989247312;
225:S;227:S;	SRS*TS*PPTIVTPK	O61825	Protein B0511.12, isoform b	B0511.12										0.838709677;				1.073684211;
188:S;198:S;	FCAEDDDDDAEVMS*NPGEDDDAAS*VTEK	Q9U3S3	Protein B0513.2, isoform a	B0513.2			0.918032787;											0.868421053;
37:S;	SHS*LDEIPDVSAR	Q11081	Uncharacterized protein B0563.5	B0563.5			1.081967213;			2;
996:T;	SHSTISDQTPSRPHDT*SHAPLVAVNDD	G5ECL4	BAM-2	bam-2			1.049180328;				1.888268156;
983:S;986:S;	SHS*TIS*DQTPSRPHDTSHAPLVAVNDD	G5ECL4	BAM-2	bam-2	0.97979798;			0.914634146;			1.061452514;
960:S;	ES*MVSILVPSIDQPAEAAIVK	G5ECL4	BAM-2	bam-2			1.595628415;
960:S;968:S;	IYRES*MVSILVPS*IDQPAEAAIVK	G5ECL4	BAM-2	bam-2				1.390243902;
983:S;	SHS*TISDQTPSRPHDTSHAPLVAVNDD	G5ECL4	BAM-2	bam-2				1.756097561;	1.325;
968:S;	ESMVSILVPS*IDQPAEAAIVK	G5ECL4	BAM-2	bam-2			1.595628415;	1.292682927;				1.677083333;
957:Y;963:S;	IY*RESMVS*ILVPSIDQPAEAAIVK	G5ECL4	BAM-2	bam-2			1.300546448;
984:T;	SHST*ISDQTPSRPHDTSHAPLVAVNDD	G5ECL4	BAM-2	bam-2	2.060606061;	1.854166667;	1.612021858;	1.18902439;	1.4125;	1.306930693;	1.346368715;	1.666666667;
924:S;929:S;	RDS*IGGIS*IDDDGSIGTDDTDLQAYR	G5ECL4	BAM-2	bam-2				0.634146341;
983:S;991:S;	SHS*TISDQTPS*RPHDTSHAPLVAVNDD	G5ECL4	BAM-2	bam-2	1.373737374;				1.2625;	1.45049505;	1.173184358;							1.4;
960:S;963:S;	IYRES*MVS*ILVPSIDQPAEAAIVK	G5ECL4	BAM-2	bam-2	1.929292929;			1.5;		1.514851485;
983:S;984:T;	SHS*T*ISDQTPSRPHDTSHAPLVAVNDD	G5ECL4	BAM-2	bam-2														1.210526316;
912:S;	TIIRDS*PDYAPVK	G5ECL4	BAM-2	bam-2	1.762626263;	1.28125;	1.213114754;	1.31097561;	1.375;	1.801980198;	1.418994413;	1.416666667;	1.5;	1.279569892;	1.363636364;	1.55;	1.54368932;	1.405263158;	1.333333333;
27:S;29:T;	RQS*ST*SQKNECMTNPGSIVLTQR	Q9NF14	BTB and MATH domain-containing protein 40	bath-40			0.961748634;
397:S;	HELANELLEAVLSTDQDDDDVTSNIPISVS*PPPAR	P34371	BTB and MATH domain-containing protein 42	bath-42					1.3875;
65:S;67:S;	S*IS*PSPSSASHGDPLLPVAENWCHTQVK	P34568	BTB and MATH domain-containing protein 43	bath-43				1.036585366;
65:S;	S*ISPSPSSASHGDPLLPVAENWCHTQVK	P34568	BTB and MATH domain-containing protein 43	bath-43			1.180327869;	0.975609756;			1.027932961;
417:S;	VFLTPPIESPKS*PDPEDSPLAASILK	Q21593	Protein BCC-1	bcc-1								0.322916667;
414:S;417:S;	VFLTPPIES*PKS*PDPEDSPLAASILK	Q21593	Protein BCC-1	bcc-1	0.888888889;	0.729166667;		0.329268293;		0.168316832;		0.489583333;
76:T;78:S;	VREDDT*VS*NIPEEMPDLVIIR	Q58A90	Protein BE10.5	BE10.5	0.242424242;
159:S;	GGLPDHDS*PQHMLVVDPQSR	Q56VX2	Protein BED-1, isoform b	bed-1			2.546448087;	2.304878049;									1.970873786;
435:S;	GGAGS*SSSLPSMVK	Q9XWZ9	Protein BED-2	bed-2								0.541666667;		1.870967742;	1.060606061;			0.8;
330:S;	ELS*PLTAAR	Q9XWZ9	Protein BED-2	bed-2								0.9375;		1.053763441;	1.080808081;			0.821052632;
499:S;	LGSMNVAEEQHKLS*AEVLPIVIEEDEER	Q21973	Bestrophin homolog 15	best-15					0.9625;
431:S;436:S;	ISIAS*NNLES*PSQER	Q22566	Bestrophin homolog 17	best-17								0.552083333;
428:S;	KIS*IASNNLESPSQER	Q22566	Bestrophin homolog 17	best-17									0.303030303;		2.949494949;	17.31;	0.194174757;
428:S;436:S;	KIS*IASNNLES*PSQER	Q22566	Bestrophin homolog 17	best-17			0.426229508;	0.512195122;		0.287128713;				0.365591398;				0.452631579;	0.427083333;
436:S;	KISIASNNLES*PSQER	Q22566	Bestrophin homolog 17	best-17	1.575757576;	2.291666667;1.864583333;	1.715846995;1.74863388;	1.597560976;1.518292683;	1.3875;	1.584158416;1.465346535;	1.206703911;2.044692737;	1.760416667;1.552083333;	1.414141414;	1.268817204;	1.424242424;	2.12;1.75;1.83;	1.388349515;1.300970874;1.495145631;	1.042105263;1.557894737;	1.541666667;1.4375;
440:S;	METLTPGS*PTNTPIEPIDK	P34577	Bestrophin homolog 18	best-18			2.142076503;												1.427083333;
497:S;	ASQGLLTPEEYAGS*PR	O16779	Protein BEST-19	best-19													1.621359223;
386:S;	LS*IGDINAHDR	Q965X4	Protein BEST-20	best-20		0.947916667;
453:S;	SVDDLVASS*PTKPGK	Q965X4	Protein BEST-20	best-20		0.239583333;
541:S;542:S;	KKS*S*VLQPAITLVER	P34672	Bestrophin homolog 24	best-24	0.727272727;0.676767677;	0.760416667;0.817708333;	0.743169399;0.737704918;	0.390243902;0.402439024;	0.4375;	0.574257426;0.534653465;	0.944134078;0.849162011;	0.598958333;	1.262626263;1.272727273;			0.82;0.78;			0.989583333;1.145833333;
363:S;	GSVS*DVKLPEYVHEIK	P34672	Bestrophin homolog 24	best-24		0.25;		0.902439024;
541:S;	KKS*SVLQPAITLVER	P34672	Bestrophin homolog 24	best-24		1.364583333;	1.049180328;	0.841463415;		1.059405941;	1.463687151;
542:S;	KKSS*VLQPAITLVER	P34672	Bestrophin homolog 24	best-24			0.972677596;
387:S;	S*FGDDDASSFSTENTR	O17205	Protein BEST-4	best-4				0.426829268;	0.525;							0.38;	0.776699029;		0.791666667;
233:S;	KAES*EDDEKPEPLR	Q95Y80	Protein BET-1, isoform a	bet-1		1.84375;1.302083333;	1.12568306;	2.036585366;		2.881188119;	1.541899441;1.407821229;
517:S;	LYGYEFDS*DDEDNKMALTYEEK	Q95Y80	Protein BET-1, isoform a	bet-1	1.878787879;1.919191919;1.636363636;	1.979166667;2.28125;	1.726775956;1.431693989;	1.512195122;1.670731707;	1.6625;1.53125;	2.113861386;2.346534653;	1.709497207;1.536312849;	1.723958333;	1.757575758;	1.666666667;	1.828282828;	1.83;	2.233009709;	2.010526316;	1.427083333;
374:S;	AS*SVAPQSAPIAPTPK	Q95Y80	Protein BET-1, isoform a	bet-1			2.109289617;	1.146341463;
641:S;642:S;	NFNMSES*S*DDETSNSR	Q95Y80	Protein BET-1, isoform a	bet-1			1.606557377;
642:S;	NFNMSESS*DDETSNSR	Q95Y80	Protein BET-1, isoform a	bet-1													3.126213592;	1.768421053;	1.1875;
375:S;	ASS*VAPQSAPIAPTPK	Q95Y80	Protein BET-1, isoform a	bet-1						1.138613861;		0.90625;					1.830097087;	0.694736842;
64:S;	S*SASPVSGPEPPTSAVVENR	Q20947	Protein BET-2, isoform a	bet-2			2.743169399;
833:S;	KNIYS*PATVSER	Q20947	Protein BET-2, isoform a	bet-2		3.75;	2.612021858;	2.256097561;2.579268293;	2.3;	2.861386139;2.356435644;									1.135416667;
1028:S;	ALELSGNS*SSASTPAGPSK	Q20947	Protein BET-2, isoform a	bet-2										3.784946237;	4.242424242;			2.326315789;
1029:S;	ALELSGNSS*SASTPAGPSK	Q20947	Protein BET-2, isoform a	bet-2														2.736842105;
1025:S;1028:S;	ALELS*GNS*SSASTPAGPSK	Q20947	Protein BET-2, isoform a	bet-2				2.841463415;
1025:S;	ALELS*GNSSSASTPAGPSK	Q20947	Protein BET-2, isoform a	bet-2														3.010526316;
788:S;	IIDDIGPS*PIK	Q20947	Protein BET-2, isoform a	bet-2								3.583333333;		6.64516129;
67:S;	SSAS*PVSGPEPPTSAVVENR	Q20947	Protein BET-2, isoform a	bet-2	3.631313131;	2.572916667;	3.431693989;	2.658536585;	2.3875;	3.336633663;	3.139664804;	2.760416667;	2.797979798;	2.623655914;	3.131313131;2.797979798;	2.08;	3.009708738;	2.305263158;
259:T;	AADTVNPWET*PRQEPVDGVVQPR	Q20947	Protein BET-2, isoform a	bet-2	1.616161616;	2.9375;	1.972677596;	2.207317073;	2.05;	2.356435644;		2.333333333;		1.35483871;				1.957894737;	2.260416667;
480:S;	AES*VQPEVVNEEPKPSTSQPPSK	Q20947	Protein BET-2, isoform a	bet-2			1.453551913;
458:S;460:T;	VSLADEGVES*GT*ETDVNASR	V6CJ04	Protein BICD-1, isoform a	bicd-1			0.480874317;	0.304878049;	0.475;	0.227722772;	0.223463687;
458:S;	VSLADEGVES*GTETDVNASR	V6CJ04	Protein BICD-1, isoform a	bicd-1	0.570707071;0.606060606;		0.863387978;	0.390243902;0.463414634;	0.3875;0.5125;	0.504950495;0.564356436;	0.480446927;0.424581006;		1;1.02020202;			0.545;	0.883495146;1.009708738;	0.731578947;0.673684211;	0.8125;0.8125;
610:S;	TNTYDENS*GAEHQR	Q09457	Cuticle collagen bli-1	bli-1						0.178217822;
808:S;	TYS*EEAMPPVQQTEK	Q09457	Cuticle collagen bli-1	bli-1	0.878787879;		0.114754098;	0.085365854;		0.336633663;	0.078212291;		0.050505051;				0.194174757;	0.057894737;
885:T;912:S;	EHGGQVPVET*SVPMQQVKPESSAEEKPVPPVHDNFQS*SEKR	Q09457	Cuticle collagen bli-1	bli-1						0.188118812;
885:T;	EHGGQVPVET*SVPMQQVKPESSAEEKPVPPVHDNFQSSEK	Q09457	Cuticle collagen bli-1	bli-1			0.163934426;
623:S;	RPNYEPS*AEVAPPR	Q09457	Cuticle collagen bli-1	bli-1									0.045454545;
919:S;	AFS*NENPLPSEQIPYR	Q09457	Cuticle collagen bli-1	bli-1	0.631313131;	0.229166667;	0.153005464;	0.048780488;	0.075;	0.316831683;	0.067039106;	0.104166667;	0.080808081;0.090909091;	0.064516129;	0.121212121;
964:S;	S*INSSAPLTLIHK	O61213	Dual oxidase 1	bli-3						0.663366337;
954:S;	NYQPSIGETSS*LNSFAVVDR	O61213	Dual oxidase 1	bli-3													1.019417476;
9:S;	AS*TSSPPVPSTPAPVPHIR	Q95XD3	Biogenesis of lysosome-related organelles complex 1 subunit 2	blos-2	1.515151515;	1.447916667;1.552083333;	1.415300546;1.890710383;	1.353658537;1.231707317;	1.3125;1.38125;	1.693069307;1.217821782;	1.229050279;1.150837989;	1.46875;
12:S;	ASTSS*PPVPSTPAPVPHIR	Q95XD3	Biogenesis of lysosome-related organelles complex 1 subunit 2	blos-2								1.151041667;
11:S;12:S;	ASTS*S*PPVPSTPAPVPHIR	Q95XD3	Biogenesis of lysosome-related organelles complex 1 subunit 2	blos-2		1.020833333;
9:S;10:T;	AS*T*SSPPVPSTPAPVPHIR	Q95XD3	Biogenesis of lysosome-related organelles complex 1 subunit 2	blos-2		1.020833333;1.041666667;		1.182926829;	0.725;		1.195530726;
943:S;	DSLLETTNNFLS*PSSIIK	G5ECF4	Kinesin-like protein	bmk-1	0.505050505;	1.072916667;						1.40625;				0.86;	0.883495146;	1.452631579;
609:S;	SVS*PSFEYYQNR	Q9BI98	Protein BPL-1, isoform a	bpl-1				1.048780488;			1.474860335;	0.895833333;	1;				1.844660194;	1.052631579;	0.8125;
266:S;	RVS*FASSQDLENIK	B6VQ60	Protein BRC-1, isoform a	brc-1			0.710382514;	0.731707317;									0.495145631;
20:S;	DSFDTISEPDS*FDEPK	G5EG86	Potential BRCA2-like protein (44.7 kD) (3H990)	brc-2												0.685;		1.336842105;
288:S;	HSLPEAANQCEFCKDS*QGK	G5EG86	Potential BRCA2-like protein (44.7 kD) (3H990)	brc-2														0.568421053;
16:S;	DSFDTIS*EPDSFDEPK	G5EG86	Potential BRCA2-like protein (44.7 kD) (3H990)	brc-2							0.703910615;		1.222222222;			0.685;	0.970873786;	0.978947368;	0.973958333;
323:S;	SQS*PMSFGEK	Q21209	BRCA1-associated RING domain protein 1	brd-1									0.767676768;		0.616161616;		0.59223301;
321:S;323:S;	S*QS*PMSFGEK	Q21209	BRCA1-associated RING domain protein 1	brd-1												0.98;
161:S;	ENSNS*PELDIFHDYSK	Q21209	BRCA1-associated RING domain protein 1	brd-1													0.436893204;
612:S;	VES*ASPSTSEVSSIEHKPFVPPAR	Q20429	Protein BRF-1	brf-1		0.583333333;												0.757894737;
540:T;	EST*PAPVTPISIK	Q20429	Protein BRF-1	brf-1														0.6;
112:T;	T*INSAENPGMMAIPLAR	Q9U1S2	Protein BRP-1, isoform a	brp-1			1.519125683;				0.569832402;		1.01010101;		1.02020202;	1.38;			1;
108:S;	KTETSVNKPQMEALLAQPIDGS*SEK	Q9U1S2	Protein BRP-1, isoform a	brp-1	1;1.363636364;1.353535354;	1.458333333;1.635416667;1.385416667;	1.453551913;1.486338798;1.644808743;	0.585365854;0.634146341;0.743902439;	0.5875;0.625;0.8;	0.98019802;0.930693069;0.97029703;	0.603351955;0.770949721;0.659217877;0.581005587;	1.067708333;1.041666667;1.041666667;	0.97979798;0.666666667;1.065656566;	0.935483871;0.956989247;1.344086022;	1.050505051;0.95959596;1.101010101;0.919191919;	1.58;1.44;1.58;	1.101941748;1.058252427;1.233009709;	1.263157895;1.263157895;	1.114583333;1.270833333;1.020833333;
109:S;	KTETSVNKPQMEALLAQPIDGSS*EK	Q9U1S2	Protein BRP-1, isoform a	brp-1				0.317073171;					1;	0.623655914;
115:S;	TINS*AENPGMMAIPLAR	Q9U1S2	Protein BRP-1, isoform a	brp-1	1.535353535;1.474747475;	1.135416667;	1.519125683;1.486338798;	0.451219512;0.365853659;	0.6125;0.5125;	0.851485149;	0.61452514;0.530726257;	1.041666667;1.166666667;	1.01010101;1.03030303;	1.182795699;1.23655914;	1.01010101;1.04040404;	1.38;1.4;	1.427184466;1.446601942;	1.163157895;	1.260416667;
149:S;	TTVDGS*VEEK	Q9U1S2	Protein BRP-1, isoform a	brp-1									1;				1.077669903;		1.020833333;
153:S;	GSASSSGHTS*PSPSESPAR	Q21747	Protein BTBD-10, isoform b	btbd-10															0.583333333;
493:S;	S*KSNPSLAAAASDPLPQPAPLQQQHR	Q21747	Protein BTBD-10, isoform b	btbd-10	1.333333333;	1.90625;	1.191256831;	0.524390244;	1.325;	0.95049505;		0.75;
267:S;	AS*CGDLGADLVSPNERDEFEVADGMTSSCFR	Q21747	Protein BTBD-10, isoform b	btbd-10				0.451219512;				0.96875;	1.02020202;		1;
314:S;	CPSSVS*VSELR	Q21747	Protein BTBD-10, isoform b	btbd-10							1.720670391;	2.416666667;					1.398058252;
180:T;	SLTT*PPLAPALK	Q21747	Protein BTBD-10, isoform b	btbd-10							1.005586592;	1.239583333;		1.311827957;			1.776699029;	0.842105263;
385:S;	S*GAGLDLMAENK	Q21776	Protein BUB-1	bub-1											0.818181818;
283:S;	HLS*PVSEK	Q21776	Protein BUB-1	bub-1		0.645833333;							1.03030303;			0.67;	0.970873786;	0.715789474;	1.020833333;
573:S;	S*LAANQAVQPSVTESSKPER	Q21776	Protein BUB-1	bub-1								0.328125;0.395833333;			0.474747475;
612:S;	RLS*IGADEIPNLTENNESEITGCK	Q21776	Protein BUB-1	bub-1	0.429292929;	0.604166667;	0.983606557;0.524590164;	0.896341463;	0.64375;	0.653465347;	0.899441341;	0.59375;			0.676767677;	0.55;		0.789473684;	0.833333333;
599:S;	DSS*IDCLTANLGR	Q21776	Protein BUB-1	bub-1												0.8;		1.021052632;
46:S;	EDS*QTDEFVPDSLSSK	Q20932	Cell adhesion protein byn-1	byn-1	0.222222222;0.191919192;	0.416666667;	0.469945355;0.371584699;0.398907104;0.426229508;	0.353658537;0.353658537;	0.2;0.175;	0.158415842;0.188118812;0.138613861;	0.301675978;0.290502793;0.312849162;0.301675978;		0.303030303;0.287878788;		0.353535354;	0.26;0.295;	0.27184466;0.27184466;	0.273684211;	0.229166667;0.255208333;0.25;
167:S;	QNDAELALS*QVDPNEFNMR	Q20932	Cell adhesion protein byn-1	byn-1	0.131313131;							0.260416667;	0.202020202;0.222222222;		0.171717172;	0.25;	0.213592233;		0.166666667;
103:S;	GAWLGADASGDKS*DDDDDDNEEEDDNGFEDQVVELDPR	Q20932	Cell adhesion protein byn-1	byn-1								0.239583333;
241:S;	TPPS*TPSTYLR	G5ECR6	Aldose 1-epimerase	C01B4.6								0.760416667;
238:T;	T*PPSTPSTYLR	G5ECR6	Aldose 1-epimerase	C01B4.6				2.597560976;		0.762376238;		0.8125;		1.021505376;		0.57;		0.578947368;
242:S;	NVS*EKELGQIVEGKPEHTVR	G5EDZ6	Protein C01B4.7	C01B4.7	1.04040404;0.929292929;	1;0.927083333;	0.568306011;0.633879781;	0.18902439;0.146341463;	0.2625;0.23125;	0.207920792;0.346534653;	0.167597765;0.145251397;						0.087378641;0.310679612;
18:S;	GGGDS*DIFETPQR	G5EDZ6	Protein C01B4.7	C01B4.7	1.545454545;	2.041666667;	1.300546448;	0.256097561;	0.4625;	0.544554455;	0.301675978;	0.411458333;0.5;	0.545454545;0.545454545;0.484848485;	1.720430108;	0.525252525;0.525252525;	0.38;0.35;	0.378640777;0.398058252;0.45631068;	0.378947368;0.536842105;	0.401041667;0.489583333;0.333333333;
238:S;	NVS*NKELSLILQDK	G5EDB5	Protein C01B4.8	C01B4.8						0.831683168;	0.346368715;
69:S;	RNS*TDTHVFANR	Q11090	Putative serine/threonine-protein kinase C01C4.3	C01C4.3								0.84375;0.958333333;					1.495145631;
52:S;	LILNSDTQNVAES*VR	Q17556	Protein C01F1.3, isoform a	C01F1.3										1.064516129;	0.575757576;
115:S;	CLS*PTNMGSK	Q17560	Protein C01F6.2	C01F6.2								0.96875;	0.939393939;	0.47311828;	0.707070707;	0.49;	0.504854369;
64:S;	HPKS*PLPAELVEA	G5EDA6	Nx	C01F6.9			0.775956284;				1.787709497;
28:S;	DATNVNNWHWS*EK	Q93168	Protein C01G10.8	C01G10.8													0.417475728;
243:S;	GWTNNS*IGEWNFK	Q93168	Protein C01G10.8	C01G10.8				0.353658537;
200:S;	SFLQS*PDDTLK	Q7YX81	Protein C01G12.9	C01G12.9		0.21875;						0.375;	0.555555556;			0.27;	0.213592233;	0.463157895;	0.34375;
522:S;525:S;	RTDS*EES*EILDVVGTDEPDKDEK	P46012	Uncharacterized protein C01G6.5	C01G6.5		1.114583333;	1.147540984;	1.146341463;			2.100558659;
622:S;	S*PDPVALVK	P46012	Uncharacterized protein C01G6.5	C01G6.5	2.04040404;	1.822916667;	1.792349727;	1.908536585;	2.2875;	1.871287129;		1.71875;	1.656565657;	1.784946237;	1.686868687;	1.56;	1.839805825;	1.431578947;	1.526041667;
431:S;	NSEVAPIENKPLS*PEMMVVLHR	P46012	Uncharacterized protein C01G6.5	C01G6.5			1.049180328;	1.280487805;
605:S;	S*AQDVSTPSTTPNPVSR	P46012	Uncharacterized protein C01G6.5	C01G6.5								1.125;	1.050505051;	1.419354839;					0.9375;
304:S;	YLNESHEVMMRS*PENK	P91011	Protein C01G8.1, isoform a	C01G8.1		3.385416667;										1.29;
122:S;	VYMGSPPSTVPQAPES*SSSTR	P91011	Protein C01G8.1, isoform a	C01G8.1									1.424242424;0.929292929;	1.956989247;	1.141414141;0.828282828;	0.51;0.96;	0.708737864;0.533980583;
202:S;206:S;	S*NPVS*NSSLTYMADVK	P91011	Protein C01G8.1, isoform a	C01G8.1												1;
80:S;	SQLADTSAPAIFHVPTAPADIVTEGEGS*TVGQGSEIDR	P91011	Protein C01G8.1, isoform a	C01G8.1	0.424242424;
104:S;	TVITDSLPYREPS*DK	P91011	Protein C01G8.1, isoform a	C01G8.1	0.54040404;	0.916666667;	0.945355191;	5.445121951;	2.25;	0.886138614;	8.335195531;	1.84375;	1.646464646;	2.290322581;	1.757575758;	0.84;	0.660194175;	1.252631579;	2.208333333;
206:S;209:S;	SNPVS*NSS*LTYMADVK	P91011	Protein C01G8.1, isoform a	C01G8.1	0.898989899;											0.95;		1.978947368;
209:S;	SNPVSNSS*LTYMADVK	P91011	Protein C01G8.1, isoform a	C01G8.1	0.414141414;	0.9375;	1.256830601;			0.876237624;		2.84375;		2.123655914;	2.373737374;
202:S;	S*NPVSNSSLTYMADVK	P91011	Protein C01G8.1, isoform a	C01G8.1												1.44;	0.766990291;
97:S;111:S;	TVITDS*LPYREPSDKVYMGS*PPSTVPQAPESSSSTR	P91011	Protein C01G8.1, isoform a	C01G8.1	0.404040404;
128:S;	S*LVGSDSIK	P91011	Protein C01G8.1, isoform a	C01G8.1												0.89;
202:S;209:S;	S*NPVSNSS*LTYMADVK	P91011	Protein C01G8.1, isoform a	C01G8.1												1.17;	0.830097087;	1.605263158;
111:S;	VYMGS*PPSTVPQAPESSSSTR	P91011	Protein C01G8.1, isoform a	C01G8.1													0.747572816;0.791262136;		1.1875;
180:S;	S*RELPVDCDIPTATEPLPISTK	P91011	Protein C01G8.1, isoform a	C01G8.1		0.828125;	1.169398907;
379:S;	SNLNSS*SSNIYK	Q17583	Protein C01H6.2	C01H6.2								0.395833333;		0.376344086;	0.494949495;
171:S;	GGDGPTIEEVTES*DDDGMR	A5JYT3	Protein C01H6.8, isoform a	C01H6.8	0.575757576;		0.579234973;	0.695121951;0.56097561;	0.45;	0.603960396;	0.603351955;	0.666666667;	0.96969697;	0.494623656;		0.565;	0.509708738;		0.666666667;
410:S;	IMTQQVSDS*EDVEDVTFNR	G5EE25	Protein C01H6.9	C01H6.9			0.754098361;
408:S;	IMTQQVS*DSEDVEDVTFNR	G5EE25	Protein C01H6.9	C01H6.9	0.535353535;		0.765027322;0.68852459;			1.267326733;	0.826815642;	0.625;	0.909090909;		0.98989899;	0.72;0.9;	0.718446602;0.776699029;	0.842105263;	0.635416667;0.895833333;
40:S;	DMFQTANRS*PK	O44444	Protein C02B10.4	C02B10.4						1.03960396;		0.958333333;	1.136363636;	0.817204301;	1.01010101;	1.01;	0.980582524;	0.831578947;	0.78125;
65:S;	TLTMPSTSQDIQPESS*PAHGR	O44447	Protein C02B10.5, isoform a	C02B10.5			1.387978142;								1.939393939;	1.885;		1.463157895;	1.208333333;
247:S;	DYLGGS*PNYDYGL	D7SFI3	Protein C02D5.4	C02D5.4	1.545454545;			0.695121951;				1.0625;		0.639784946;		1.2;	1.223300971;		0.979166667;
76:T;79:S;	DSIYNIAT*DES*DTDDHEQR	P34283	Uncharacterized protein C02F5.6	C02F5.6	0.595959596;	0.5625;0.78125;	0.568306011;0.535519126;	0.743902439;0.804878049;	0.525;0.4625;	0.618811881;	0.893854749;0.910614525;		1.070707071;	0.989247312;		0.57;	0.961165049;	0.863157895;	0.875;
79:S;	DSIYNIATDES*DTDDHEQR	P34283	Uncharacterized protein C02F5.6	C02F5.6	1.414141414;1.505050505;		1.338797814;	1.890243902;	1.5875;2.3875;				1.398989899;				1.669902913;		1.270833333;1.114583333;
76:T;79:S;81:T;	DSIYNIAT*DES*DT*DDHEQR	P34283	Uncharacterized protein C02F5.6	C02F5.6	0.444444444;			0.56097561;
378:T;	VGQENESLLEADSLVEDNDT*DDEREAR	Q17598	Transmembrane protein 104 homolog	C03A3.2	1.126262626;		0.841530055;	0.670731707;0.804878049;	0.7;	0.940594059;	0.569832402;0.603351955;					1.65;		1.357894737;
247:S;	SNS*YRPLISNYEMMENK	Q95QY6	Protein C03B1.13	C03B1.13		0.822916667;	1.573770492;1.267759563;	0.987804878;						0.892473118;	0.661616162;
120:S;	GKAPAAAGGAS*PTAGAPK	Q9XVT6	Protein C03C11.1	C03C11.1				0.548780488;				0.4375;0.5;0.614583333;	0.449494949;		0.393939394;	0.38;1;	0.349514563;0.349514563;	0.421052632;0.421052632;	0.427083333;
166:S;	DGAKPAAGGAS*PGAPK	Q9XVT6	Protein C03C11.1	C03C11.1								0.28125;	0.323232323;		0.282828283;0.292929293;	0.345;	0.286407767;0.300970874;	0.294736842;
14:S;	VSRPS*PSTPLEKPAETSTNPMETPK	O16657	Protein C03H5.3	C03H5.3		0.5625;	0.579234973;	0.823170732;	0.925;	1.079207921;	1.072625698;	0.630208333;0.770833333;		0.741935484;	0.646464646;	0.7;		0.578947368;
165:S;167:S;	NPVTSIENPENS*DS*DDDEPMEATSK	O16657	Protein C03H5.3	C03H5.3	0.434343434;	0.645833333;	0.469945355;0.459016393;	0.792682927;	0.5625;0.7;	0.603960396;0.633663366;		0.46875;0.473958333;		0.548387097;0.290322581;		0.45;0.6;		0.505263158;
385:S;	HCFGMQVSS*PDR	Q17620	Protein C04B4.2	C04B4.2	0.414141414;							0.708333333;		0.795698925;	0.535353535;	0.62;		0.726315789;
6:S;	MVS*NAQLTCEDPTELKK	G4RVA5	Protein C04E6.8	C04E6.8													1.252427184;
165:S;	S*FDNSMPQLISR	Q9U3R9	Protein C04F12.7	C04F12.7			0.087431694;					4.177083333;	0.131313131;	0.129032258;	0.141414141;	0.11;		3.8;
169:S;	SFDNS*MPQLISR	Q9U3R9	Protein C04F12.7	C04F12.7								0.510416667;
68:S;76:S;	SVSTHTAKS*PSLVVVIS*PSPR	Q17626	Protein C04G2.8	C04G2.8	0.131313131;0.131313131;	0.135416667;	0.131147541;0.196721311;	0.829268293;0.780487805;	0.34375;0.375;	0.128712871;0.158415842;			0.262626263;0.212121212;	0.204301075;	0.242424242;0.343434343;	0.14;0.21;	0.174757282;	0.273684211;
70:S;78:S;	SPS*LVVVISPS*PR	Q17626	Protein C04G2.8	C04G2.8								0.260416667;
76:S;78:S;	SPSLVVVIS*PS*PR	Q17626	Protein C04G2.8	C04G2.8	0.161616162;	0.166666667;	0.207650273;		0.6;	0.386138614;		0.395833333;				0.31;
78:S;	SPSLVVVISPS*PR	Q17626	Protein C04G2.8	C04G2.8		0.822916667;	0.644808743;	2.12195122;		1.400990099;
68:S;76:S;78:S;	SVSTHTAKS*PSLVVVIS*PS*PR	Q17626	Protein C04G2.8	C04G2.8		0.197916667;	0.174863388;
70:S;76:S;	SPS*LVVVIS*PSPR	Q17626	Protein C04G2.8	C04G2.8		0.302083333;		0.256097561;							0.363636364;	0.18;		0.210526316;
68:S;78:S;	SVSTHTAKS*PSLVVVISPS*PR	Q17626	Protein C04G2.8	C04G2.8		1;		1.048780488;		0.851485149;
76:S;	SPSLVVVIS*PSPR	Q17626	Protein C04G2.8	C04G2.8	0.171717172;	0.166666667;	0.218579235;	1.865853659;	0.9;	0.356435644;		0.572916667;	0.434343434;		0.353535354;	0.26;	0.213592233;	0.378947368;	0.4375;
68:S;	S*PSLVVVISPSPR	Q17626	Protein C04G2.8	C04G2.8	0.262626263;0.267676768;	0.302083333;0.21875;	0.382513661;			0.336633663;			0.505050505;			0.25;
79:S;81:S;	PKS*VS*PNPHPDVPAVTVGALSAPADK	Q17636	Protein C04G6.4	C04G6.4	0.404040404;	0.71875;1.03125;	1.027322404;	0.353658537;0.292682927;0.292682927;	0.3375;	0.405940594;	0.458100559;0.312849162;0.324022346;	0.614583333;				0.93;
79:S;	S*VSPNPHPDVPAVTVGALSAPADK	Q17636	Protein C04G6.4	C04G6.4			0.74863388;	0.512195122;				0.770833333;		0.741935484;	0.737373737;	1.02;		0.694736842;
378:S;	APIAQAECS*DTDYDTAR	Q11179	Putative serine/threonine-protein kinase C05D10.2	C05D10.2									2.585858586;				3.247572816;		2;
598:S;	LVHVPEEDEDAPLSAVSAPAVIFHGGQEIVELGES*DKDSGLSGIDTK	Q11186	Uncharacterized protein C05D11.7	C05D11.7				0.268292683;
303:S;	RAS*ANALNSFR	Q11186	Uncharacterized protein C05D11.7	C05D11.7	1.126262626;	1.90625;	1.180327869;	1.115853659;		1.415841584;		1.5;	1.424242424;	1.827956989;	1.757575758;
614:S;	VMTQSTIDYMHISGLDGSES*DDALPIR	Q11187	UPF0518 protein C05D11.8	C05D11.8				0.68902439;
675:S;	KEDIEEEES*ENETK	Q11187	UPF0518 protein C05D11.8	C05D11.8				0.743902439;
224:S;229:S;	VPS*NNAPS*DHSSEEEEEHHRDPNNLLGVVEHNR	Q95X41	Protein C05D2.10, isoform a	C05D2.10			1.12568306;
232:S;233:S;	VPSNNAPSDHS*S*EEEEEHHRDPNNLLGVVEHNR	Q95X41	Protein C05D2.10, isoform a	C05D2.10		1.0625;0.875;	1.12568306;0.775956284;	0.926829268;
161:S;162:S;	ASS*S*DEDEVVESSR	Q17676	Protein C05G5.2	C05G5.2		1.083333333;	1.169398907;	1.201219512;	1.2375;	0.97029703;	0.983240223;				1.202020202;	1.24;	0.873786408;	1.147368421;	1.119791667;
557:S;559:S;	SLFDDS*DS*DSDLFSLPTKPK	Q17676	Protein C05G5.2	C05G5.2	1.080808081;
82:S;	RFS*ELNPLQAR	H2FLG7	Protein C06A1.2, isoform a	C06A1.2	1.323232323;	2.453125;	1.300546448;	0.743902439;	1.2;	1.311881188;		0.604166667;	1.080808081;
107:S;111:T;	MS*IPKT*PISLEEIADMNR	Q9XU41	Protein C06A12.3, isoform a	C06A12.3	1.080808081;1.161616162;	0.979166667;1.208333333;1.104166667;	0.961748634;1.081967213;1.081967213;	0.719512195;0.658536585;	1.45;1.3625;	1.405940594;1.386138614;	0.826815642;	0.979166667;0.875;			0.97979798;	0.7;0.66;
82:S;	AVS*PTLEEK	Q9XU41	Protein C06A12.3, isoform a	C06A12.3				0.634146341;		0.742574257;								0.831578947;
111:T;	T*PISLEEIADMNR	Q9XU41	Protein C06A12.3, isoform a	C06A12.3	1.01010101;	1;1.036458333;1.15625;	1.016393443;	0.804878049;0.768292683;	0.9625;	0.811881188;	0.625698324;	0.989583333;	0.98989899;	1;	0.97979798;	0.91;	1.436893204;	0.878947368;
828:S;	CTS*PPLLSR	O01483	Protein C06A5.1	C06A5.1													1.475728155;
1713:S;	DLPVPLGQQNDEDS*INAEDVPVKR	O01483	Protein C06A5.1	C06A5.1	1.050505051;	1.416666667;				0.930693069;	1.016759777;					0.995;
467:S;	SNS*PLSSSLR	Q5TYK5	Protein C06A5.3, isoform b	C06A5.3			0.961748634;	1.292682927;	1.225;	1.287128713;		1.489583333;	1.02020202;	1.52688172;	1.075757576;	1.55;	2.077669903;	1;	0.854166667;
111:S;115:S;	KS*PPSS*PTATGR	Q5TYK5	Protein C06A5.3, isoform b	C06A5.3									1.595959596;				1.781553398;		1.34375;
413:S;418:S;	RNS*DDDDS*IDEEAAR	Q5TYK5	Protein C06A5.3, isoform b	C06A5.3		1.114583333;
696:S;	RVDAS*PEREFGTTPADSAAAFR	Q5TYK5	Protein C06A5.3, isoform b	C06A5.3		1.864583333;1.875;	2.021857923;1.715846995;	2.280487805;	2.3;	1.504950495;2.257425743;	2.25698324;						2.213592233;
653:S;	DYS*PFEDDVK	Q5TYK5	Protein C06A5.3, isoform b	C06A5.3															1.864583333;
604:S;	EQS*ATEMESGAEATTNSAVDEFAQVSDDMK	O01477	Protein C06A5.6	C06A5.6								0.822916667;
199:S;	S*PVDNFYNLTPQSAQFQK	Q8MQE8	Protein C06A6.2, isoform a	C06A6.2								0.9375;	1.429292929;			1.09;	1.766990291;		1;
371:S;	LAIAS*PSGSSQSEDSR	Q8MQE8	Protein C06A6.2, isoform a	C06A6.2					1.35;			1.104166667;	1.131313131;		1.277777778;	1.445;	1.475728155;
21:S;	IDS*LSTMPYCGVETDENAVVEEK	Q17693	Probable methylenetetrahydrofolate reductase	C06A8.1	0.252525253;0.262626263;	0.625;0.34375;0.3125;	0.18579235;0.163934426;0.18579235;	0.317073171;0.243902439;	0.2;0.2;0.2625;	0.217821782;0.202970297;0.207920792;	0.268156425;0.268156425;	0.130208333;0.140625;0.145833333;0.166666667;	0.171717172;			0.25;	0.398058252;0.262135922;0.378640777;0.155339806;0.388349515;	0.463157895;0.147368421;	0.145833333;0.135416667;0.104166667;0.125;
468:T;469:T;	T*T*LLVCDSNNVDENSCSTPR	O17575	Protein C06B8.7	C06B8.7					0.675;
58:S;67:T;	NAPVRPDPVKETS*AQTCPTAQT*PPAK	O62035	Protein C06C6.8	C06C6.8														0.410526316;
67:T;	ETSAQTCPTAQT*PPAK	O62035	Protein C06C6.8	C06C6.8									0.313131313;						0.427083333;
450:S;	SASNLFSLAPILSDRPPS*PPVDQQAELR	P34304	Uncharacterized protein C06E1.9	C06E1.9	0.525252525;	0.885416667;	0.863387978;	0.609756098;		0.603960396;		0.817708333;
433:S;450:S;	S*ASNLFSLAPILSDRPPS*PPVDQQAELR	P34304	Uncharacterized protein C06E1.9	C06E1.9	1.474747475;	2.864583333;	1.267759563;	0.512195122;	0.8875;	1.351485149;		0.802083333;
159:S;	AIS*YDDLHR	Q17732	Protein C06E7.4, isoform a	C06E7.4			0.87431694;					0.416666667;
438:S;	PSS*PTIQR	B1Q237	Protein C06G1.6	C06G1.6								0.651041667;	3.050505051;
351:S;	S*FEQLQNR	B1Q237	Protein C06G1.6	C06G1.6								0.552083333;	0.818181818;		0.818181818;
590:S;592:S;	LHS*PS*PTDEVSESSSVYQIPTGLPHPK	B1Q237	Protein C06G1.6	C06G1.6		1.135416667;1.1875;1.020833333;	1.027322404;0.775956284;	0.93902439;1.682926829;			1.162011173;
71:S;	TIS*EDHIPEPWNQGPLR	B1Q237	Protein C06G1.6	C06G1.6			0.699453552;						0.96969697;				1.155339806;1.194174757;
15:S;	NS*MSATFNYLHLDADK	G5EDA7	Protein C06H5.6, isoform a	C06H5.6	0.363636364;	0.369791667;0.364583333;	0.475409836;	0.603658537;0.682926829;	0.5125;	0.415841584;	0.51396648;	0.4375;0.40625;	0.383838384;0.686868687;0.373737374;				0.32038835;0.398058252;0.330097087;0.378640777;		0.708333333;
192:T;	GVEFPAADLDTLAPIKT*PK	Q95QX5	Protein C07A12.7, isoform a	C07A12.7								1.3125;
50:S;	LIDTAS*VYQNEEAIGTAIK	P91020	Protein C07D8.6	C07D8.6										1.23655914;
67:S;	LNAYS*PTSSNNNFTTNDGGK	O17579	Protein C07E3.10	C07E3.10								0.28125;0.260416667;	0.388888889;	0.301075269;			1.087378641;	0.2;	0.125;
172:S;179:S;	RSS*VFGGRVS*PLPR	Q17786	Protein C07E3.3, isoform a	C07E3.3		0.927083333;	1.06010929;	0.512195122;	0.7125;	0.861386139;	0.715083799;								1.09375;
150:S;	RYDQVPIDPS*PELQR	Q17786	Protein C07E3.3, isoform a	C07E3.3	1.747474747;1.262626263;1.196969697;	1.03125;1.026041667;	1.071038251;1.092896175;1.081967213;	1.170731707;0.841463415;0.926829268;	1.0125;0.9625;0.8875;	1.059405941;1;	0.983240223;0.988826816;	1.166666667;1.072916667;1.145833333;	1.323232323;1.121212121;	1.010752688;1.096774194;1.096774194;	1.308080808;1.262626263;1.181818182;	1.12;0.65;1.26;	1.300970874;1.077669903;1.330097087;	1.078947368;1.042105263;	0.989583333;1.09375;
179:S;	SSVFGGRVS*PLPR	Q17786	Protein C07E3.3, isoform a	C07E3.3			1.704918033;
105:S;	QNQPAPQGNLYNEFNHYDS*MK	Q17786	Protein C07E3.3, isoform a	C07E3.3			0.743169399;					0.4375;					0.54368932;
163:S;	EVPSKQS*PPNYPK	Q17786	Protein C07E3.3, isoform a	C07E3.3								0.989583333;0.921875;	1.090909091;	0.784946237;		0.82;	0.970873786;		1.072916667;
32:S;	EQNLVLHLS*PNPAQPSTSER	Q95YE7	Protein C07H6.2	C07H6.2	1.04040404;	1.71875;	1.743169399;	1.317073171;	1.075;		1.48603352;	2.4375;		2.107526882;			1.106796117;		1.40625;
749:S;	DGS*PIFSSK	Q95YF1	Protein C07H6.4	C07H6.4								1.041666667;	1.02020202;	1.11827957;	1.035353535;	1.595;	1.184466019;	1.042105263;
1206:S;1214:S;	TPTS*PQFTAGSS*PHR	Q09441	SWI/SNF nucleosome remodeling complex component	C08B11.3														1.663157895;
1206:S;1210:T;	TPTS*PQFT*AGSSPHR	Q09441	SWI/SNF nucleosome remodeling complex component	C08B11.3														1.663157895;
140:S;	CENFIAQNATS*LSR	P34325	Uncharacterized protein C08C3.4	C08C3.4								0.229166667;			0.797979798;
142:S;	CENFIAQNATSLS*R	P34325	Uncharacterized protein C08C3.4	C08C3.4												0.72;	0.524271845;
149:S;	LFQVTCAMSQCDPNSS*TMSVLVDK	P34325-2	Isoform b of Uncharacterized protein C08C3.4	C08C3.4		0.458333333;				0.475247525;
21:S;	TS*DDVVIAR	P34325	Uncharacterized protein C08C3.4	C08C3.4		0.28125;	0.300546448;	0.475609756;	0.3875;	0.366336634;	0.480446927;	0.40625;	0.424242424;	0.311827957;	0.474747475;	0.34;	0.344660194;	0.431578947;	0.4375;0.489583333;
362:S;	GS*PELLR	Q17829	Protein C08F8.3, isoform a	C08F8.3												1.02;			1.229166667;
59:S;	PTLSKS*EVNITFR	Q17832	Protein C08H9.2, isoform a	C08H9.2	0.95959596;0.808080808;0.919191919;0.666666667;0.797979798;	1.005208333;0.96875;1.020833333;1.614583333;0.979166667;	0.650273224;0.797814208;0.699453552;0.699453552;	0.829268293;0.68902439;0.756097561;0.62195122;	0.55;0.6875;1.0125;0.8125;	0.910891089;0.891089109;0.732673267;0.811881188;0.940594059;	1.094972067;0.87150838;	0.572916667;0.541666667;0.572916667;	0.646464646;	0.688172043;0.715053763;	0.621212121;0.484848485;	0.71;	0.883495146;	0.547368421;	0.46875;
57:S;	QTHVWSRPTLS*KSEVNITFR	Q17832	Protein C08H9.2, isoform a	C08H9.2		0.875;
605:S;	IDLPESGS*DDGKITVTGK	Q17832	Protein C08H9.2, isoform a	C08H9.2	1.03030303;	1.09375;	0.797814208;	1.243902439;1.048780488;			1.016759777;					0.67;0.84;
660:S;	LIS*DIEDECGGVHIR	Q17832	Protein C08H9.2, isoform a	C08H9.2	1.98989899;1.434343434;	1.71875;1.583333333;	1.300546448;	1.792682927;1.237804878;	1.5125;1.675;	1.742574257;	2.290502793;	1.21875;	1.409090909;				1.519417476;	1.2;
439:S;	GGS*LISK	Q17832	Protein C08H9.2, isoform a	C08H9.2									0.717171717;				0.893203883;
48:T;	QT*HVWSRPTLSKSEVNITFR	Q17832	Protein C08H9.2, isoform a	C08H9.2						0.811881188;
1160:S;	TQYMS*PR	Q17832	Protein C08H9.2, isoform a	C08H9.2	0.787878788;			1.634146341;		1.128712871;		1.78125;	1.858585859;			0.995;	0.902912621;
52:S;	VSSS*PITPR	O01735	Uncharacterized MFS-type transporter C09D4.1	C09D4.1								0.583333333;	0.45959596;			0.52;	0.310679612;
539:S;	TSVS*ADDVLSCR	O01731	Protein C09D4.4, isoform a	C09D4.4	1.252525253;					1.376237624;	0.826815642;				0.777777778;
421:S;	S*LDCSQSLSR	O01731	Protein C09D4.4, isoform a	C09D4.4				0.536585366;				0.4375;0.5625;0.572916667;	0.757575758;		0.595959596;0.792929293;	1.02;	0.927184466;	0.589473684;	0.8125;
14:S;	TPS*NPTVSK	E4MVC6	Protein C09D4.9	C09D4.9									0.575757576;		0.656565657;	0.31;	0.349514563;	0.494736842;	0.510416667;
751:S;	EAS*EVDEAELPR	H2KYM8	Protein C09E8.1, isoform a	C09E8.1			1.683060109;	1.31097561;		1.683168317;	1.12849162;
770:T;	GAGDDNGDDT*DDDSPVIFDLAR	H2KYM8	Protein C09E8.1, isoform a	C09E8.1			1.103825137;				0.737430168;1.173184358;	0.921875;0.989583333;		1.129032258;		1.03;
104:S;	YNVSGATNSSFLNTS*GDSR	Q09231	BRICHOS domain-containing protein C09F5.1	C09F5.1										1.655913978;				1.073684211;
21:S;	RPS*GGPLLGNTVPFSTIR	Q09231	BRICHOS domain-containing protein C09F5.1	C09F5.1							1.139664804;
828:S;	S*AVDLPSLQLVQSANDVEK	O01260	Protein C10C5.1, isoform i	C10C5.1	1.262626263;		1.256830601;	0.512195122;0.481707317;	0.7375;	1.059405941;	0.530726257;	0.677083333;	0.964646465;	1.198924731;	1.03030303;1;	0.88;1.65;		0.905263158;
824:T;828:S;	KLT*DIRS*AVDLPSLQLVQSANDVEK	O01260	Protein C10C5.1, isoform i	C10C5.1	0.555555556;
345:S;346:S;	EYIDDNEYGS*S*VHEER	Q17897	Protein C10C5.1, isoform a	C10C5.1		1.40625;		1.170731707;		1.277227723;	1.094972067;
840:S;	SAVDLPSLQLVQS*ANDVEK	O01260	Protein C10C5.1, isoform i	C10C5.1		2.609375;	1.114754098;1.224043716;	0.701219512;0.93902439;	0.99375;	2.04950495;	0.932960894;	0.744791667;	0.616161616;		1.494949495;				0.708333333;
427:S;	KVTS*QVVDR	Q17897	Protein C10C5.1, isoform a	C10C5.1								0.708333333;	0.757575758;
594:S;	INS*YGTFGASK	Q17897	Protein C10C5.1, isoform a	C10C5.1									1.080808081;				2.038834951;		0.78125;
436:S;	NKLS*NIFNTPGDK	Q17897	Protein C10C5.1, isoform a	C10C5.1								0.53125;			0.595959596;
34:S;	YQLDEDDEEGLVHS*PHSSFTTENLR	E5QCF3	Protein C10G11.6, isoform b	C10G11.6		0.4375;	0.469945355;
94:T;	DAEAST*PKEPEAPKDPK	P91027	Protein C10G11.7	C10G11.7			2.349726776;	1.317073171;
242:S;	AVANSTS*ATFIR	P91025	Protein C10G11.8	C10G11.8											0.262626263;
71:S;81:S;	S*PSLVLVISGS*PSPR	P91026	Protein C10G11.9	C10G11.9	1.111111111;	0.265625;0.291666667;	0.284153005;0.459016393;	1.768292683;		0.257425743;0.415841584;		0.416666667;				0.36;
71:S;81:S;83:S;	SISTHTAKS*PSLVLVISGS*PS*PR	P91026	Protein C10G11.9	C10G11.9		0.265625;
81:S;83:S;	SPSLVLVISGS*PS*PR	P91026	Protein C10G11.9	C10G11.9	0.202020202;	0.203125;				0.287128713;						0.26;
81:S;	SPSLVLVISGS*PSPR	P91026	Protein C10G11.9	C10G11.9	0.363636364;	0.364583333;	0.448087432;	5.298780488;	2.0625;	0.97029703;		1;					0.291262136;	0.663157895;	0.822916667;
73:S;81:S;	SPS*LVLVISGS*PSPR	P91026	Protein C10G11.9	C10G11.9		0.260416667;0.770833333;
83:S;	SPSLVLVISGSPS*PR	P91026	Protein C10G11.9	C10G11.9						1.712871287;
55:S;57:T;	SSS*QT*PPKATTPDR	H2KYP5	Protein C10G8.8, isoform a	C10G8.8										0.967741935;
57:T;	SSSQT*PPKATTPDR	H2KYP5	Protein C10G8.8, isoform a	C10G8.8					0.2625;	0.405940594;
104:S;108:S;	TS*VTAS*DGEAQR	Q8I7I6	Protein C10G8.8, isoform b	C10G8.8		0.666666667;			0.6125;				0.691919192;		0.570707071;	0.59;	0.980582524;	0.578947368;0.968421053;	2.020833333;
104:S;	KTS*VTASDGEAQR	Q8I7I6	Protein C10G8.8, isoform b	C10G8.8		0.770833333;	0.557377049;	0.585365854;	0.6125;	1.00990099;	0.726256983;
376:S;	DLS*PDDSTEALNSVR	Q93203	Protein C11E4.6	C11E4.6								1.28125;				1.43;	1.252427184;	1.473684211;
520:S;	NSS*SQLLEQNKN	Q17911	Protein C11H1.3	C11H1.3									0.585858586;		0.595959596;		0.660194175;		0.489583333;
521:S;	NSSS*QLLEQNKN	Q17911	Protein C11H1.3	C11H1.3								0.296875;
519:S;	NS*SSQLLEQNK	Q17911	Protein C11H1.3	C11H1.3								0.489583333;1.1875;	0.505050505;		0.45959596;	0.7;		0.536842105;	0.510416667;
490:S;494:S;	SQAAHS*DDDS*VTANEDSAR	Q17911	Protein C11H1.3	C11H1.3														0.915789474;
519:S;520:S;	NS*S*SQLLEQNKN	Q17911	Protein C11H1.3	C11H1.3														0.768421053;	0.364583333;
89:S;	KLS*ASVATSR	Q8MQE1	Protein C11H1.8	C11H1.8								2.072916667;
20:S;	ERS*EDEEYSLPAK	Q17935	Protein C12D8.1, isoform a	C12D8.1	1.282828283;2.414141414;2.54040404;1.121212121;	1.09375;1.161458333;	1.224043716;1.360655738;1.306010929;0.972677596;	0.975609756;4.603658537;2.073170732;0.817073171;	1;2.78125;1.25625;1.01875;	3.297029703;1.871287129;1.103960396;	1.061452514;	0.65625;	1.090909091;1.454545455;2.070707071;1.01010101;	1.043010753;	1.585858586;0.95959596;	0.77;	1.150485437;2.077669903;2.32038835;1.145631068;	1.757894737;2.031578947;0.873684211;	0.78125;2.09375;0.729166667;
84:S;	VQMS*PDADPSSGVR	Q17935	Protein C12D8.1, isoform a	C12D8.1	2.181818182;		1.387978142;	1.390243902;	1.9;	1.940594059;		1.84375;	1.939393939;		1.727272727;	1.63;	1.878640777;	1.389473684;	1.614583333;
20:S;	DS*DTIAIGNR	P91044	Protein C13A10.1, isoform a	C13A10.1						1.564356436;		0.90625;	0.606060606;		1.272727273;		1.708737864;	1.284210526;	1.145833333;
258:S;	ASLS*GGVSSLAAPISTAPR	Q09236	Probable coatomer subunit delta	C13B9.3		0.84375;	0.546448087;				0.430167598;		0.646464646;0.535353535;		0.505050505;	0.74;	0.446601942;
190:S;	GLKPSYQS*STGISSSSTPNAAAVSEPAAPR	Q09236	Probable coatomer subunit delta	C13B9.3				0.317073171;
256:S;	AS*LSGGVSSLAAPISTAPR	Q09236	Probable coatomer subunit delta	C13B9.3		1.0625;1.03125;	0.967213115;	0.426829268;0.384146341;	0.6625;	1;	0.87150838;	0.46875;0.739583333;	0.616161616;	0.752688172;	0.646464646;	1.04;	0.961165049;0.650485437;	0.473684211;	0.625;
416:T;	DLST*PPAIAR	G5EFC2	Protein C14A4.13	C14A4.13								0.697916667;					0.281553398;
423:S;	S*PIGQNTTMKPPVTAIPRPPIEK	G5EFC2	Protein C14A4.13	C14A4.13			0.240437158;
1010:S;	TGIGS*FR	P34335	Probable phosphorylase b kinase regulatory subunit alpha	C14B9.8													0.980582524;
410:S;	LSSSSLSS*PGMGK	Q17989	Protein C14F11.2	C14F11.2											1.04040404;
335:S;	TKS*IETMNEIHTSQK	B3WFT8	Protein C14F11.4, isoform a	C14F11.4	0.707070707;0.696969697;0.742424242;	0.479166667;0.458333333;	0.557377049;0.404371585;0.601092896;	1.451219512;0.853658537;1.329268293;	1.2625;1.125;	0.900990099;0.485148515;0.940594059;		1.052083333;1.041666667;	0.737373737;		0.914141414;0.909090909;0.878787879;	0.58;0.605;	0.737864078;	1.031578947;
335:S;338:T;	S*IET*MNEIHTSQK	B3WFT8	Protein C14F11.4, isoform a	C14F11.4	0.95959596;	0.635416667;	0.666666667;0.633879781;0.655737705;	1.365853659;	1.2;		1.12849162;1.150837989;	1.145833333;	1.060606061;1.055555556;1.02020202;	1.021505376;1.010752688;	1.106060606;1.03030303;1.02020202;	0.72;0.71;0.74;	0.854368932;0.825242718;	1.2;1.221052632;1.126315789;	1.604166667;1.541666667;
266:S;273:S;	S*PPPKTPS*EASYASTRPK	B3WFT8	Protein C14F11.4, isoform a	C14F11.4								1.510416667;				0.65;
229:S;237:S;	PAS*AIGSRPGS*AAEK	B3WFT8	Protein C14F11.4, isoform a	C14F11.4										0.784946237;
266:S;271:T;	RS*PPPKT*PSEASYASTRPK	B3WFT8	Protein C14F11.4, isoform a	C14F11.4												0.76;0.95;	0.572815534;	0.978947368;
266:S;271:T;273:S;	S*PPPKT*PS*EASYASTRPK	B3WFT8	Protein C14F11.4, isoform a	C14F11.4												0.57;
324:S;	S*PVLEVLER	B3WFT8	Protein C14F11.4, isoform a	C14F11.4	0.878787879;0.96969697;	0.885416667;	0.841530055;0.983606557;	2.036585366;1.268292683;		1.475247525;	1.815642458;	1.052083333;	0.96969697;	0.806451613;	1.505050505;1.065656566;	0.82;0.86;	0.786407767;		1.375;
237:S;	PASAIGSRPGS*AAEK	B3WFT8	Protein C14F11.4, isoform a	C14F11.4									0.813131313;	0.827956989;			0.640776699;	0.926315789;	1.5;
246:S;	PGSAAEKMSSVS*R	B3WFT8	Protein C14F11.4, isoform a	C14F11.4											1.01010101;
318:S;324:S;	NAS*PKPPRS*PVLEVLER	B3WFT8	Protein C14F11.4, isoform a	C14F11.4	1.222222222;1;	0.65625;0.583333333;	0.786885246;0.765027322;	1.585365854;1.615853659;	1.425;1.3375;	1.158415842;1.217821782;	1.117318436;	1.1875;1.067708333;	0.974747475;1.080808081;	1.064516129;0.774193548;	1.212121212;	0.75;0.87;	0.932038835;0.995145631;	1.268421053;1.210526316;	1.458333333;1.682291667;
233:S;237:S;	PASAIGS*RPGS*AAEK	B3WFT8	Protein C14F11.4, isoform a	C14F11.4								0.65625;	0.696969697;		0.666666667;			0.926315789;
233:S;	PASAIGS*RPGSAAEK	B3WFT8	Protein C14F11.4, isoform a	C14F11.4								1.197916667;
373:S;	DS*QPANILLTQK	B3WFT8	Protein C14F11.4, isoform a	C14F11.4	0.373737374;	0.833333333;	0.68852459;0.579234973;	0.670731707;0.743902439;	1.3375;	1.108910891;	1.944134078;	0.364583333;0.682291667;0.697916667;	0.95959596;0.904040404;	0.741935484;0.838709677;0.935483871;	0.808080808;0.929292929;0.97979798;	0.555;	0.669902913;0.582524272;0.567961165;	0.978947368;0.989473684;	1.203125;1.28125;1.3125;
41:S;	GFFSES*YNK	Q17993	Protein C14F11.6	C14F11.6										0.88172043;
187:S;	RVS*PEKLEELSR	G5EDI1	Protein C14H10.2, isoform a	C14H10.2		2.114583333;1.770833333;	0.972677596;1.393442623;
70:S;	MS*QSSGVSLPPVLEQLEHMIISDDWLGSESTSPSGLK	B1Q254	Protein C14H10.3, isoform a	C14H10.3					0.575;
761:T;	NET*PQIPHEPFATK	B1Q254	Protein C14H10.3, isoform a	C14H10.3							3.418994413;
29:S;33:S;	IDVSS*QQHS*PASNSSSTK	B1Q254	Protein C14H10.3, isoform a	C14H10.3												0.79;		0.668421053;	0.697916667;
33:S;	IDVSSQQHS*PASNSSSTK	B1Q254	Protein C14H10.3, isoform a	C14H10.3					0.7125;0.45;			0.484375;0.447916667;	0.585858586;0.515151515;	0.623655914;0.650537634;	0.595959596;0.555555556;	0.95;0.95;	1.126213592;	0.631578947;0.421052632;	0.364583333;0.354166667;
18:T;	VSGVAVNT*PAK	Q18003	Protein C15B12.2	C15B12.2									2.03030303;				3.631067961;	2.463157895;	1.958333333;
8:S;	VMIQDSS*SSQLR	Q9XVT5	Protein C15C6.1	C15C6.1									0.424242424;	0.408602151;		0.87;	1.252427184;	0.273684211;	0.239583333;
587:S;588:S;	QKLPTEQEKIS*S*DEDEPAEPIAQK	Q9XVT2	Protein C15C6.3	C15C6.3	2.525252525;						1.854748603;							1.547368421;
449:S;	SSSGRDS*QNSSFFSK	Q9XVT2	Protein C15C6.3	C15C6.3								1.90625;
475:S;477:T;	QRS*ET*PPMVPSAK	Q9XVT2	Protein C15C6.3	C15C6.3				1.829268293;				1.34375;1.552083333;	1.166666667;	1.322580645;		2.12;			1.458333333;
180:S;182:S;	EDAEADRGS*TS*PTDPDKR	Q9XVT2	Protein C15C6.3	C15C6.3										0.559139785;					0.96875;
612:S;	AAAPVSPNPASS*R	Q9XVT2	Protein C15C6.3	C15C6.3								2.229166667;
101:S;	MSQNQS*EDEEFKK	Q18012	Protein C15C7.5	C15C7.5			1.081967213;	0.414634146;		1.02970297;	0.569832402;
210:S;	TVTKPLLS*ESR	P34338	Uncharacterized protein C15H7.4	C15H7.4								0.395833333;
180:S;	S*ADTDEVESNAVHK	Q18025	Protein C15H9.4	C15H9.4				0.597560976;		0.871287129;	0.960893855;		0.787878788;				1.009708738;		0.677083333;
542:S;	AYS*DANVSR	Q18024	Protein C15H9.5	C15H9.5									0.626262626;				0.946601942;	0.547368421;	0.552083333;
572:S;	KPS*QTYEQSLLD	Q18024	Protein C15H9.5	C15H9.5			0.644808743;	0.207317073;		0.594059406;	0.346368715;	0.223958333;	0.303030303;		0.262626263;		0.330097087;		0.25;
409:S;	EEIS*PAFQYALDSR	Q6A578	Protein C16A11.2, isoform b	C16A11.2	1.242424242;	1.34375;	1.202185792;	0.890243902;	1.39375;	1.153465347;	0.921787709;	1.359375;	1.555555556;	1.139784946;	1.297979798;	1.72;	1.626213592;	1.5;	1.3125;
19:S;	HS*FEDDDELPFK	Q18042	Protein C16B8.2	C16B8.2			0.426229508;	0.963414634;		0.683168317;
238:T;	TT*PTPNPIVEEK	O17591	Protein C16C2.4	C16C2.4	1.01010101;	0.869791667;	0.786885246;	0.585365854;	0.65625;	0.841584158;	0.620111732;	0.8125;	0.838383838;	0.612903226;	0.818181818;	0.8;	0.970873786;	0.894736842;	0.885416667;
55:S;	VINTS*SESKPAQSQIAASQR	Q22898	Protein C16D9.4	C16D9.4				0.682926829;	1.05;			0.5;0.583333333;		0.397849462;0.451612903;	0.646464646;0.484848485;	0.9;		0.547368421;0.631578947;
324:S;	SAS*MSNLISNSGNR	O62071	Protein C17D12.7	C17D12.7			0.743169399;					0.9375;	1.282828283;	1.064516129;	0.96969697;			0.789473684;	0.677083333;
359:S;	HSISTVQMS*PTK	O62071	Protein C17D12.7	C17D12.7											1.757575758;
352:S;	ALPSPQIS*PR	Q93230	Protein C17E4.6	C17E4.6		1.229166667;						2.572916667;		1.967741935;
348:S;352:S;	ALPS*PQIS*PR	Q93230	Protein C17E4.6	C17E4.6	1.681818182;	1.65625;	1.693989071;	1.567073171;	1.575;		2.011173184;	1.645833333;	1.818181818;	1.387096774;	1.777777778;		1.825242718;	1.431578947;	1.46875;
348:S;	ALPS*PQISPR	Q93230	Protein C17E4.6	C17E4.6								1.942708333;		1.827956989;
218:S;	NNALVENPIVTEMS*DRDEK	O44948	Protein C17F3.3	C17F3.3								0.739583333;					0.563106796;
36:S;	NTSAAPVS*IR	O44948	Protein C17F3.3	C17F3.3								1.34375;					0.334951456;
121:S;	KS*VEISDGIDDDDHWCYYCATPIDK	Q93241	Protein C17G1.5	C17G1.5		0.567708333;		0.695121951;		0.930693069;
24:S;	S*VVLEPIHISPK	Q09973	Protein C17G10.1	C17G10.1	0.95959596;	0.916666667;	0.928961749;	1.06097561;	0.4125;	1.316831683;	1.05027933;					0.77;
36:S;	DIKS*PPKPSDLSK	Q95QW1	Protein C17G10.3	C17G10.3									0.873737374;		0.838383838;	0.48;	0.40776699;
635:S;	SSGS*VNIDPIDLFK	Q86ME0	Protein C17H11.6, isoform c	C17H11.6								0.645833333;			0.595959596;	0.95;
596:S;599:S;	GPKLS*SSS*IHR	Q86ME0	Protein C17H11.6, isoform c	C17H11.6														0.652631579;
18:S;	SPLITTS*PK	O45081	Protein C17H12.10	C17H12.10				1.109756098;					1;		1.252525253;		1.237864078;	1.084210526;	1.1875;
503:S;	NYVILS*PHSNNNR	O45084	Protein C17H12.12	C17H12.12										0.11827957;	0.292929293;
53:S;	PMEAMDIEEVES*DGDDDERELQAAFAAGLLK	Q09958	Probable rRNA-processing protein EBP2 homolog	C18A3.3		0.572916667;0.375;
32:S;	SNS*FSGVTR	Q18074	Protein C18B2.3	C18B2.3	1.070707071;	1.083333333;	0.994535519;	0.902439024;	0.9375;		0.910614525;	0.770833333;	0.909090909;0.707070707;	0.903225806;	0.747474747;	0.98;	0.980582524;0.980582524;	0.863157895;0.852631579;	0.739583333;0.84375;
30:S;32:S;	S*NS*FSGVTR	Q18074	Protein C18B2.3	C18B2.3								1.083333333;		1.021505376;		1.41;	1.038834951;
266:S;	S*ELSSPGSVYSSHTQASFHTGGTQK	Q18076	Protein C18B2.5, isoform a	C18B2.5	0.646464646;		0.956284153;			0.985148515;
180:S;	NQYASEHHPQNASVVSNGS*AK	Q18076	Protein C18B2.5, isoform a	C18B2.5								1.09375;	0.676767677;		0.676767677;		1.067961165;	0.905263158;
135:S;138:S;	HLDEALYGEDHES*IVS*EPPFQAPSHVSSSHVTSHVSSHR	Q18076	Protein C18B2.5, isoform a	C18B2.5	2.151515152;1.343434343;	2.197916667;2.442708333;		0.93902439;1.12804878;0.670731707;	1.3375;1.2;0.9125;	0.99009901;
138:S;	HLDEALYGEDHESIVS*EPPFQAPSHVSSSHVTSHVSSHR	Q18076	Protein C18B2.5, isoform a	C18B2.5	1.696969697;
189:S;	HYDAYGS*EPQPDYEDER	Q18076	Protein C18B2.5, isoform a	C18B2.5	0.873737374;0.858585859;0.853535354;	1.8125;0.96875;1.875;1.71875;0.75;	0.863387978;0.961748634;	1.195121951;1.390243902;		1.247524752;0.97029703;	1.452513966;		1.050505051;0.984848485;		0.939393939;0.96969697;			1.136842105;
177:S;180:S;	NQYASEHHPQNASVVS*NGS*AKR	H2KYV3	Protein C18B2.5, isoform b	C18B2.5								0.989583333;	0.888888889;					1.210526316;	1.177083333;
42:S;43:S;	TTAS*S*VSTVR	Q18076	Protein C18B2.5, isoform a	C18B2.5		0.583333333;	0.415300546;					1.072916667;			1.02020202;	0.52;0.58;	1.009708738;	1;0.884210526;	1.197916667;
43:S;	TTASS*VSTVR	Q18076	Protein C18B2.5, isoform a	C18B2.5								1.229166667;	0.95959596;				1.524271845;	0.884210526;
269:S;	SELS*SPGSVYSSHTQASFHTGGTQK	Q18076	Protein C18B2.5, isoform a	C18B2.5		1.03125;	1.081967213;	2.225609756;	1.2375;	1.237623762;		1.0625;	1.232323232;		1.515151515;		1.359223301;
269:S;270:S;	SELS*S*PGSVYSSHTQASFHTGGTQK	Q18076	Protein C18B2.5, isoform a	C18B2.5		1.791666667;	1.573770492;	2.036585366;	1.55625;	2.267326733;	2.681564246;					1.37;
373:S;376:S;	SSHSSKS*VDS*SIYEEEEAR	Q18076	Protein C18B2.5, isoform a	C18B2.5	0.676767677;	0.708333333;	0.568306011;0.579234973;	1.079268293;1.231707317;	0.7625;	0.866336634;1.01980198;	1.117318436;1.111731844;	0.708333333;	0.808080808;	0.688172043;0.838709677;	0.828282828;	0.655;	0.834951456;0.941747573;	0.715789474;0.684210526;	0.729166667;0.802083333;
4:S;8:S;	S*TAVS*INLDDVFGNLPALTSATNVK	Q18076	Protein C18B2.5, isoform a	C18B2.5	0.666666667;
353:S;	SYS*HEHDHHHLPPQPK	Q18076	Protein C18B2.5, isoform a	C18B2.5						0.792079208;			0.858585859;
138:S;146:S;149:S;	HLDEALYGEDHESIVS*EPPFQAPS*HVS*SSHVTSHVSSHR	Q18076	Protein C18B2.5, isoform a	C18B2.5		1.3125;
373:S;376:S;377:S;	S*VDS*S*IYEEEEAR	Q18076	Protein C18B2.5, isoform a	C18B2.5	0.565656566;	0.645833333;0.942708333;	0.830601093;1.049180328;	0.975609756;0.670731707;		0.663366337;	0.972067039;0.759776536;	0.854166667;		0.806451613;0.23655914;		0.87;		0.952631579;0.842105263;	0.96875;
42:S;	TTAS*SVSTVR	Q18076	Protein C18B2.5, isoform a	C18B2.5									0.626262626;
223:T;229:S;233:S;	SNT*IDSSAS*FAES*R	Q18076	Protein C18B2.5, isoform a	C18B2.5												0.23;
270:S;	SELSS*PGSVYSSHTQASFHTGGTQK	Q18076	Protein C18B2.5, isoform a	C18B2.5		2.479166667;	1.912568306;	1.426829268;	1.925;	2.099009901;		1.0625;			1.515151515;			1.326315789;
189:S;195:Y;	HYDAYGS*EPQPDY*EDERSDHFNLNHQYPIR	Q18076	Protein C18B2.5, isoform a	C18B2.5	0.97979798;			1.243902439;	1.00625;		1.206703911;
40:T;42:S;43:S;	KTT*AS*S*VSTVR	Q18076	Protein C18B2.5, isoform a	C18B2.5												0.78;			1.375;
226:S;229:S;	SNTIDS*SAS*FAESR	Q18076	Protein C18B2.5, isoform a	C18B2.5				0.987804878;										0.905263158;
370:S;373:S;376:S;	SSHS*SKS*VDS*SIYEEEEAR	Q18076	Protein C18B2.5, isoform a	C18B2.5		0.510416667;	0.50273224;	1.170731707;	0.6;		1.162011173;	0.697916667;						0.715789474;	0.875;
189:S;200:S;	HYDAYGS*EPQPDYEDERS*DHFNLNHQYPIR	Q18076	Protein C18B2.5, isoform a	C18B2.5	0.747474747;0.792929293;0.777777778;	1.59375;1.505208333;1.6875;	1.431693989;1.300546448;1.273224044;	1.280487805;1.304878049;1.25;	0.725;0.8125;	0.910891089;0.97029703;1.138613861;	1.229050279;1.061452514;	1.072916667;					1.048543689;		1.28125;
269:S;276:S;	SELS*SPGSVYS*SHTQASFHTGGTQK	Q18076	Protein C18B2.5, isoform a	C18B2.5			0.950819672;
229:S;	SNTIDSSAS*FAESR	Q18076	Protein C18B2.5, isoform a	C18B2.5	0.828282828;	0.708333333;	0.950819672;	1.304878049;	0.7625;	0.821782178;	1.072625698;	0.510416667;	0.97979798;		1.01010101;	0.93;	0.961165049;	0.736842105;	1.041666667;
200:S;	HYDAYGSEPQPDYEDERS*DHFNLNHQYPIR	Q18076	Protein C18B2.5, isoform a	C18B2.5	1.080808081;1;1.101010101;	1.953125;2.395833333;2.71875;	1.628415301;1.56284153;1.759562842;	1.207317073;1.182926829;1.207317073;	0.9875;1.08125;1.025;	1.133663366;1.138613861;1.198019802;	1.217877095;1.312849162;1.184357542;	0.65625;0.875;0.791666667;
146:S;149:S;150:S;	HLDEALYGEDHESIVSEPPFQAPS*HVS*S*SHVTSHVSSHR	Q18076	Protein C18B2.5, isoform a	C18B2.5		1.052083333;
40:T;	KTT*ASSVSTVR	Q18076	Protein C18B2.5, isoform a	C18B2.5											0.96969697;
288:T;	SELSSPGSVYSSHTQASFHTGGT*QK	Q18076	Protein C18B2.5, isoform a	C18B2.5	0.646464646;	0.666666667;		1.402439024;	1.1625;	0.98019802;	1.162011173;						0.941747573;
8:S;	STAVS*INLDDVFGNLPALTSATNVK	Q18076	Protein C18B2.5, isoform a	C18B2.5	0.727272727;0.606060606;	1.46875;1.4375;		1.353658537;1.152439024;	0.825;0.9375;
373:S;	S*VDSSIYEEEEAR	Q18076	Protein C18B2.5, isoform a	C18B2.5	1;	0.635416667;	0.568306011;	1.207317073;	0.91875;	1.059405941;	1.480446927;		0.878787879;		0.919191919;		1.009708738;	0.894736842;	0.760416667;
135:S;	HLDEALYGEDHES*IVSEPPFQAPSHVSSSHVTSHVSSHR	Q18076	Protein C18B2.5, isoform a	C18B2.5					1.05;
209:Y;	HYDAYGSEPQPDYEDERSDHFNLNHQY*PIR	Q18076	Protein C18B2.5, isoform a	C18B2.5		2.489583333;
223:T;	SNT*IDSSASFAESR	Q18076	Protein C18B2.5, isoform a	C18B2.5			0.43715847;	0.853658537;	0.4125;	0.574257426;		0.645833333;	0.939393939;		0.878787879;	0.45;	0.844660194;	0.610526316;	0.916666667;
223:T;226:S;	SNT*IDS*SASFAESR	Q18076	Protein C18B2.5, isoform a	C18B2.5	0.444444444;	0.375;		0.975609756;	0.4625;	0.633663366;	0.754189944;	0.645833333;	0.747474747;	0.430107527;	0.737373737;	0.45;	0.766990291;	0.784210526;	0.854166667;
177:S;180:S;	NQYASEHHPQNASVVS*NGS*AK	Q18076	Protein C18B2.5, isoform a	C18B2.5								1.125;				0.96;		1.568421053;	1.125;
371:S;373:S;	SSHSS*KS*VDSSIYEEEEAR	Q18076	Protein C18B2.5, isoform a	C18B2.5										0.887096774;			0.941747573;	0.884210526;0.873684211;	0.802083333;
269:S;275:Y;	SELS*SPGSVY*SSHTQASFHTGGTQK	Q18076	Protein C18B2.5, isoform a	C18B2.5						1.287128713;
276:S;288:T;	SELSSPGSVYS*SHTQASFHTGGT*QK	Q18076	Protein C18B2.5, isoform a	C18B2.5			0.644808743;
223:T;229:S;	SNT*IDSSAS*FAESR	Q18076	Protein C18B2.5, isoform a	C18B2.5		0.40625;	0.426229508;	0.987804878;	0.58125;	0.663366337;	0.944134078;	0.916666667;	0.767676768;	0.569892473;	0.909090909;		0.723300971;	0.905263158;	1;
370:S;373:S;	SSHS*SKS*VDSSIYEEEEAR	Q18076	Protein C18B2.5, isoform a	C18B2.5		0.666666667;	0.699453552;0.633879781;							0.666666667;				0.884210526;
221:S;	DRS*NTIDSSASFAESR	Q18076	Protein C18B2.5, isoform a	C18B2.5	1.02020202;		0.956284153;	0.597560976;	0.5125;	1.435643564;	1.74301676;	0.932291667;0.947916667;	1.035353535;1.166666667;		1.080808081;1.242424242;	0.96;0.93;	0.970873786;0.961165049;		1.109375;1.083333333;
376:S;	SVDS*SIYEEEEAR	Q18076	Protein C18B2.5, isoform a	C18B2.5		0.625;	0.50273224;	1.292682927;		0.871287129;
229:S;233:S;	SNTIDSSAS*FAES*R	Q18076	Protein C18B2.5, isoform a	C18B2.5				1.182926829;			1.083798883;		0.797979798;				0.684466019;	0.873684211;
269:S;282:S;	SELS*SPGSVYSSHTQAS*FHTGGTQK	Q18076	Protein C18B2.5, isoform a	C18B2.5			0.754098361;
376:S;377:S;	SVDS*S*IYEEEEAR	Q18076	Protein C18B2.5, isoform a	C18B2.5		0.510416667;	0.93989071;			0.940594059;	1.284916201;	1.010416667;			1.04040404;			1.084210526;
233:S;	SNTIDSSASFAES*R	Q18076	Protein C18B2.5, isoform a	C18B2.5			0.31147541;	0.768292683;		0.405940594;	1.016759777;	0.458333333;	0.383838384;			0.24;	0.300970874;		0.5;
223:T;226:S;229:S;	SNT*IDS*SAS*FAESR	Q18076	Protein C18B2.5, isoform a	C18B2.5	0.393939394;		0.322404372;	0.975609756;	0.5125;	0.643564356;	0.882681564;	0.75;	0.787878788;		0.828282828;	0.33;		0.705263158;	0.901041667;
266:S;269:S;	S*ELS*SPGSVYSSHTQASFHTGGTQK	Q18076	Protein C18B2.5, isoform a	C18B2.5			0.360655738;
223:T;226:S;233:S;	SNT*IDS*SASFAES*R	Q18076	Protein C18B2.5, isoform a	C18B2.5		0.260416667;					0.82122905;			0.397849462;
40:T;43:S;	TT*ASS*VSTVR	Q18076	Protein C18B2.5, isoform a	C18B2.5														0.578947368;
231:S;	NALSTSES*TLSMLK	Q8MNV5	Protein C18C4.5, isoform a	C18C4.5											0.565656566;
103:S;	NEIQDSIKDGDS*EKDAMEQEIENLQR	Q8MNV5	Protein C18C4.5, isoform a	C18C4.5	1.02020202;			0.951219512;	1.225;
190:S;	RAS*DDHSSTMSGSSEIMSMHDQIVR	B1Q242	Protein C18C4.7	C18C4.7	0.585858586;		0.513661202;0.666666667;			0.603960396;0.524752475;	0.558659218;0.357541899;
221:S;	APS*TYYGETHAVAPPPHR	Q9XTZ4	Protein C18D11.1	C18D11.1				0.475609756;					0.414141414;
217:S;	GGS*RAPSTYYGETHAVAPPPHR	Q9XTZ4	Protein C18D11.1	C18D11.1						1.04950495;
110:S;117:S;	DKGNDS*SAEVTKS*PK	Q18093	Protein C18E9.2, isoform a	C18E9.2							0.335195531;	0.958333333;	1.080808081;	0.47311828;	1.090909091;0.747474747;	1.01;	1.029126214;0.951456311;	1.052631579;	1.677083333;1.114583333;
301:S;	EKDS*DAEEEEQDHIAAEQEQK	Q18093	Protein C18E9.2, isoform a	C18E9.2				0.62195122;
117:S;	DKGNDSSAEVTKS*PK	Q18093	Protein C18E9.2, isoform a	C18E9.2							0.703910615;0.804469274;
134:T;136:T;	AKEEET*AT*EAEGDEKEVK	Q18093	Protein C18E9.2, isoform a	C18E9.2				1.146341463;0.414634146;					0.393939394;
346:S;350:S;	IEDEEIS*APPS*PSDDAPR	Q18093	Protein C18E9.2, isoform a	C18E9.2			0.918032787;	0.451219512;0.432926829;	0.4875;	0.821782178;	0.497206704;0.491620112;		0.787878788;		0.777777778;				0.640625;0.489583333;
22:S;	DYGDNVS*IIDR	Q18091	Protein C18E9.5	C18E9.5	1.191919192;	1.125;	0.93989071;0.841530055;1.081967213;	1.981707317;	1.5;	1.326732673;	1.832402235;	1.1875;1.229166667;1.177083333;	1.161616162;1.111111111;1.090909091;0.919191919;	1.053763441;1.043010753;	1.04040404;1.065656566;1.232323232;	1.17;1.22;1.18;	1.145631068;0.902912621;0.883495146;	1.168421053;1.357894737;1.242105263;	1.3125;1.052083333;
140:S;	TSSSHTS*NQATAGPPPTVYPAGANPA	Q18089	Protein C18E9.9	C18E9.9													2.291262136;
139:T;140:S;	TSSSHT*S*NQATAGPPPTVYPAGANPA	Q18089	Protein C18E9.9	C18E9.9				2.573170732;
716:S;718:S;723:S;	QVS*PS*GSEES*DEWISTSK	Q09237	GYF domain-containing protein C18H9.3	C18H9.3/C18H9.2							1.083798883;
220:T;222:S;	AVNPAAT*RS*ESDEEEEEGWSK	Q09237	GYF domain-containing protein C18H9.3	C18H9.3/C18H9.2			0.786885246;				0.860335196;			0.623655914;			0.766990291;
716:S;723:S;	QVS*PSGSEES*DEWISTSK	Q09237	GYF domain-containing protein C18H9.3	C18H9.3/C18H9.2		1.291666667;	2.295081967;	3.37804878;						1.424731183;		1.45;
222:S;224:S;	S*ES*DEEEEEGWSK	Q09237	GYF domain-containing protein C18H9.3	C18H9.3/C18H9.2	0.696969697;0.656565657;	0.770833333;0.927083333;0.322916667;	0.721311475;0.754098361;	0.975609756;0.841463415;0.414634146;	0.8;0.8125;	0.811881188;0.861386139;	1.005586592;0.916201117;	0.739583333;0.802083333;	0.702020202;	0.720430108;	0.858585859;0.626262626;	0.78;0.79;	0.747572816;	0.631578947;0.642105263;	0.697916667;0.651041667;0.635416667;
723:S;	QVSPSGSEES*DEWISTSK	Q09237	GYF domain-containing protein C18H9.3	C18H9.3/C18H9.2	1.994949495;		1.267759563;				1.910614525;	2.375;	1.116161616;		1.141414141;	1.335;	0.932038835;
716:S;720:S;	QVS*PSGS*EESDEWISTSK	Q09237	GYF domain-containing protein C18H9.3	C18H9.3/C18H9.2	1.272727273;	1.229166667;	0.819672131;	0.707317073;	1.25;	1.386138614;	1.162011173;	0.583333333;	0.601010101;		0.737373737;	0.965;	1.038834951;	0.515789474;	0.479166667;
720:S;	QVSPSGS*EESDEWISTSK	Q09237	GYF domain-containing protein C18H9.3	C18H9.3/C18H9.2			1.136612022;	1.926829268;				1.322916667;	1.050505051;		1.202020202;				0.875;
718:S;723:S;	QVSPS*GSEES*DEWISTSK	Q09237	GYF domain-containing protein C18H9.3	C18H9.3/C18H9.2										1.827956989;		1.28;
716:S;718:S;	QVS*PS*GSEESDEWISTSK	Q09237	GYF domain-containing protein C18H9.3	C18H9.3/C18H9.2			0.819672131;		1.25;		1.12849162;					0.98;	1.233009709;	0.368421053;
875:T;	ATAVAVSSPAT*NQK	Q09237	GYF domain-containing protein C18H9.3	C18H9.3/C18H9.2											1.515151515;		0.582524272;	1.194736842;	1.489583333;
220:T;224:S;	AVNPAAT*RSES*DEEEEEGWSK	Q09237	GYF domain-containing protein C18H9.3	C18H9.3/C18H9.2							1.061452514;							0.642105263;
718:S;	QVSPS*GSEESDEWISTSK	Q09237	GYF domain-containing protein C18H9.3	C18H9.3/C18H9.2			1.027322404;				7.167597765;					1.09;			0.552083333;
872:S;	ATAVAVSS*PATNQK	Q09237	GYF domain-containing protein C18H9.3	C18H9.3/C18H9.2									1.434343434;		1.555555556;	0.69;	0.582524272;	1.168421053;	1.489583333;
704:S;	IATVTTS*NSAFTGAPK	Q09237	GYF domain-containing protein C18H9.3	C18H9.3/C18H9.2				0.658536585;				0.5625;
314:S;	KAS*TENHPPQQQQQQQQR	Q09237	GYF domain-containing protein C18H9.3	C18H9.3/C18H9.2	0.383838384;0.383838384;	0.536458333;0.583333333;		0.512195122;	0.5375;0.36875;	0.574257426;0.554455446;	0.597765363;0.659217877;	0.447916667;	0.454545455;		0.474747475;0.444444444;	0.47;0.545;	0.446601942;0.572815534;	0.410526316;0.494736842;	0.46875;0.395833333;0.416666667;
718:S;720:S;723:S;	QVSPS*GS*EES*DEWISTSK	Q09237	GYF domain-containing protein C18H9.3	C18H9.3/C18H9.2										1.204301075;		1.42;
720:S;723:S;	QVSPSGS*EES*DEWISTSK	Q09237	GYF domain-containing protein C18H9.3	C18H9.3/C18H9.2			2.153005464;	3.225609756;											0.729166667;
224:S;	SES*DEEEEEGWSK	Q09237	GYF domain-containing protein C18H9.3	C18H9.3/C18H9.2		0.479166667;	0.508196721;	0.841463415;	0.65;	0.663366337;	0.804469274;	0.65625;	0.636363636;	0.376344086;	0.676767677;	0.54;	0.567961165;	0.642105263;	0.583333333;
220:T;	AVNPAAT*RSESDEEEEEGWSK	Q09237	GYF domain-containing protein C18H9.3	C18H9.3/C18H9.2							2.156424581;
716:S;720:S;723:S;	QVS*PSGS*EES*DEWISTSK	Q09237	GYF domain-containing protein C18H9.3	C18H9.3/C18H9.2			1.103825137;	1.024390244;			1.094972067;					1.38;		0.821052632;	0.630208333;
716:S;	QVS*PSGSEESDEWISTSK	Q09237	GYF domain-containing protein C18H9.3	C18H9.3/C18H9.2	1.060606061;		1.081967213;		1.36875;				0.984848485;		1.686868687;	1;	1.339805825;	0.789473684;	0.703125;
222:S;	AVNPAATRS*ESDEEEEEGWSK	Q09237	GYF domain-containing protein C18H9.3	C18H9.3/C18H9.2									0.949494949;
887:S;	VNQS*PPSR	Q9GYR5	Protein C23G10.8	C23G10.8									1.212121212;		1.222222222;	1.06;	1.184466019;	1.031578947;
925:S;931:S;	RDPEEELS*DGEILS*TDEEDN	Q9GYR5	Protein C23G10.8	C23G10.8				2.06097561;	1.5875;							1.26;
925:S;932:T;	RDPEEELS*DGEILST*DEEDN	Q9GYR5	Protein C23G10.8	C23G10.8												1.57;		1.531578947;
838:S;	LQSQLSTSSSGPQGSAS*R	Q9GYR5	Protein C23G10.8	C23G10.8								1.041666667;
830:S;	LQSQLSTSS*SGPQGSASR	Q9GYR5	Protein C23G10.8	C23G10.8								0.9375;
931:S;932:T;	RDPEEELSDGEILS*T*DEEDN	Q9GYR5	Protein C23G10.8	C23G10.8										1.741935484;				1.626315789;
925:S;931:S;932:T;	RDPEEELS*DGEILS*T*DEEDN	Q9GYR5	Protein C23G10.8	C23G10.8												1.02;
827:S;	LQSQLS*TSSSGPQGSASR	Q9GYR5	Protein C23G10.8	C23G10.8								0.25;	0.494949495;			0.66;		1.326315789;	0.40625;
836:S;	LQSQLSTSSSGPQGS*ASR	Q9GYR5	Protein C23G10.8	C23G10.8								1.041666667;				1.48;	1.252427184;		1.145833333;
10:S;	MINSTVLTDS*PK	H2KYX4	Protein C23H3.2, isoform a	C23H3.2									0.404040404;	0.279569892;			0.631067961;
46:S;48:S;	GGS*GS*LTGGGAIVLTNNKPDMK	H2KYX4	Protein C23H3.2, isoform a	C23H3.2	1.03030303;1.060606061;	1.1875;1.125;	1.06557377;1.081967213;	0.634146341;0.603658537;	0.8;0.8375;	0.940594059;0.861386139;	0.608938547;0.648044693;	0.78125;0.791666667;	0.808080808;0.898989899;	1.010752688;		1.3;1.32;	1.067961165;1.213592233;	1.126315789;1.052631579;	0.927083333;0.947916667;
16:S;	S*SQAVIDAK	H2KYX4	Protein C23H3.2, isoform a	C23H3.2	1.585858586;								0.737373737;		0.797979798;	0.96;	1.087378641;	0.884210526;	0.822916667;
16:S;17:S;	SNRS*S*QAVIDAK	H2KYX4	Protein C23H3.2, isoform a	C23H3.2								0.4375;	0.474747475;	0.634408602;		0.635;	0.708737864;	0.547368421;	0.375;
48:S;	GGSGS*LTGGGAIVLTNNKPDMK	H2KYX4	Protein C23H3.2, isoform a	C23H3.2	1.090909091;	1.09375;	1.016393443;	0.768292683;		0.673267327;	0.603351955;0.402234637;	0.635416667;	0.666666667;				1.213592233;
46:S;	GGS*GSLTGGGAIVLTNNKPDMK	H2KYX4	Protein C23H3.2, isoform a	C23H3.2	1.050505051;	1.145833333;1.104166667;	0.918032787;0.961748634;	0.487804878;0.597560976;	0.5625;0.5375;	0.831683168;0.861386139;	0.491620112;0.592178771;	0.635416667;0.697916667;	0.737373737;0.626262626;	1.096774194;1.311827957;	0.767676768;		0.932038835;0.922330097;	0.736842105;1.936842105;	0.760416667;0.458333333;
33:S;35:S;	AVADENS*LS*DETK	Q564Y0	Protein C23H4.8	C23H4.8							0.849162011;
65:S;	S*KLEVDKDF	H2KYZ3	Protein C24A3.2, isoform b	C24A3.2														1.389473684;	1.458333333;
332:T;	VKT*PEELFAAR	Q18122	Protein C24A3.4	C24A3.4		1.114583333;	1.092896175;	0.646341463;	0.925;	0.881188119;
82:S;	APSPALS*PGPR	O44136	Protein C24D10.1	C24D10.1								0.677083333;
78:S;82:S;	APS*PALS*PGPR	O44136	Protein C24D10.1	C24D10.1													0.106796117;	0.273684211;
48:S;	AAS*SSCTQELQALFGCLK	O44133	Protein C24D10.6	C24D10.6			0.590163934;					0.645833333;
868:Y;	DYYNVQY*GDEK	O76385	Protein C24G6.2, isoform a	C24G6.2									0.666666667;				0.737864078;
43:S;	GS*PTPSSVTVDNAPSLPDR	O76387	Probable peptidyl-tRNA hydrolase 2	C24G6.8	1;1.005050505;1.01010101;1.04040404;	0.979166667;1.052083333;1.041666667;1.03125;	0.945355191;1.049180328;0.923497268;0.830601093;	1.091463415;0.926829268;0.841463415;1.073170732;	0.9125;0.975;1.0625;0.9125;	0.955445545;1;0.98019802;1.366336634;	1.067039106;1.05027933;1.145251397;0.882681564;	1.083333333;1.072916667;1.0625;1.03125;1.041666667;	1.080808081;1.282828283;1.04040404;1;	1;0.956989247;1.086021505;0.97311828;	1.090909091;1;1.121212121;1.04040404;1.060606061;	1.01;1.06;1.02;0.99;	1.067961165;1.165048544;1.077669903;1.077669903;	0.936842105;0.989473684;0.989473684;1.031578947;	0.838541667;0.947916667;0.864583333;0.864583333;
43:S;45:T;	AERGS*PT*PSSVTVDNAPSLPDR	O76387	Probable peptidyl-tRNA hydrolase 2	C24G6.8	0.404040404;	0.427083333;	0.360655738;	0.914634146;	0.525;	0.425742574;	0.446927374;0.469273743;	1.09375;0.375;	1.353535354;	0.376344086;	1;	0.35;0.35;	0.40776699;	0.368421053;0.352631579;	0.3125;0.416666667;
43:S;56:S;	AERGS*PTPSSVTVDNAPS*LPDR	O76387	Probable peptidyl-tRNA hydrolase 2	C24G6.8						1.079207921;					1.050505051;0.949494949;		1.087378641;1.208737864;	1.4;1.031578947;	0.864583333;
43:S;50:T;	GS*PTPSSVT*VDNAPSLPDR	O76387	Probable peptidyl-tRNA hydrolase 2	C24G6.8									1.050505051;						0.791666667;
47:S;48:S;	GSPTPS*S*VTVDNAPSLPDR	O76387	Probable peptidyl-tRNA hydrolase 2	C24G6.8													0.300970874;
43:S;47:S;	AERGS*PTPS*SVTVDNAPSLPDR	O76387	Probable peptidyl-tRNA hydrolase 2	C24G6.8				0.426829268;0.402439024;		0.376237624;	1.407821229;	0.375;			0.363636364;	0.35;0.37;	0.40776699;	0.252631579;	0.40625;
56:S;	GSPTPSSVTVDNAPS*LPDR	O76387	Probable peptidyl-tRNA hydrolase 2	C24G6.8	0.898989899;
45:T;48:S;	GSPT*PSS*VTVDNAPSLPDR	O76387	Probable peptidyl-tRNA hydrolase 2	C24G6.8										0.688172043;		0.79;		1.031578947;
43:S;48:S;	AERGS*PTPSS*VTVDNAPSLPDR	O76387	Probable peptidyl-tRNA hydrolase 2	C24G6.8			0.841530055;				1.117318436;	1.15625;	0.98989899;	0.709677419;	1.090909091;	0.82;		0.947368421;	1.041666667;
406:S;	ENSQMGPTTFGGIENSENSDES*PLKK	Q95X82	Protein C24H12.5, isoform b	C24H12.5													0.970873786;
363:S;364:S;	VS*S*SPQLHHDQSTLDCLLASESK	Q95X82	Protein C24H12.5, isoform b	C24H12.5	0.646464646;		1.06010929;
47:S;	KVS*TGTLNR	Q4TTA1	Protein C25B8.8	C25B8.8													2.262135922;
21:S;	KDEIDEANS*ESSKVPLAIDPEEAK	Q9U3P3	Major sperm protein	C25D7.1	0.252525253;		0.163934426;	0.548780488;	0.3375;		0.659217877;		0.333333333;				0.27184466;
11:S;	SIPMEEDDS*MDDADDEGNLK	O17602	Protein C25D7.10	C25D7.10	0.95959596;		0.907103825;	0.713414634;	0.8625;	0.871287129;	0.670391061;								0.760416667;
60:S;	SSS*FGPLSIIR	Q8MQC3	Protein C25F6.7, isoform b	C25F6.7		0.895833333;	0.349726776;	0.097560976;	0.1625;	0.683168317;	0.189944134;						0.553398058;
81:S;	TPSPS*PPDYENAVNAR	Q8MQC3	Protein C25F6.7, isoform b	C25F6.7									2.393939394;
844:S;	SIS*NSCPDLHK	Q9BIA3	Protein C25H3.11	C25H3.11								0.9375;
846:S;	SISNS*CPDLHK	Q9BIA3	Protein C25H3.11	C25H3.11															0.895833333;
2088:S;	SHS*SSSTPLTHLYSGVK	Q18183	Protein C25H3.8	C25H3.8				0.463414634;			0.581005587;
1746:S;	AVS*EPMIQAANK	Q18183	Protein C25H3.8	C25H3.8		1.010416667;	0.945355191;	0.780487805;	0.8125;	1.00990099;		1.072916667;	0.97979798;	0.989247312;	1.060606061;		0.927184466;	1.057894737;	0.96875;
94:S;	NLSLSSS*ATNFNSEK	Q18193	Protein C26B2.2	C26B2.2										0.397849462;
128:S;	S*MVDLSQINK	Q18193	Protein C26B2.2	C26B2.2								0.479166667;		0.290322581;	0.212121212;		0.32038835;	0.442105263;	0.479166667;
80:S;	QQS*PTFEPR	Q18202	Protein C26B9.1, isoform a	C26B9.1	1.03030303;			0.682926829;		0.940594059;							1.029126214;
24:S;	QVS*INDEEQTTGITTGK	Q18202	Protein C26B9.1, isoform a	C26B9.1								0.833333333;							0.666666667;
108:S;	PLS*PQNTQTFLDVSK	Q18202	Protein C26B9.1, isoform a	C26B9.1	0.95959596;		0.896174863;	0.670731707;			0.51396648;	0.765625;	1.090909091;	1.021505376;	0.909090909;	1.08;	0.834951456;1.27184466;	0.884210526;	0.645833333;
103:S;	KLS*QPLEQLGPTLER	P90754	Ectonucleotide pyrophosphatase/phosphodiesterase C27A7.1	C27A7.1	0.464646465;	0.572916667;0.572916667;	0.43715847;0.453551913;	0.475609756;		0.524752475;	0.569832402;	0.375;0.46875;		0.505376344;	0.787878788;0.545454545;	0.54;		0.652631579;
55:S;	KS*LTSPIWDR	P90758	Protein C27A7.5, isoform a	C27A7.5	2.818181818;	2.71875;	2.087431694;	0.640243902;	1.5375;	1.633663366;	1.206703911;	1;					1.446601942;		1.166666667;
58:S;	SLTS*PIWDR	P90758	Protein C27A7.5, isoform a	C27A7.5	0.515151515;			0.280487805;	0.2625;	0.386138614;	0.379888268;	0.625;	0.616161616;	0.516129032;	0.767676768;		0.59223301;
55:S;58:S;	KS*LTS*PIWDR	P90758	Protein C27A7.5, isoform a	C27A7.5		1.052083333;		0.292682927;			0.491620112;
264:S;	S*GFTAPMMSPEIDK	Q18244	Protein C27B7.5	C27B7.5									0.545454545;		0.449494949;
272:S;279:S;	SGFTAPMMS*PEIDKFS*EQLDNALK	Q18244	Protein C27B7.5	C27B7.5		0.166666667;			0.2;
63:S;67:S;	GGFGGGEGFS*DFGS*VSGLGGR	Q18244	Protein C27B7.5	C27B7.5								0.21875;
272:S;	SGFTAPMMS*PEIDK	Q18244	Protein C27B7.5	C27B7.5			0.273224044;					0.322916667;	0.737373737;	0.365591398;	0.393939394;	0.31;	0.257281553;		0.458333333;
253:S;255:T;	ESYYGGYGYSINS*LT*PR	Q18244	Protein C27B7.5	C27B7.5	0.171717172;	0.177083333;		0.37195122;			0.402234637;
131:S;	CVTPLPSENIMGS*PR	Q18244	Protein C27B7.5	C27B7.5		0.151041667;	0.256830601;	0.585365854;		0.425742574;	0.581005587;	0.364583333;	0.474747475;	0.311827957;	0.565656566;	0.28;	0.330097087;	0.357894737;	0.458333333;
67:S;	GGFGGGEGFSDFGS*VSGLGGR	Q18244	Protein C27B7.5	C27B7.5													0.213592233;
264:S;272:S;	S*GFTAPMMS*PEIDK	Q18244	Protein C27B7.5	C27B7.5															0.416666667;
121:T;131:S;	CVT*PLPSENIMGS*PR	Q18244	Protein C27B7.5	C27B7.5									0.757575758;	0.215053763;	0.949494949;		0.359223301;	0.157894737;	0.604166667;
440:S;	TPSPDAPLAQS*PPIPR	P48460	Putative serine/threonine-protein phosphatase C27B7.6	C27B7.6											0.97979798;0.757575758;			0.526315789;
25:S;	GGSS*AMLDMLGQLEK	Q10032	Uncharacterized protein C27D6.3	C27D6.3								0.15625;
1488:S;	TPS*KTPSQSNR	Q18264	Protein C27F2.8	C27F2.8														0.557894737;
1358:S;	KDS*GAQSSVVTDPEPPMSK	Q18264	Protein C27F2.8	C27F2.8	0.868686869;	1.020833333;	0.765027322;0.885245902;	0.585365854;0.987804878;		0.930693069;	1.005586592;0.681564246;	0.875;0.552083333;0.625;	0.696969697;0.747474747;0.707070707;		0.565656566;0.606060606;	0.575;0.81;0.8;	0.941747573;0.766990291;0.932038835;	0.810526316;0.515789474;	0.651041667;0.588541667;
1669:S;	S*PSQASSTLSR	Q18264	Protein C27F2.8	C27F2.8					0.4625;0.45;			0.645833333;0.677083333;0.604166667;	0.631313131;0.616161616;	0.559139785;	0.868686869;0.575757576;0.631313131;	1.03;0.955;	0.883495146;0.873786408;	0.747368421;0.736842105;	0.635416667;0.645833333;
1671:S;	SPS*QASSTLSR	Q18264	Protein C27F2.8	C27F2.8								0.171875;	0.262626263;		0.222222222;	0.32;	0.27184466;
147:S;	YHS*SGNLSSR	O17606	UPF0160 protein C27H6.8	C27H6.8								1.729166667;	1.828282828;	1.591397849;			2.72815534;		1.9375;
48:S;	PASQPALS*PLDLTPAK	Q18283	Protein C28C12.1, isoform a	C28C12.1								0.625;
189:S;	GGDS*REGPMMGGMGR	Q18280	Protein C28C12.4	C28C12.4			3.557377049;	1.225609756;	1.9;		1.508379888;							1;
225:S;229:S;	RGGPDS*MNES*SDVNDF	Q18280	Protein C28C12.4	C28C12.4				0.682926829;			1.039106145;	0.994791667;	0.96969697;	0.559139785;	0.97979798;		1.766990291;	0.915789474;	0.65625;
229:S;	RGGPDSMNES*SDVNDF	Q18280	Protein C28C12.4	C28C12.4				1.274390244;
225:S;	RGGPDS*MNESSDVNDF	Q18280	Protein C28C12.4	C28C12.4							1.38547486;
47:S;	VQILENS*VAGSEK	Q09475	Uncharacterized helicase C28H8.3	C28H8.3	0.444444444;	0.776041667;	0.677595628;	0.43902439;		0.425742574;		0.71875;	0.626262626;			0.48;	0.791262136;	0.778947368;	0.8125;
10:S;	AAWDDS*DSENENVVVEEKPVILPR	Q09475	Uncharacterized helicase C28H8.3	C28H8.3		1.197916667;												1;
10:S;12:S;	AAWDDS*DS*ENENVVVEEKPVILPR	Q09475	Uncharacterized helicase C28H8.3	C28H8.3	1.101010101;	1.135416667;		1.12195122;								1.015;
47:S;51:S;	VQILENS*VAGS*EK	Q09475	Uncharacterized helicase C28H8.3	C28H8.3		0.5625;		0.365853659;										0.494736842;
33:S;37:S;	ARQPS*IAKS*LEK	Q09475	Uncharacterized helicase C28H8.3	C28H8.3									0.545454545;			0.22;	0.660194175;
12:S;	WDDSDS*ENENVVVEEKPVILPR	Q09475	Uncharacterized helicase C28H8.3	C28H8.3														1;
51:S;	VQILENSVAGS*EK	Q09475	Uncharacterized helicase C28H8.3	C28H8.3	1.060606061;	1.03125;	1.098360656;	1.024390244;	0.775;	0.752475248;	0.944134078;	1.260416667;	1.414141414;	0.827956989;		1.115;	1.300970874;	1.410526316;	1.552083333;
77:S;	SKS*QPPSDAVEMSMFLR	Q09477	Uncharacterized zinc finger protein C28H8.9	C28H8.9/C28H8.10	1.131313131;		1.420765027;1.267759563;				1.318435754;1.865921788;
148:S;	EEYRDDYVLDDELS*PDEFGSDEDDWSSR	Q09477	Uncharacterized zinc finger protein C28H8.9	C28H8.9/C28H8.10	2.196969697;	1.40625;		1.451219512;
154:S;	EEYRDDYVLDDELSPDEFGS*DEDDWSSR	Q09477	Uncharacterized zinc finger protein C28H8.9	C28H8.9/C28H8.10				1.487804878;
148:S;154:S;	EEYRDDYVLDDELS*PDEFGS*DEDDWSSR	Q09477	Uncharacterized zinc finger protein C28H8.9	C28H8.9/C28H8.10	0.747474747;
30:S;	DPSS*PEPPYDPYPPGIHAQAGCATR	Q9TZB2	Protein C29F9.1	C29F9.1															0.447916667;
29:S;	STDSLFS*GMK	Q8MNX2	Protein C29F9.3, isoform b	C29F9.3									0.96969697;
76:S;	KFS*DPVAQR	Q05036	Uncharacterized protein C30C11.4	C30C11.4		0.989583333;						0.895833333;			1.050505051;
664:S;	KPAFDSFDQS*IMR	Q05036	Uncharacterized protein C30C11.4	C30C11.4								0.8125;			1.04040404;		0.932038835;
660:S;	KPAFDS*FDQSIMR	Q05036	Uncharacterized protein C30C11.4	C30C11.4			1.158469945;
613:S;	SVLTS*TEDWLYDEGEDAER	Q05036	Uncharacterized protein C30C11.4	C30C11.4	1.232323232;
16:T;	TINPTDYVYEEPPLT*PDGR	Q95YD9	Protein C30F12.4	C30F12.4													0.815533981;
77:S;	DYENGS*MGQLPIDEPR	D0G904	Protein C30F12.5, isoform b	C30F12.5							1.162011173;	1.010416667;	1.323232323;			0.92;	1.601941748;	1;	1.083333333;
49:S;	ANEPQNDS*FDEPIQSSVSK	Q09259	Uncharacterized protein C30G12.6	C30G12.6												0.46;			0.416666667;
43:S;	FTGGGNSSPSSSSSSSS*FSNSR	G5EBU3	Matrix metalloproteinase	C31B8.8														1.452631579;
103:S;	ILVMNTPQANS*R	O17626	Protein C31C9.2	C31C9.2										0.537634409;
109:S;	LSS*GDLNVIR	Q18343	Protein C31H1.8, isoform a	C31H1.8											0.393939394;
108:S;109:S;	RLS*S*GDLNVIR	Q18343	Protein C31H1.8, isoform a	C31H1.8	0.262626263;	0.5;	0.338797814;	0.981707317;	0.5;	0.455445545;		0.90625;		0.516129032;		0.43;	0.451456311;	0.526315789;	0.677083333;
476:S;482:S;	TYS*NSEEDS*DEEIQVVER	Q09268	Uncharacterized RING finger protein C32D5.10	C32D5.10										1.946236559;
476:S;478:S;482:S;	TYS*NS*EEDS*DEEIQVVER	Q09268	Uncharacterized RING finger protein C32D5.10	C32D5.10												1.02;
581:S;	INKPMPSTSS*APDISK	Q09268	Uncharacterized RING finger protein C32D5.10	C32D5.10								0.729166667;0.572916667;		1.021505376;	0.676767677;0.636363636;			0.673684211;0.710526316;
720:S;	NDGSGDQWQNDTPNFDSTDGRES*PSGYK	Q09263	Protein EFR3 homolog	C32D5.3	1.303030303;		1.191256831;	1.024390244;1.048780488;	1.1;	1.257425743;	1.117318436;1.217877095;	1.083333333;	1.03030303;1.060606061;0.95959596;		1.161616162;1.136363636;		1.009708738;		0.989583333;
132:S;	SNWS*QSVVK	Q09267	Uncharacterized protein C32D5.7	C32D5.7									2.262626263;	2.021505376;			2.466019417;
304:T;	T*PEAEGPPMMVK	P91122	Protein C32E12.1	C32E12.1									0.747474747;
182:S;184:S;	EPSGIDAIDLKS*DS*LVVEK	P91122	Protein C32E12.1	C32E12.1								0.958333333;
357:S;359:S;	TQS*FS*PVNIVSTVPDQVK	P91122	Protein C32E12.1	C32E12.1			0.218579235;					0.65625;
329:S;	SVS*PEMKPLTR	Q95Q77	Protein C32E12.4	C32E12.4													1.077669903;
366:S;	TFETEKS*PEVQK	Q95Q77	Protein C32E12.4	C32E12.4									0.757575758;						0.635416667;
1311:S;	SLAS*PITVPK	Q95Q77	Protein C32E12.4	C32E12.4								0.541666667;
1308:S;	S*LASPITVPK	Q95Q77	Protein C32E12.4	C32E12.4											1.292929293;
286:S;	ASS*ASSITPR	Q95Q77	Protein C32E12.4	C32E12.4								0.697916667;	0.787878788;		0.858585859;
285:S;286:S;	RAS*S*ASSITPR	Q95Q77	Protein C32E12.4	C32E12.4											0.636363636;
1308:S;1311:S;	RKS*LAS*PITVPK	Q95Q77	Protein C32E12.4	C32E12.4							0.754189944;	0.229166667;				1.04;
51:S;	SSTMGPAPGGAPAAAS*AQGEPEEKE	P91126	Protein C32E8.4	C32E8.4													0.398058252;
298:S;	EITEEELAEGEDVKKEES*D	P91125	Protein C32E8.5	C32E8.5		1.208333333;	0.961748634;	1.719512195;1.756097561;	1.275;	1.465346535;	1.642458101;
53:S;57:S;	EVKEEQFS*DNDS*PR	P91125	Protein C32E8.5	C32E8.5		0.895833333;	0.830601093;	0.87804878;		0.663366337;						1.04;	1.019417476;
293:T;294:S;	AT*S*RPPAYSDVVEPGHITVR	O01681	Protein C32F10.4	C32F10.4					0.9375;
49:S;	QIIAEPLS*PSSVFDAR	O16583	Protein C33C12.10	C33C12.10	1.767676768;	1.9375;	1.508196721;	1.231707317;	1.4625;	1.623762376;	1.430167598;	1.71875;1.359375;	1.202020202;	0.989247312;	1.050505051;		1.67961165;1.674757282;	1.084210526;	1.109375;
372:S;	SIIGGQS*DEFK	Q22904	Protein C33D12.2	C33D12.2									1.060606061;
26:S;29:S;	MDTEPIQIDS*DDS*FDAGAPTSSHTMDR	A8WFK3	Protein C33F10.4	C33F10.4	0.797979798;		0.786885246;									0.785;
26:S;	MDTEPIQIDS*DDSFDAGAPTSSHTMDR	A8WFK3	Protein C33F10.4	C33F10.4	1.090909091;											0.91;	1.67961165;
65:S;	NAAS*PNAQLIPVAK	Q18385	Protein C33F10.8	C33F10.8									0.121212121;				0.145631068;
125:S;	NHEEDPES*DDEETAYLNLIR	Q93321	Protein C33G3.6	C33G3.6	0.444444444;	0.833333333;0.65625;	0.672131148;	0.719512195;		0.96039604;0.782178218;	0.905027933;	0.385416667;					0.63592233;0.67961165;	0.589473684;0.431578947;
351:T;	NPQKPSVEQAT*	O44950	Protein C34B2.3	C34B2.3												2.04;
372:S;	KPITAS*PGPPGR	Q09495	Protein C34C12.2	C34C12.2								0.833333333;	0.95959596;		0.97979798;		0.951456311;	0.936842105;	0.885416667;
329:S;	EQCSPS*PNGFSIPTER	Q18437	Protein C34D10.2, isoform a	C34D10.2										1.623655914;
318:T;321:S;	NPYVGST*QPS*PK	Q18437	Protein C34D10.2, isoform a	C34D10.2														0.526315789;
327:S;	EQCS*PSPNGFSIPTER	Q18437	Protein C34D10.2, isoform a	C34D10.2														1.831578947;
321:S;	NPYVGSTQPS*PK	Q18437	Protein C34D10.2, isoform a	C34D10.2					0.625;			1.21875;	1.257575758;	1.279569892;	1.388888889;	1.34;	2.077669903;	1.463157895;
465:S;467:S;	RS*PS*FGTSPNSYQFHQQSQK	P46582	Uncharacterized protein C34E10.8	C34E10.8								0.822916667;
902:S;	SSDVSAPVPS*PEK	P46582	Uncharacterized protein C34E10.8	C34E10.8				1.390243902;					1.060606061;1.080808081;				1.019417476;0.796116505;		0.958333333;0.890625;
584:S;603:S;	HAQHS*PLTPSTSTSSSQLLAPPKS*PQPGTSSQTFR	P46582	Uncharacterized protein C34E10.8	C34E10.8				0.768292683;
106:S;	RFDPWIASNEYIS*DDDDYLQAAQTVPQR	P46582	Uncharacterized protein C34E10.8	C34E10.8	1.151515152;	1.135416667;1.078125;		1.353658537;1.292682927;	1.225;1.3;
714:S;	SGS*SSSVAGPSR	P46582	Uncharacterized protein C34E10.8	C34E10.8									0.97979798;				1.106796117;	1.021052632;	0.604166667;
894:S;	KSS*DVSAPVPSPEK	P46582	Uncharacterized protein C34E10.8	C34E10.8				1.524390244;
465:S;	S*PSFGTSPNSYQFHQQSQK	P46582	Uncharacterized protein C34E10.8	C34E10.8		1.104166667;		1.109756098;0.707317073;								1.41;		0.957894737;	1.010416667;
776:S;	DLSTLTQDEIDLLMAGNS*PEK	P46582	Uncharacterized protein C34E10.8	C34E10.8	0.686868687;0.787878788;	0.588541667;0.729166667;		0.707317073;1.158536585;				0.791666667;0.8125;
411:T;	ANRT*PPMTSQQLHEQQK	P46582	Uncharacterized protein C34E10.8	C34E10.8												1.17;		1.273684211;
682:S;	QGSMMPVAMNQS*PQAVR	P46582	Uncharacterized protein C34E10.8	C34E10.8										0.634408602;
342:S;	NSITCYLNSS*DDDEPTLGNLSR	P46582	Uncharacterized protein C34E10.8	C34E10.8			1.049180328;1.147540984;		1.2375;
1017:S;	RENS*EEYEEEL	P46582	Uncharacterized protein C34E10.8	C34E10.8			1.06010929;	1;	1.2;	1.02970297;	1.027932961;
94:S;	SWS*CVELGNISCHETTQTK	Q18458	Protein C34E7.3	C34E7.3	0.95959596;
189:S;	SSVS*PVIPNEAVVSK	O17646	Protein C34F6.9	C34F6.9								22.56770833;
490:S;	QS*QEMVLSR	O16547	Protein C35A11.4	C35A11.4			1.442622951;	0.817073171;		1.01980198;		1.46875;	0.646464646;0.570707071;	0.97311828;	0.666666667;0.737373737;		1.048543689;	0.768421053;	0.614583333;0.729166667;
94:S;	NPIVNS*PEKVFEEEDKENAPTK	Q18490	Protein C35D10.13	C35D10.13	0.767676768;0.777777778;0.686868687;0.732323232;	1.265625;1.145833333;	1.300546448;1.202185792;1.234972678;	5.304878049;3.341463415;	2.3875;2.875;2.54375;	2.133663366;2;1.772277228;2.01980198;	4.324022346;3.815642458;3.184357542;		1.96969697;		1.964646465;	0.92;	0.805825243;	1.189473684;	1.552083333;
104:S;	LSITPCESGS*DTEFK	Q18481	Protein C35D10.8	C35D10.8								0.291666667;		0.139784946;
2:S;10:S;14:S;	S*EIVEVPDS*PPRS*PEVECPFSEEGSSEK	Q95X36	Protein C35E7.11	C35E7.11						1.089108911;
656:S;	SANPTEDSSQDAPPTS*PPPR	Q9TZK8	Protein C36C9.1	C36C9.1													0.951456311;
556:S;	S*PMYSATVSGK	Q9TZK8	Protein C36C9.1	C36C9.1													1.223300971;
24:S;	DIDDLS*DGSDEYEAVPPPYK	Q9BLA0	Protein C36E6.1, isoform b	C36E6.1												1.65;
24:S;27:S;	RDIDDLS*DGS*DEYEAVPPPYK	Q9BLA0	Protein C36E6.1, isoform b	C36E6.1	1;	1.0625;1.229166667;	1.081967213;1.213114754;	0.829268293;0.853658537;				0.947916667;		1.11827957;		1.14;1.03;
12:S;	STANAPKLS*PK	P48322	Uncharacterized protein C36E8.1	C36E8.1														0.710526316;
273:S;	TGPHPMQS*SSFHNLK	Q18503	Major sperm protein	C36H8.1														0.747368421;
151:S;	QKS*NENVSEMSQR	Q18503	Major sperm protein	C36H8.1									1.353535354;1.252525253;				0.553398058;0.631067961;	0.852631579;	1.15625;
291:S;	SEFDGFNSAIS*PGHNLNDVLFRPMDK	Q18503	Major sperm protein	C36H8.1	0.262626263;	0.328125;			0.575;
249:S;255:T;	LPS*PSKSCT*DLAGGSQR	Q18503	Major sperm protein	C36H8.1								0.177083333;	0.202020202;				0.13592233;	0.178947368;	0.21875;
253:S;	LPSPSKS*CTDLAGGSQR	Q18503	Major sperm protein	C36H8.1									0.767676768;	0.731182796;0.827956989;	1.121212121;		0.485436893;	1.136842105;0.747368421;	0.770833333;
275:S;	TGPHPMQSSS*FHNLK	Q18503	Major sperm protein	C36H8.1			0.535519126;	2.87804878;	1.075;	0.940594059;			1.01010101;	0.989247312;	0.878787879;		0.524271845;	0.768421053;
249:S;253:S;	LPS*PSKS*CTDLAGGSQR	Q18503	Major sperm protein	C36H8.1								0.192708333;	0.212121212;			0.11;		0.157894737;0.147368421;
249:S;251:S;	LPS*PS*KSCTDLAGGSQR	Q18503	Major sperm protein	C36H8.1			0.120218579;	0.512195122;				0.177083333;	0.196969697;	0.161290323;	0.171717172;	0.12;	0.13592233;	0.147368421;0.126315789;	0.197916667;
376:T;380:S;	EAEEET*EEES*DDEIAFGGDVK	Q22918	Eukaryotic translation initiation factor 5	C37C3.2	0.424242424;0.373737374;	0.427083333;	0.519125683;0.393442623;	0.475609756;0.402439024;	0.35;0.4625;	0.524752475;0.514851485;		0.416666667;		0.462365591;	0.535353535;	0.44;	0.621359223;	0.526315789;0.463157895;	0.5;
178:S;	TSGADAAAAVAADIIHNS*DK	Q22918	Eukaryotic translation initiation factor 5	C37C3.2		0.614583333;	1.103825137;1.114754098;							0.709677419;				1.084210526;
162:S;	KTS*GADAAAAVAADIIHNSDK	Q22918	Eukaryotic translation initiation factor 5	C37C3.2	1.464646465;	0.822916667;0.578125;	0.513661202;0.459016393;	0.585365854;0.524390244;	0.7875;	1.227722772;1.252475248;	0.916201117;0.703910615;				0.474747475;	0.67;	0.504854369;0.776699029;		0.40625;
162:S;178:S;	KTS*GADAAAAVAADIIHNS*DK	Q22918	Eukaryotic translation initiation factor 5	C37C3.2							1.30726257;
376:T;	EAEEET*EEESDDEIAFGGDVK	Q22918	Eukaryotic translation initiation factor 5	C37C3.2				1.292682927;		1.712871287;
380:S;	EAEEETEEES*DDEIAFGGDVK	Q22918	Eukaryotic translation initiation factor 5	C37C3.2	1.525252525;1.383838384;	1;1.020833333;	1.054644809;0.93989071;	1.390243902;1.414634146;	1.4125;1.3875;	1.881188119;1.742574257;		1.5;				0.89;1.05;	1.160194175;	1.336842105;
161:T;178:S;	KT*SGADAAAAVAADIIHNS*DK	Q22918	Eukaryotic translation initiation factor 5	C37C3.2		1.40625;	1.071038251;
161:T;	KT*SGADAAAAVAADIIHNSDK	Q22918	Eukaryotic translation initiation factor 5	C37C3.2		1.03125;	0.469945355;	0.658536585;	0.775;	1.217821782;	0.69273743;				0.424242424;	0.67;	0.980582524;0.796116505;		0.40625;
166:S;	EDEEEKS*GDEEEEGEEDEPHREDFSHLSASELIAK	P91136	Nucleolar complex protein 3 homolog	C37H5.5	0.434343434;	0.802083333;0.354166667;0.510416667;	0.568306011;	0.780487805;0.756097561;	0.54375;0.275;		0.687150838;	0.958333333;
113:S;115:S;	RSGVES*DS*DDEDDVEK	P91136	Nucleolar complex protein 3 homolog	C37H5.5	0.424242424;	0.364583333;0.380208333;	0.415300546;	0.768292683;	0.4125;0.475;	0.589108911;0.504950495;	0.843575419;0.636871508;	0.614583333;	0.606060606;0.454545455;	0.623655914;	0.474747475;0.646464646;	0.445;0.43;0.5;	0.495145631;	0.647368421;	0.46875;0.442708333;0.354166667;
77:S;	QAHYENS*DEDLPLDMMDADIDWENSAFANAK	P91136	Nucleolar complex protein 3 homolog	C37H5.5	0.444444444;	0.4375;		0.914634146;	0.55625;			0.375;
184:S;	EDEEEKSGDEEEEGEEDEPHREDFS*HLSASELIAK	P91136	Nucleolar complex protein 3 homolog	C37H5.5							1.12849162;
316:S;	VGTGPFPTELFDS*DGEK	P91134	Adenylosuccinate synthetase	C37H5.6												0.99;
237:T;	PATHPRIT*PEEK	Q03567	Uncharacterized transporter C38C10.2	C38C10.2									1.191919192;				1;		1.135416667;
164:S;	VIVQSNTS*SSSMSDASSK	Q03568	Uncharacterized protein C38C10.3	C38C10.3										0.5;			0.281553398;
63:S;	FSTTSSDYQVPVS*PQSR	Q7YX56	Protein C38H2.3	C38H2.3										1.247311828;
52:S;	FS*TTSSDYQVPVSPQSR	Q7YX56	Protein C38H2.3	C38H2.3									1.383838384;
211:S;	LPDDS*DDDDDGPTDFFGFSSAPTR	Q18535	Protein C39E9.11	C39E9.11	1.02020202;0.949494949;		0.950819672;0.950819672;	0.93902439;0.890243902;	1.06875;	1.059405941;	1.139664804;1.251396648;	0.84375;0.833333333;				0.985;1.03;
47:S;	SSS*PNMNKEDVLEELVKPK	Q18535	Protein C39E9.11	C39E9.11	1.949494949;	1.40625;	1.256830601;1.267759563;	1.585365854;	1.4625;	1.900990099;	1.636871508;		1.595959596;		1.404040404;		1.262135922;		1.1875;
99:T;	FVHENT*PTNAVAVVLDDDLR	Q18546	Protein C39E9.12	C39E9.12				2.304878049;				0.572916667;
178:S;	S*MNQLVPETTADVDR	Q18550	Protein C39H7.4	C39H7.4	1.202020202;1.757575758;	1.010416667;1.072916667;	1.049180328;1.071038251;	1.530487805;	1.2375;	1.554455446;		1.03125;1.5625;	1.252525253;1.434343434;	0.88172043;1.698924731;	1.696969697;1.606060606;	0.81;1.69;	1.796116505;	1.157894737;	1.020833333;1.677083333;
168:T;178:S;	LIT*PVLDADESKS*MNQLVPETTADVDR	Q18550	Protein C39H7.4	C39H7.4	2.545454545;			2.225609756;	2.1875;		2.748603352;	2.28125;
67:S;81:S;	RLS*EIDSPMYLPNLLSS*TADRPLR	Q18550	Protein C39H7.4	C39H7.4	1.762626263;	1.697916667;		1.548780488;	2.0375;
168:T;	LIT*PVLDADESK	Q18550	Protein C39H7.4	C39H7.4		1.625;	1.683060109;	1.719512195;2.548780488;			3.452513966;	1.833333333;	2.070707071;	1.225806452;1.494623656;	1.636363636;	0.79;1.735;	2.378640777;	1.505263158;	1.96875;
120:Y;	FVDTSTDY*GNIGR	Q18550	Protein C39H7.4	C39H7.4	0.888888889;		0.693989071;	1.109756098;		1.059405941;		0.546875;	0.707070707;	0.548387097;	0.858585859;	0.52;	0.961165049;	0.736842105;	0.875;
90:Y;	NY*APISGYSTTPLR	Q18550	Protein C39H7.4	C39H7.4													1.45631068;
67:S;	RLS*EIDSPMYLPNLLSSTADRPLR	Q18550	Protein C39H7.4	C39H7.4	1.171717172;	1.489583333;1.208333333;	1.202185792;	1.195121951;1.347560976;	1.9;1.275;	1.801980198;
118:T;	FVDTST*DYGNIGR	Q18550	Protein C39H7.4	C39H7.4								0.625;
117:S;	FVDTS*TDYGNIGR	Q18550	Protein C39H7.4	C39H7.4								1.583333333;	1.949494949;	1.365591398;			3.155339806;
10:S;	QAQS*VASAQPIR	Q18550	Protein C39H7.4	C39H7.4								0.989583333;			1.191919192;
453:S;	SCS*TPSLPTAPLLSR	A0A078BPM2	Protein C41D11.3, isoform d	C41D11.3														0.873684211;	0.697916667;
137:S;	SSS*GSMLLR	A0A078BPM2	Protein C41D11.3, isoform d	C41D11.3											1.585858586;
232:S;	TVPSQQTGPGS*MR	Q18582	Protein C42D8.1	C42D8.1								0.510416667;	0.828282828;
37:S;	EVAFPIAGKS*PK	Q18599	Protein C44B7.10	C44B7.10	1.828282828;	1.416666667;	1.62295082;	0.707317073;	1.1625;	1.207920792;				1.392473118;	1.272727273;	1.55;		1.452631579;
110:S;	SNS*LFTGHNLR	Q18599	Protein C44B7.10	C44B7.10				0.573170732;							0.585858586;			0.589473684;
8:S;	S*ISEGLQHGVR	Q18595	Protein C44B7.6, isoform a	C44B7.6	2.313131313;	5.822916667;	2.612021858;	1.219512195;	2.025;	1.98019802;	2.067039106;	2.15625;	3.454545455;		2.974747475;	2.97;	3.266990291;	3.821052632;	3.03125;
46:S;	MLDLHDIGMHNVQS*EYQLVSK	Q18595	Protein C44B7.6, isoform a	C44B7.6	2.01010101;	2.359375;		0.853658537;	1.1625;		1.301675978;	2.8125;
21:S;	RIS*EGFLHMTNADR	Q18595	Protein C44B7.6, isoform a	C44B7.6							1.458100559;
198:S;202:S;	RPSNNVYDS*DNGS*MVR	A4UVK2	Protein C44C10.9, isoform b	C44C10.9									1.939393939;	1.817204301;					2.520833333;
132:S;	YS*TPDDIYSAYGR	A4UVK2	Protein C44C10.9, isoform b	C44C10.9									1.464646465;
192:S;198:S;	RPS*NNVYDS*DNGSMVR	A4UVK2	Protein C44C10.9, isoform b	C44C10.9									1.616161616;			2.13;	1.436893204;		2.010416667;
192:S;	RPS*NNVYDSDNGSMVR	A4UVK2	Protein C44C10.9, isoform b	C44C10.9								2.1875;	1.323232323;				1.281553398;
192:S;202:S;	RPS*NNVYDSDNGS*MVR	A4UVK2	Protein C44C10.9, isoform b	C44C10.9													1.388349515;
198:S;	RPSNNVYDS*DNGSMVR	A4UVK2	Protein C44C10.9, isoform b	C44C10.9								2.3125;	1.96969697;		2.03030303;		1.660194175;		2.75;
133:T;	YST*PDDIYSAYGR	A4UVK2	Protein C44C10.9, isoform b	C44C10.9		1.583333333;	0.950819672;	1.268292683;				1.53125;	1.444444444;	0.983870968;			1.174757282;		1.479166667;
227:S;228:T;	QEIVYERPVS*T*DSR	A4UVK2	Protein C44C10.9, isoform b	C44C10.9									2;	1.397849462;		2.29;			2.333333333;
227:S;230:S;	QEIVYERPVS*TDS*REML	A4UVK2	Protein C44C10.9, isoform b	C44C10.9	1.111111111;		1.12568306;1.267759563;	1.402439024;		0.851485149;			1.686868687;
184:S;	EYAVS*QNYLR	A4UVK2	Protein C44C10.9, isoform b	C44C10.9								1.145833333;
3912:S;	TLHNEPS*IDDSDSLPCCICR	O01808	Protein C44E4.1, isoform a	C44E4.1	0.767676768;	0.859375;	0.732240437;	0.329268293;0.451219512;	0.55;	0.574257426;	0.569832402;	0.65625;0.5;	0.606060606;	0.688172043;	0.707070707;	0.69;	0.922330097;0.737864078;	0.547368421;	0.59375;
1193:S;	S*TQNSVAVGSHR	O01808	Protein C44E4.1, isoform a	C44E4.1								1.041666667;
773:T;	TAT*PEEFPEFPR	G5EE16	Protein C44H4.4	C44H4.4	1.606060606;	1.348958333;	1.213114754;	1.12195122;	1.26875;	1.158415842;	1.117318436;			1.505376344;	1.393939394;	1.5;
771:T;773:T;	TNKT*AT*PEEFPEFPR	G5EE16	Protein C44H4.4	C44H4.4							0.804469274;
751:S;	SITNAHS*FSNVNEIK	G5EE16	Protein C44H4.4	C44H4.4	1.050505051;	1.010416667;	1.092896175;	0.414634146;	0.6875;	0.772277228;	0.653631285;	0.583333333;0.5625;		0.693548387;	0.727272727;0.707070707;			0.673684211;
30:S;	YGWPSS*YER	Q95YC6	Protein C45B2.1	C45B2.1								0.927083333;					0.854368932;
37:S;	YGWPDS*YER	Q95YC8	Protein C45B2.3	C45B2.3	0.535353535;	0.765625;	0.765027322;	0.414634146;		0.613861386;	1.139664804;	0.6875;	0.646464646;	0.225806452;		1.02;	0.650485437;	1.021052632;
188:S;	HLPQDPPGDASS*PR	Q09505	Uncharacterized protein C45G9.4	C45G9.4									0.424242424;
76:T;	SST*VLETATPAK	Q18650	Protein C46A5.6	C46A5.6											0.525252525;
74:S;75:S;	RRS*S*TVLETATPAK	Q18650	Protein C46A5.6	C46A5.6					0.375;	0.227722772;		0.354166667;0.401041667;	0.464646465;0.474747475;		0.424242424;	0.32;0.24;	0.252427184;0.223300971;	0.436842105;0.368421053;	0.28125;0.614583333;
75:S;	SS*TVLETATPAK	Q18650	Protein C46A5.6	C46A5.6					0.5625;			0.322916667;0.625;			0.262626263;			0.368421053;
143:T;	DAGSGDLLNST*FR	Q18650	Protein C46A5.6	C46A5.6											0.323232323;
74:S;76:T;	RRS*ST*VLETATPAK	Q18650	Protein C46A5.6	C46A5.6					0.275;				0.343434343;			0.295;		0.421052632;	0.520833333;
99:S;	IYDDEYLEGGS*DDEKPASSSSK	Q93382	Protein C46F11.4	C46F11.4	0.98989899;1.02020202;		1.027322404;1.229508197;	1.182926829;	1.1;	1.034653465;0.97029703;	1.195530726;1.106145251;		1.272727273;1.222222222;			1.02;1.01;	1.131067961;1.165048544;	1.115789474;	1.041666667;1.052083333;
103:S;	ENLPEPNS*SETLTK	Q7YX48	Protein C46F11.6	C46F11.6			1.114754098;	1.170731707;					1.050505051;
77:S;	S*DSVSTLAPSLALPQYCR	O02141	Protein C46G7.2	C46G7.2	1.156565657;0.939393939;	1.09375;1.114583333;	1.120218579;1.027322404;1.071038251;	1.213414634;	0.9625;	0.846534653;1.252475248;	0.860335196;0.893854749;	0.9375;1.0625;0.864583333;	0.878787879;0.949494949;		1.01010101;0.646464646;1.02020202;	1.12;1;	0.941747573;1.077669903;	1.010526316;1.042105263;1.315789474;	1.140625;0.895833333;1.09375;
79:S;	KSDS*VSTLAPSLALPQYCR	O02141	Protein C46G7.2	C46G7.2	1.303030303;	1.010416667;1.25;1.416666667;	1.103825137;1.027322404;1.027322404;	0.829268293;		1.217821782;1.277227723;	0.782122905;	0.96875;	0.939393939;		1.065656566;1.04040404;	1.2;1.08;	1.13592233;1.058252427;	1.094736842;	1.135416667;0.989583333;
58:S;	AAS*FTNLTYIK	O02141	Protein C46G7.2	C46G7.2	1.313131313;	1.21875;	1.049180328;	1.018292683;	1.1625;	0.96039604;	0.770949721;	0.739583333;		0.924731183;	0.838383838;	1.01;	1.067961165;	0.952631579;	0.84375;
79:S;82:T;	SDS*VST*LAPSLALPQYCR	O02141	Protein C46G7.2	C46G7.2			1.158469945;
569:T;	ST*SDLLFGDDTPIR	Q18662	Protein C46H3.2, isoform a	C46H3.2			0.841530055;					0.572916667;
246:S;	SSIDSS*VPLLDVPELQETEK	Q18665	Protein C47D12.5	C47D12.5			0.295081967;0.284153005;			0.881188119;						0.61;
245:S;	SSIDS*SVPLLDVPELQETEK	Q18665	Protein C47D12.5	C47D12.5												0.51;
269:S;271:T;	FLDGKGSS*KT*L	Q18665	Protein C47D12.5	C47D12.5								0.520833333;
268:S;271:T;	FLDGKGS*SKT*L	Q18665	Protein C47D12.5	C47D12.5								0.395833333;		0.924731183;		0.62;			0.583333333;
627:S;	IS*MMSPTEHPSSSGFFDDM	Q18695	LMBR1 domain-containing protein 2 homolog	C47G2.4			1.486338798;
630:S;	ISMMS*PTEHPSSSGFFDDM	Q18695	LMBR1 domain-containing protein 2 homolog	C47G2.4				1.329268293;
638:S;	WAQMS*PLNER	P34355	Probable peroxisomal acyl-coenzyme A oxidase	C48B4.1							1.195530726;
13:S;	FYDPSQPEQS*YDSPK	P34364	Uncharacterized protein C48B4.10	C48B4.10													0.325242718;
5:Y;14:Y;16:S;	FY*DPSQPEQSY*DS*PK	P34364	Uncharacterized protein C48B4.10	C48B4.10				1.085365854;
150:S;	VALEAQAS*PSKDQQVATMGYNPYAYWPYYGR	O02082	Protein C48E7.1	C48E7.1		1.192708333;						1.046875;
175:S;	MDSGYSSVSRES*PHQLDQTVGR	O44150	Protein C49A9.6	C49A9.6				0.573170732;	1.025;
104:S;	NKS*GKNFL	Q9GYQ6	Protein C49H3.3	C49H3.3															5.03125;
34:S;	DSINEILNYGQSSTS*PQK	Q9GYR0	Protein C49H3.9	C49H3.9	0.595959596;0.363636364;	0.71875;0.588541667;0.583333333;	0.62295082;0.595628415;0.469945355;0.546448087;	0.87804878;0.963414634;	1.85;	0.920792079;0.455445545;0.594059406;	0.659217877;1.005586592;0.491620112;	0.677083333;0.385416667;0.713541667;	0.717171717;0.828282828;0.696969697;0.762626263;	0.935483871;0.698924731;0.817204301;	0.737373737;0.646464646;0.676767677;0.727272727;	0.71;0.6;	0.601941748;0.466019417;0.514563107;0.553398058;0.621359223;	0.747368421;0.642105263;0.978947368;0.705263158;	0.572916667;0.541666667;0.489583333;
70:S;	ASASS*SSQIASILR	O44137	Protein C50A2.3, isoform a	C50A2.3									0.949494949;				1.67961165;
309:S;	TKS*SPTNPIVNSK	P91176	Protein C50F2.2	C50F2.2														1.6;
310:S;	TKSS*PTNPIVNSK	P91176	Protein C50F2.2	C50F2.2													1.466019417;	1.452631579;
22:S;25:S;	DDKDS*SSS*ENLLSDK	P91181	Protein C50F2.7	C50F2.7					1.7875;		1.553072626;	1;	1.202020202;	1.150537634;		1.36;	1.223300971;	1.136842105;
24:S;	DDKDSSS*SENLLSDK	P91181	Protein C50F2.7	C50F2.7				2.134146341;			1.787709497;
22:S;24:S;	DDKDS*SS*SENLLSDK	P91181	Protein C50F2.7	C50F2.7														1.136842105;
23:S;25:S;	DDKDSS*SS*ENLLSDK	P91181	Protein C50F2.7	C50F2.7			1.136612022;	1.463414634;
348:S;	WETALNDTVDFLTGNYIS*DNEHPFLSQK	Q18739	Protein C50F4.1	C50F4.1	2.252525253;	5.291666667;		1.536585366;1.487804878;	1.825;
68:S;	YGDVPEGS*DDDEEQQTSEQNK	Q18742	Protein C50F4.6	C50F4.6			2.349726776;	2.170731707;1.890243902;		1.089108911;1.861386139;	2.078212291;						1.40776699;		1.755208333;
46:S;	DS*ENNNTVLR	Q7YTP7	Protein C51E3.10, isoform a	C51E3.10														0.505263158;
192:S;	RFAS*DDDEVLSNQPVYASTVLTSR	Q18773	Protein C52B11.5	C52B11.5				1.274390244;
470:S;	YAFTPLLDDS*EDENDQDEIFNAFAPGYDILTAR	Q22938	Protein C52B9.4	C52B9.4					0.825;
110:S;	KAPLSVPS*EEDMGFGSFDYNEIVDAAALHR	A3QM90	Protein C52D10.1	C52D10.1				0.682926829;
778:S;	KPS*VVSMDSPK	A3QM97	Protein C52D10.12	C52D10.12	1.323232323;					1.415841584;		0.458333333;	0.747474747;		0.97979798;		1.087378641;	0.694736842;	0.5625;
778:S;781:S;	KPS*VVS*MDSPK	A3QM97	Protein C52D10.12	C52D10.12			0.961748634;	0.62195122;					0.671717172;		0.737373737;	0.55;	0.77184466;	0.705263158;	0.677083333;
781:S;	KPSVVS*MDSPK	A3QM97	Protein C52D10.12	C52D10.12														1.031578947;
784:S;	KPSVVSMDS*PK	A3QM97	Protein C52D10.12	C52D10.12									1.777777778;	1.075268817;	2.131313131;		2.262135922;	2.026315789;
683:S;	SMS*IVGTSELSAR	A3QM97	Protein C52D10.12	C52D10.12	1.106060606;	1.442708333;	0.480874317;	0.62195122;	1.01875;	1.158415842;	1.083798883;	0.760416667;	1.060606061;	1.193548387;	1.222222222;	1.07;		1.147368421;
158:T;	RHT*VTGQEPNPLAMSQNQMSTGFFFNHESLDNLAK	A3QM91	Protein C52D10.3	C52D10.3				0.43902439;
730:S;	SES*SEWTMANSK	Q18782	Protein C52E12.1	C52E12.1						0.475247525;							0.572815534;
708:S;717:T;	SNEVDSDS*EPEPARPIT*PPVHHSNIEK	Q18782	Protein C52E12.1	C52E12.1									0.484848485;0.434343434;
706:S;717:T;	SNEVDS*DSEPEPARPIT*PPVHHSNIEK	Q18782	Protein C52E12.1	C52E12.1	0.444444444;		0.491803279;0.382513661;		0.5875;	0.485148515;	0.670391061;	0.395833333;0.427083333;	0.363636364;0.434343434;
706:S;708:S;717:T;	SNEVDS*DS*EPEPARPIT*PPVHHSNIEK	Q18782	Protein C52E12.1	C52E12.1	0.525252525;0.661616162;0.282828283;	0.479166667;0.447916667;0.635416667;	0.480874317;0.43715847;0.612021858;	0.701219512;0.62195122;0.780487805;	0.5625;0.55;	0.643564356;	0.720670391;			0.537634409;				0.378947368;
706:S;	SNEVDS*DSEPEPARPITPPVHHSNIEK	Q18782	Protein C52E12.1	C52E12.1													0.495145631;
701:S;717:T;	S*NEVDSDSEPEPARPIT*PPVHHSNIEK	Q18782	Protein C52E12.1	C52E12.1								0.270833333;
79:S;	VVS*QEKVEILRPAR	Q18788	Mannosyl-oligosaccharide 1,2-alpha-mannosidase C52E4.5	C52E4.5	0.616161616;	0.651041667;	0.650273224;	0.963414634;	0.65;	0.762376238;	0.94972067;	0.6875;		0.580645161;	0.696969697;			0.705263158;0.757894737;
15:S;	ISSPLPTPVES*DSENENPK	O44538	Protein C53A3.2	C53A3.2										0.430107527;
648:S;	SDS*PNTISTCR	O62118	Protein C53A5.13, isoform a	C53A5.13											0.757575758;	0.795;	0.82038835;
646:S;	S*DSPNTISTCR	O62118	Protein C53A5.13, isoform a	C53A5.13											0.878787879;
495:S;	RHS*VSNLESSVIDTNTESVASSIFGLDAHK	Q18798	Protein C53B4.4, isoform b	C53B4.4				0.573170732;0.512195122;	0.6;
598:S;	SAS*AGHNLDPQLLGVVK	Q18798	Protein C53B4.4, isoform b	C53B4.4				0.646341463;				0.5;
963:S;967:S;	AINS*GDES*EDELNR	Q18798	Protein C53B4.4, isoform b	C53B4.4			1.005464481;
548:S;	VPQLLISQPS*FDLR	Q18798	Protein C53B4.4, isoform b	C53B4.4			0.918032787;	0.268292683;		0.504950495;	0.324022346;	0.385416667;					0.961165049;
967:S;	AINSGDES*EDELNR	Q18798	Protein C53B4.4, isoform b	C53B4.4		1.364583333;	0.907103825;	0.87195122;	1.0125;	1.01980198;	0.882681564;		1.070707071;			1.01;	0.941747573;		1.104166667;
129:S;	TVVSSSSLSSSSS*GHR	Q18805	Protein C53B7.2	C53B7.2									3.707070707;				1.485436893;
82:S;84:S;	TES*GS*VTSGTNTTALITDER	P91185	Protein C53C11.2	C53C11.2												2.05;
82:S;	TES*GSVTSGTNTTALITDER	P91185	Protein C53C11.2	C53C11.2	1.363636364;		1.464480874;	1.146341463;		0.99009901;	0.603351955;		0.686868687;		0.95959596;
84:S;86:T;	ISANEEKTESGS*VT*SGTNTTALITDER	P91185	Protein C53C11.2	C53C11.2							0.737430168;
84:S;87:S;	ISANEEKTESGS*VTS*GTNTTALITDER	P91185	Protein C53C11.2	C53C11.2		1.552083333;	1.781420765;1.683060109;	0.634146341;	0.5875;0.6625;		0.782122905;0.737430168;	1.104166667;		0.88172043;		2.11;
84:S;89:T;	ISANEEKTESGS*VTSGT*NTTALITDER	P91185	Protein C53C11.2	C53C11.2							0.860335196;
84:S;	TESGS*VTSGTNTTALITDER	P91185	Protein C53C11.2	C53C11.2	1.363636364;		1.530054645;	0.987804878;	0.7875;	1.03960396;	0.826815642;	1.041666667;	0.686868687;	1.182795699;	0.95959596;		1.514563107;
82:S;87:S;	TES*GSVTS*GTNTTALITDER	P91185	Protein C53C11.2	C53C11.2	1.454545455;	1.385416667;	1.661202186;	0.658536585;	0.5875;	0.712871287;	0.793296089;	1.114583333;		0.88172043;				1.515789474;
149:S;	ALNKGS*VIEV	Q27GT0	Protein C53C11.5	C53C11.5							0.569832402;	0.208333333;
327:S;328:S;	ES*S*RQSEIDSQSVK	Q09936	Uncharacterized protein C53C9.2	C53C9.2												2.28;
308:S;	EWEETKPPGS*ASSVDPFGHYK	Q09936	Uncharacterized protein C53C9.2	C53C9.2	1.444444444;1.171717172;1.848484848;	1.489583333;1.916666667;	1.415300546;1.218579235;	1.365853659;2.024390244;	1.8;2.21875;2.5375;	2.138613861;	2.675977654;	2.083333333;2.020833333;		1.887096774;	1.808080808;2.202020202;			1.752631579;
308:S;311:S;	EWEETKPPGS*ASS*VDPFGHYK	Q09936	Uncharacterized protein C53C9.2	C53C9.2	1.080808081;		0.863387978;0.901639344;	1.536585366;									0.980582524;	0.831578947;
310:S;	EWEETKPPGSAS*SVDPFGHYK	Q09936	Uncharacterized protein C53C9.2	C53C9.2			1.092896175;				1.541899441;	1.145833333;			1.060606061;			1.157894737;
7:S;	GEEDWS*DTQQQPR	Q09936	Uncharacterized protein C53C9.2	C53C9.2			1.234972678;	2.719512195;		1.51980198;
311:S;	EWEETKPPGSASS*VDPFGHYK	Q09936	Uncharacterized protein C53C9.2	C53C9.2								1.625;
328:S;331:S;	ESS*RQS*EIDSQSVK	Q09936	Uncharacterized protein C53C9.2	C53C9.2			2.453551913;	3.085365854;					2.464646465;				2.310679612;	2.294736842;	2.010416667;
303:T;	EWEET*KPPGSASSVDPFGHYK	Q09936	Uncharacterized protein C53C9.2	C53C9.2											1.212121212;1.808080808;
310:S;311:S;	EWEETKPPGSAS*S*VDPFGHYK	Q09936	Uncharacterized protein C53C9.2	C53C9.2				1.37804878;
318:S;	NPSPVS*PVNISSFNIK	Q18833	Protein C54D10.4	C54D10.4														0.463157895;
315:S;318:S;	NPS*PVS*PVNISSFNIK	Q18833	Protein C54D10.4	C54D10.4		0.135416667;	0.174863388;				1.150837989;					0.21;
21:S;	YISS*EDLEKPSSADKPVHEK	O44466	Protein C54E4.2, isoform a	C54E4.2						0.227722772;	0.268156425;		0.303030303;					0.252631579;	0.364583333;
20:S;	YIS*SEDLEKPSSADKPVHEK	O44466	Protein C54E4.2, isoform a	C54E4.2			0.295081967;0.153005464;			0.237623762;	0.245810056;
263:S;272:S;	RNS*ETSQVDTIS*PVPTK	Q18866	Protein C55C3.3	C55C3.3			0.109289617;						0.353535354;
322:S;	VERGS*AEQSMSEPLSISR	Q18866	Protein C55C3.3	C55C3.3													0.893203883;1.009708738;
283:S;	LVGTQS*PSER	Q18866	Protein C55C3.3	C55C3.3								0.21875;	0.323232323;
263:S;	RNS*ETSQVDTISPVPTK	Q18866	Protein C55C3.3	C55C3.3					0.25;	0.930693069;			0.434343434;	0.440860215;			0.582524272;	0.610526316;	0.666666667;
275:Y;	EGADY*TMDLK	Q18865	Protein C55C3.4	C55C3.4			0.306010929;	1.341463415;		0.396039604;						1.97;
478:S;	HHENEAGDAAHAQIIES*PHHENASYEK	Q09285	KH domain-containing protein C56G2.1	C56G2.1/C56G2.2	0.515151515;			1.036585366;1.292682927;	1.0875;1.275;1.0875;
379:S;387:S;	LNESS*DIDRSPAS*PLR	Q09285	KH domain-containing protein C56G2.1	C56G2.1/C56G2.2	0.439393939;											0.47;
334:T;	VLENEQIPEEPT*PTK	Q09285	KH domain-containing protein C56G2.1	C56G2.1/C56G2.2	0.696969697;		0.819672131;	1.219512195;	1.4;	1.074257426;			0.828282828;		1;	0.8;	0.59223301;	0.642105263;	0.59375;
367:S;	S*FNEEEFR	Q09285	KH domain-containing protein C56G2.1	C56G2.1/C56G2.2	0.535353535;			0.5;		0.801980198;	0.670391061;		0.676767677;
384:S;	LNESSDIDRS*PASPLR	Q09285	KH domain-containing protein C56G2.1	C56G2.1/C56G2.2				0.829268293;
384:S;387:S;	LNESSDIDRS*PAS*PLR	Q09285	KH domain-containing protein C56G2.1	C56G2.1/C56G2.2			1.081967213;	0.865853659;	1.05;									0.831578947;
491:S;	SDS*PGLDSQNSEASSQDSGR	Q09285	KH domain-containing protein C56G2.1	C56G2.1/C56G2.2			0.907103825;				0.603351955;		0.777777778;	0.774193548;	0.96969697;		0.563106796;		0.614583333;
446:S;	EKS*VEETPEK	Q09285	KH domain-containing protein C56G2.1	C56G2.1/C56G2.2						0.693069307;		0.572916667;	0.575757576;		0.666666667;	0.83;0.95;	0.796116505;0.747572816;		0.53125;
387:S;	SPAS*PLR	Q09285	KH domain-containing protein C56G2.1	C56G2.1/C56G2.2											0.676767677;
502:S;506:S;	SDSPGLDSQNSEAS*SQDS*GR	Q09285	KH domain-containing protein C56G2.1	C56G2.1/C56G2.2										0.516129032;
196:S;	STS*PIVDVNTIDHQYMR	Q09518	Protein C56G2.15	C56G2.15	1.313131313;		1.726775956;	1.243902439;	1.125;1.0875;	1.287128713;	1.139664804;1.184357542;						1.233009709;1.553398058;		1.010416667;1.604166667;
13:S;	SVAS*SSGHIVEFK	Q09289	Proteasomal ubiquitin receptor ADRM1 homolog	C56G2.7		0.59375;								0.698924731;	1.04040404;		1;
202:S;	GEDAS*SEADCEPSTNAAEEGSSNPLSLNNPAIQQIFNNLGR	Q09289	Proteasomal ubiquitin receptor ADRM1 homolog	C56G2.7		1.020833333;		0.670731707;				0.770833333;
351:S;	TQNS*DDDATREPEPK	Q09289	Proteasomal ubiquitin receptor ADRM1 homolog	C56G2.7	1.161616162;	1.041666667;	1.016393443;	1.06097561;	1.1;	1.069306931;	1.173184358;	1.265625;	1.237373737;			0.97;	1.22815534;	1.215789474;	1.239583333;
10:S;	S*VASSSGHIVEFK	Q09289	Proteasomal ubiquitin receptor ADRM1 homolog	C56G2.7								0.979166667;
168:S;	SKNS*FELDDIDN	Q8MNU2	Protein C56G2.9	C56G2.9	1.070707071;		1.147540984;	1.219512195;		0.930693069;	1.117318436;		1.474747475;				1.597087379;	1.294736842;	1.145833333;
332:T;	RTET*PDDGEYAPYAGTGPGFR	Q93249	Protein cab-1	cab-1	1.878787879;1.585858586;	2.041666667;1.90625;	1.606557377;1.491803279;1.535519126;	1.085365854;1.195121951;1.231707317;	1.7;1.6125;1.70625;	1.722772277;1.881188119;	1.430167598;1.374301676;	1.380208333;1.78125;1.145833333;	1.696969697;1.404040404;	1.322580645;		1.19;	1.40776699;1.402912621;	0.989473684;	1.197916667;1.130208333;
461:T;	IGCYSPTYISADDT*MPGIEILDEQADVDNLTER	G5EG14	Cactin	cacn-1					1.2125;
124:S;	MGHSLS*DQDIK	Q18136	Protein CAL-5	cal-5									1.060606061;
768:S;	RHDANYAYSEDGDS*D	Q38G54	Tyrosine-protein kinase transmembrane receptor	cam-1		1.65625;			1.3625;	1.207920792;	1.541899441;							0.989473684;
429:S;432:S;	VFEITPS*QLS*VR	Q38G54	Tyrosine-protein kinase transmembrane receptor	cam-1		2.395833333;	2.142076503;	1.780487805;	2.2125;
258:S;	GVNLPTS*PLPQEPSSSTSR	H2KY84	Protein CAMT-1, isoform a	camt-1														1.221052632;
351:S;	SPS*GDGDSRPITFEEDASYQQLSIK	H2KY84	Protein CAMT-1, isoform a	camt-1				1.341463415;
451:S;	S*QLAIIQSLADQK	G5ED41	Cullin-associated NEDD8-dissociated protein 1	cand-1	1.090909091;		0.961748634;			0.930693069;			0.888888889;		0.636363636;	0.9;
1115:S;	KKPLVEEDALEILKS*PPR	G5EFJ4	Protein CAPG-1	capg-1		1.114583333;	1.56284153;	1.237804878;	0.8625;	2.089108911;	1.698324022;
4:S;8:T;	PKS*NPVT*PNKQPSEDWNELLTEFR	Q20818	Protein CAPG-2	capg-2	1.232323232;	1.6875;1.40625;	1.704918033;	2.536585366;	2.625;
103:S;	S*APASDGAPAASAGSSR	Q9XW17	Protein CAR-1	car-1			1.027322404;		2.0375;							0.85;		1.305263158;	1.572916667;
127:S;	AGTPSRNS*PLGQIIQNQR	Q9XW17	Protein CAR-1	car-1	1.313131313;	1.416666667;	1.153005464;	1.304878049;1.170731707;1.756097561;	1.525;		1.74301676;	1.229166667;	1.070707071;1.181818182;	1.215053763;1.139784946;	0.98989899;1.505050505;	1.17;	0.941747573;		0.9375;
124:S;	AGTPS*RNSPLGQIIQNQR	Q9XW17	Protein CAR-1	car-1										1.096774194;	1.181818182;
103:S;107:S;	S*APAS*DGAPAASAGSSR	Q9XW17	Protein CAR-1	car-1						1.277227723;		1.125;	1.212121212;		1.363636364;	0.8;	0.815533981;		1.229166667;
240:S;	TSFFDNIS*CESLEK	Q9XW17	Protein CAR-1	car-1		0.447916667;	0.37704918;		0.7375;	0.891089109;	0.69273743;	0.770833333;	0.96969697;	0.655913978;		0.53;	0.825242718;		0.8125;
103:S;114:S;	S*APASDGAPAAS*AGSSR	Q9XW17	Protein CAR-1	car-1								0.9375;
240:S;243:S;	TSFFDNIS*CES*LEKAEGK	Q9XW17	Protein CAR-1	car-1	0.303030303;
107:S;114:S;	SAPAS*DGAPAAS*AGSSR	Q9XW17	Protein CAR-1	car-1														0.831578947;
117:S;118:S;	SAPASDGAPAASAGS*S*R	Q9XW17	Protein CAR-1	car-1													0.776699029;
122:T;127:S;	AGT*PSRNS*PLGQIIQNQR	Q9XW17	Protein CAR-1	car-1	0.757575758;0.777777778;	1.072916667;1.03125;	0.852459016;0.808743169;	0.87804878;0.780487805;	0.9125;0.9;	1.03960396;1.079207921;	1.039106145;1.061452514;	0.71875;0.583333333;	1;0.919191919;	1;0.688172043;	0.838383838;0.95959596;	0.815;0.69;	0.786407767;0.694174757;	0.8;0.715789474;	0.822916667;0.71875;
107:S;	SAPAS*DGAPAASAGSSR	Q9XW17	Protein CAR-1	car-1	1.555555556;								1.383838384;					1.131578947;	0.875;
117:S;	SAPASDGAPAASAGS*SR	Q9XW17	Protein CAR-1	car-1	0.898989899;					1.227722772;			1.111111111;			0.7;	0.825242718;	0.905263158;	1.020833333;
243:S;	TSFFDNISCES*LEK	Q9XW17	Protein CAR-1	car-1	0.626262626;			0.512195122;	0.75;		0.910614525;	0.614583333;	0.737373737;	0.88172043;	0.797979798;	0.42;	0.601941748;
114:S;	SAPASDGAPAAS*AGSSR	Q9XW17	Protein CAR-1	car-1		0.9375;											0.708737864;	1.231578947;	0.927083333;
114:S;117:S;	SAPASDGAPAAS*AGS*SR	Q9XW17	Protein CAR-1	car-1		0.677083333;	0.693989071;	1.036585366;	0.9875;		1.340782123;	0.854166667;	0.95959596;	0.935483871;		0.61;	0.776699029;	0.778947368;
107:S;117:S;	SAPAS*DGAPAASAGS*SR	Q9XW17	Protein CAR-1	car-1									1.04040404;				0.86407767;	0.821052632;
629:S;	IFS*PVESK	Q95YA9	Adenylyl cyclase-associated protein	cas-1			0.43715847;					0.5625;		0.387096774;	0.565656566;			0.673684211;
1083:S;	GTAVVPAAGAS*QGGSSPAKPAAPVR	Q95YA9	Adenylyl cyclase-associated protein	cas-1										2.784946237;
169:S;	SESNSTLFDNNFS*PR	Q95YA9	Adenylyl cyclase-associated protein	cas-1		0.5625;					0.938547486;		0.606060606;	0.827956989;	0.949494949;
1088:S;	GTAVVPAAGASQGGSS*PAK	Q95YA9	Adenylyl cyclase-associated protein	cas-1		1.744791667;		2.268292683;		2.178217822;			1.949494949;1.777777778;1.828282828;	2.268817204;2.215053763;1.623655914;	2.101010101;	1.39;1.16;1.34;	0.990291262;1.155339806;0.980582524;	1.652631579;1.810526316;	1.239583333;1.5;
128:S;	SATLPHFPSSCVS*PVSPTSPVDR	Q95YA9	Adenylyl cyclase-associated protein	cas-1													0.912621359;		0.541666667;
131:S;133:T;	SATLPHFPSSCVSPVS*PT*SPVDR	Q95YA9	Adenylyl cyclase-associated protein	cas-1		0.59375;
449:S;453:S;	DPS*PVRS*PPIISYAQQSNPFSFPNPINQVNYNQEDHSSR	Q95YA9	Adenylyl cyclase-associated protein	cas-1		1.114583333;		1.012195122;	1.15;		1.229050279;
199:S;	SVQS*PVPAFQDAPPR	Q95YA9	Adenylyl cyclase-associated protein	cas-1								0.552083333;	0.494949495;	0.419354839;	0.595959596;		0.611650485;	0.663157895;	0.546875;
1087:S;	GTAVVPAAGASQGGS*SPAKPAAPVR	Q95YA9	Adenylyl cyclase-associated protein	cas-1										3.193548387;
196:S;	S*VQSPVPAFQDAPPR	Q95YA9	Adenylyl cyclase-associated protein	cas-1											1.090909091;
131:S;134:S;	SATLPHFPSSCVSPVS*PTS*PVDR	Q95YA9	Adenylyl cyclase-associated protein	cas-1		0.59375;	0.852459016;	0.707317073;
159:S;	SES*NSTLFDNNFSPR	Q95YA9	Adenylyl cyclase-associated protein	cas-1											0.919191919;
193:S;195:S;	EKS*DS*DSDDGHDDAALDADASK	G5EE12	Protein CASH-1	cash-1				0.792682927;	0.85;		1.061452514;			1.021505376;				1;
182:S;	NLLGLLPQADLPS*SER	G5EE12	Protein CASH-1	cash-1	0.494949495;0.545454545;	0.760416667;	0.666666667;	0.43902439;	0.5125;	0.594059406;	0.569832402;	0.510416667;0.541666667;	0.434343434;				0.436893204;0.533980583;	0.473684211;	0.395833333;
183:S;	NLLGLLPQADLPSS*ER	G5EE12	Protein CASH-1	cash-1															0.416666667;
193:S;197:S;	S*DSDS*DDGHDDAALDADASK	G5EE12	Protein CASH-1	cash-1							0.938547486;
197:S;	SDSDS*DDGHDDAALDADASK	G5EE12	Protein CASH-1	cash-1			1.114754098;	1.134146341;0.768292683;0.884146341;
195:S;197:S;	SDS*DS*DDGHDDAALDADASK	G5EE12	Protein CASH-1	cash-1		0.833333333;0.791666667;0.8125;	0.81420765;	0.792682927;0.865853659;	0.95;	0.97029703;	1.061452514;1.011173184;	1.041666667;	0.909090909;	1.021505376;1.016129032;	0.944444444;0.96969697;	0.93;0.96;		1.031578947;0.773684211;0.810526316;	0.78125;
17:S;20:S;	IENESGFLSSDAAS*VGS*EDDKVEMK	Q19980	GTP cyclohydrolase 1	cat-4			0.18579235;1.071038251;					0.71875;	0.671717172;		0.646464646;	0.47;		0.463157895;	0.661458333;
20:S;	IENESGFLSSDAASVGS*EDDKVEMK	Q19980	GTP cyclohydrolase 1	cat-4						1.445544554;		1.125;	0.717171717;
12:S;20:S;	IENESGFLS*SDAASVGS*EDDKVEMK	Q19980	GTP cyclohydrolase 1	cat-4												1.11;
12:S;17:S;20:S;	IENESGFLS*SDAAS*VGS*EDDKVEMK	Q19980	GTP cyclohydrolase 1	cat-4								0.979166667;
496:S;	SAS*EAMLSAHMK	G5EBE7	Cation transporting ATPase	catp-1						0.653465347;	0.536312849;						1.048543689;
533:S;	EADQIS*ETEPTELGK	G5EBE7	Cation transporting ATPase	catp-1			1.103825137;	1;		1.00990099;	1.173184358;						1.009708738;		0.875;
690:T;	RT*NSQDWAVITGPELPGLSEK	O16331	Protein CATP-3, isoform a	catp-3				0.182926829;										0.957894737;
461:S;	VRPPRVDS*ELDLTVYK	O16331	Protein CATP-3, isoform a	catp-3	1.686868687;1.434343434;1.606060606;	1.53125;1.53125;1.552083333;	1.672131148;1.169398907;	0.756097561;0.841463415;0.841463415;	1.24375;1.3375;1.2875;	1.138613861;1.044554455;1.118811881;	0.69273743;0.737430168;0.737430168;	1.770833333;1.6875;	1.601010101;	1.602150538;	1.595959596;	2.85;	1.883495146;	2.873684211;	2.53125;
692:S;	RTNS*QDWAVITGPELPGLSEK	O16331	Protein CATP-3, isoform a	catp-3	0.545454545;	0.8125;0.604166667;	0.513661202;0.459016393;0.43715847;	0.243902439;0.231707317;	0.5375;	0.673267327;0.836633663;	0.324022346;	0.625;0.666666667;	0.631313131;0.676767677;	0.516129032;	0.606060606;	1.05;0.63;	0.669902913;0.54368932;	1;	0.807291667;
23:S;24:S;	EAADSENS*S*FKEATHK	O16331	Protein CATP-3, isoform a	catp-3				0.865853659;
20:S;23:S;24:S;	EAADS*ENS*S*FKEATHK	O16331	Protein CATP-3, isoform a	catp-3														2.789473684;
231:T;	KYGINQETT*APCV	Q94051	Caveolin-1	cav-1								6.208333333;
74:S;	TS*LNQEVPTPQR	Q18879	Caveolin-2	cav-2								0.567708333;			0.777777778;
143:S;	QVTVIEIAS*QK	Q18879	Caveolin-2	cav-2								3.427083333;	2.373737374;				2.126213592;
143:S;147:S;	QVTVIEIAS*QKGS*TKR	Q18879	Caveolin-2	cav-2				0.658536585;
147:S;	QVTVIEIASQKGS*TK	Q18879	Caveolin-2	cav-2				0.37804878;
1018:S;	ADNDS*EDEEEDDVEHDQK	O45599	Protein CBD-1	cbd-1						1.108910891;1.01980198;							0.572815534;0.655339806;
13:S;	SRADS*DYDSGLDALSALESLEAFPTSSK	P34545	Protein cbp-1	cbp-1	1.767676768;1.191919192;1.939393939;			1;	1.4375;
855:T;	REPT*PPPTEDTVFSQEDLIK	P34545	Protein cbp-1	cbp-1	1.535353535;2.202020202;	1.927083333;	1.027322404;1.661202186;	1.884146341;	1.825;	3;	1.977653631;
129:S;	QS*TSATNLGALDNMMPR	O01661	Protein CCB-1	ccb-1											0.838383838;
171:T;	MTNIVTT*PPTK	O01661	Protein CCB-1	ccb-1								1.708333333;		1.408602151;	2.212121212;
131:S;	QSTS*ATNLGALDNMMPR	O01661	Protein CCB-1	ccb-1								0.84375;	0.777777778;			0.97;	1.029126214;	0.910526316;	0.625;
130:T;	QST*SATNLGALDNMMPR	O01661	Protein CCB-1	ccb-1									0.777777778;				0.990291262;		0.65625;
268:S;	TS*NSLAEIQTEIER	O01661	Protein CCB-1	ccb-1							2.301675978;
457:S;	LPVFAQLS*NPQ	Q20155	Protein CCCH-1, isoform a	ccch-1													0.912621359;
86:S;	S*GESVTELDKEFTSSIFDNDYAR	Q23170	Protein CCCH-3	ccch-3		1.640625;		1.548780488;
26:S;	VAS*PLIHNEDDVIPTTAVENSLYSK	Q8I0Z1	CCCP-1	cccp-1			1.530054645;
412:S;	LMDES*DPER	Q23382	Protein CCDC-47	ccdc-47				1.353658537;			1.687150838;
214:S;	KREDS*DEEIDPKPEK	Q09252	Nuclear speckle splicing regulatory protein 1 homolog	ccdc-55				1.256097561;1.268292683;
239:S;242:S;	SIYS*DDS*DEEKAPKPPQK	Q09252	Nuclear speckle splicing regulatory protein 1 homolog	ccdc-55	1.090909091;1;			1.231707317;		1.326732673;	1.156424581;	1.020833333;	1.171717172;0.949494949;	0.946236559;	0.98989899;	1;0.95;1.09;	1.038834951;0.985436893;	1.042105263;0.978947368;	1.057291667;0.78125;
25:S;	DAS*GPTLVLR	Q9NA39	Protein CCG-1	ccg-1				0.426829268;		0.910891089;		1.1875;	1.439393939;	0.956989247;	1.97979798;		1.40776699;
333:S;	KAS*TSENMLNR	Q8I4B4	Protein CCR-4, isoform c	ccr-4								0.604166667;	0.792929293;				0.524271845;
54:S;	ILISGNPES*AGGIK	P47207	T-complex protein 1 subunit beta	cct-2										1.075268817;	1.02020202;	0.96;
255:S;	KGES*QTSLEIMR	Q9N4J8	T-complex protein 1 subunit gamma	cct-3			0.601092896;						0.464646465;						0.322916667;
20:S;	RES*GHQVQIGNINACK	Q9N4J8	T-complex protein 1 subunit gamma	cct-3								0.739583333;			0.757575758;
200:S;	IINSENDS*NVNLK	P47208	T-complex protein 1 subunit delta	cct-4												1.06;
508:S;	KNS*ISSATVLACNLLLVDEVMR	P46550	T-complex protein 1 subunit zeta	cct-6	0.585858586;			0.426829268;			0.458100559;
523:T;	T*PSGGAMPGLPGQ	Q9TZS5	Protein CCT-7, isoform a	cct-7							0.905027933;
525:S;	TPS*GGAMPGLPGQ	Q9TZS5	Protein CCT-7, isoform a	cct-7								0.645833333;	0.616161616;		0.646464646;	0.575;	0.616504854;		0.583333333;
471:S;	NNS*SLNMLSR	O44552	M-phase inducer phosphatase cdc-25.1	cdc-25.1													0.660194175;
538:S;	NISSNAS*NASSIVNLAEER	O44552	M-phase inducer phosphatase cdc-25.1	cdc-25.1													0.873786408;
163:S;	NLS*LVAPQSDK	O44552	M-phase inducer phosphatase cdc-25.1	cdc-25.1													0.67961165;
472:S;	NNSS*LNMLSR	O44552	M-phase inducer phosphatase cdc-25.1	cdc-25.1													0.941747573;
255:S;	AMS*VGEIDSELPPTLEVK	O44552	M-phase inducer phosphatase cdc-25.1	cdc-25.1												0.88;	0.660194175;
492:S;	TSS*MENILYGLDDER	O44552	M-phase inducer phosphatase cdc-25.1	cdc-25.1	0.414141414;	0.854166667;	1.153005464;			1.445544554;		1.708333333;				0.67;	0.485436893;
146:S;148:S;	TSSS*MS*PSVTLLDR	O44552	M-phase inducer phosphatase cdc-25.1	cdc-25.1												0.88;
481:S;	SSS*ALTSTGSK	O44552	M-phase inducer phosphatase cdc-25.1	cdc-25.1													0.922330097;
14:S;	WKDIEVS*DDEDDTHPNIDTPSLFR	O02108	Probable Hsp90 co-chaperone cdc37	cdc-37	0.636363636;0.621212121;0.707070707;0.676767677;0.707070707;	0.989583333;0.8125;0.875;0.817708333;0.885416667;	0.699453552;0.677595628;0.677595628;0.661202186;0.721311475;	0.585365854;0.536585366;0.585365854;0.530487805;0.548780488;	0.6625;0.675;0.71875;0.6875;0.725;	0.732673267;0.702970297;0.653465347;0.712871287;0.712871287;	0.670391061;0.670391061;0.748603352;0.69273743;0.636871508;0.726256983;	0.625;0.583333333;0.583333333;0.614583333;0.583333333;0.625;	0.636363636;	0.784946237;		0.84;0.82;0.8;	0.844660194;0.796116505;1.029126214;	11.36315789;0.715789474;0.778947368;	0.8125;0.75;
483:S;	EAVVETPNTTWS*DIGGLQNVK	P54811	Transitional endoplasmic reticulum ATPase homolog 1	cdc-48.1												1.82;
792:S;	GS*DAPSAPVPAQDDDDLYN	P54811	Transitional endoplasmic reticulum ATPase homolog 1	cdc-48.1				1.12195122;				1.239583333;				1.3;		0.873684211;
722:S;	QDRS*ARGEELMEDELADPVPEITR	P54812	Transitional endoplasmic reticulum ATPase homolog 2	cdc-48.2	0.656565657;	1.291666667;	1.114754098;0.989071038;		1.4;	4.01980198;
594:S;	GGS*VGDAGGAADR	P54812	Transitional endoplasmic reticulum ATPase homolog 2	cdc-48.2													0.67961165;		0.5625;
93:S;	LLLS*PGSSLADR	P91155	Protein CDC-6	cdc-6	0.96969697;	1.78125;						2.291666667;	4;	3.483870968;		0.96;	0.912621359;		2;
201:S;	GTSS*PCMFCR	O01493	Protein CDC-7	cdc-7												1.98;
337:S;	LSGVNS*QNTIIATVDR	Q95QW4	Cation diffusion facilitator family protein 1	cdf-1		0.614583333;				1.00990099;		0.770833333;	1.015151515;		0.838383838;	1.06;		1.242105263;	0.8125;
306:S;	FRSAS*AMANSDANVR	Q95QW4	Cation diffusion facilitator family protein 1	cdf-1													1.893203883;
333:S;	RLS*GVNSQNTIIATVDR	Q95QW4	Cation diffusion facilitator family protein 1	cdf-1	2.171717172;1.616161616;	2.510416667;2.109375;	2.18579235;2.207650273;	2.487804878;2.658536585;	1.7875;2.2375;	1.648514851;2.168316832;	2.569832402;	1.53125;1.395833333;
333:S;337:S;	RLS*GVNS*QNTIIATVDR	Q95QW4	Cation diffusion facilitator family protein 1	cdf-1	0.98989899;	1.354166667;	1.655737705;	1.817073171;	1.23125;	0.99009901;	1.659217877;	1.098958333;	0.96969697;	0.924731183;	0.98989899;	1.73;	1.072815534;	1.357894737;	1.203125;
311:S;	SASAMANS*DANVR	Q95QW4	Cation diffusion facilitator family protein 1	cdf-1									1.626262626;		1.454545455;	3.6;	2.150485437;	2;	1.53125;
304:S;311:S;	FRS*ASAMANS*DANVR	Q95QW4	Cation diffusion facilitator family protein 1	cdf-1				2.817073171;				1.416666667;	1.595959596;	3.698924731;	1.868686869;		2.446601942;	2.473684211;	2.28125;
304:S;	FRS*ASAMANSDANVR	Q95QW4	Cation diffusion facilitator family protein 1	cdf-1								1.208333333;	1.409090909;				1.708737864;	1.052631579;1.721052632;
324:S;	LLDNDDNS*NDIIER	Q95QW4	Cation diffusion facilitator family protein 1	cdf-1	2.95959596;		2.655737705;	3.341463415;	3.775;	3.910891089;	3.932960894;	1.942708333;	1.878787879;		2.04040404;	2.87;	2.475728155;		1.166666667;
40:S;43:S;	TTVTYDNFHCHDEADS*TDS*HDSNRR	Q22541	Protein CDF-2	cdf-2				0.780487805;
38:S;41:S;	DDARPTS*DES*DMEGILQDEDR	P53439-2	Isoform a of Phosphatidate cytidylyltransferase	cdgs-1				0.536585366;	0.3875;		1.005586592;
52:S;	DDARPTSDESDMEGILQDEDS*DAGSK	P53439	Phosphatidate cytidylyltransferase	cdgs-1			2.25136612;	1.884146341;			2.351955307;
38:S;	DDARPTS*DESDMEGILQDEDRLER	P53439-2	Isoform a of Phosphatidate cytidylyltransferase	cdgs-1							1.089385475;
81:S;	DSSDSS*TEVVGDENSVPDKFDQPSYDFMLPEGK	Q5F4U0	Protein CDH-10	cdh-10															0.427083333;
77:S;81:S;	RDS*SDSS*TEVVGDENSVPDKFDQPSYDFMLPEGK	Q5F4U0	Protein CDH-10	cdh-10				0.280487805;
77:S;80:S;	RDS*SDS*STEVVGDENSVPDKFDQPSYDFMLPEGK	Q5F4U0	Protein CDH-10	cdh-10							0.268156425;
367:S;	EMNAIDTENS*EEIEKFEPIGATR	K8F801	Protein CDH-12	cdh-12			0.459016393;	0.170731707;	0.225;		0.245810056;
2666:T;2669:S;2674:S;	NT*PHS*DIDPS*AVER	K8F801	Protein CDH-12	cdh-12															0.229166667;
719:S;732:S;	STDKS*LENQLNISESETS*KEMGGATIQK	K8F801	Protein CDH-12	cdh-12			0.207650273;
1311:S;	DAIQFPSNRS*PALVSFK	O62328	Protein CDH-7	cdh-7									0.414141414;						0.385416667;
984:S;	AGSPPQFSLNS*K	O62328	Protein CDH-7	cdh-7															0.09375;
1308:S;	DAIQFPS*NRSPALVSFK	O62328	Protein CDH-7	cdh-7			1.071038251;	0.219512195;			0.413407821;	0.15625;
32:T;33:Y;	EGT*Y*GVVYK	P34556	Cyclin-dependent kinase 1	cdk-1	0.747474747;	0.703125;	0.754098361;0.885245902;	1.231707317;	0.95;	0.99009901;0.97029703;	1.25698324;	1.041666667;	0.984848485;1.02020202;	0.962365591;0.913978495;	0.97979798;	0.8;0.78;	0.86407767;0.844660194;0.854368932;	0.894736842;0.8;	0.864583333;0.78125;
33:Y;	IGEGTY*GVVYK	P34556	Cyclin-dependent kinase 1	cdk-1	0.474747475;	0.463541667;	0.535519126;	1.158536585;	0.9375;	0.910891089;		13.95833333;	21.01010101;		7.747474747;
32:T;	IGEGT*YGVVYK	P34556	Cyclin-dependent kinase 1	cdk-1		1.494791667;	0.852459016;	1.5;		1.356435644;		0.875;		1.543010753;	1.060606061;	0.94;	0.946601942;	1.042105263;	0.770833333;
179:T;	VYT*HEVVTLWYR	P34556	Cyclin-dependent kinase 1	cdk-1	0.737373737;0.686868687;	0.697916667;0.71875;	0.754098361;0.775956284;	1.292682927;1.237804878;	1.1375;2.1125;	1;	1.184357542;
59:S;	DSIS*PQYK	P46551	Cyclin-dependent kinase 12	cdk-12									1.494949495;						1.447916667;
355:T;	T*PPLLNNHQEK	O61847	Protein CDK-2	cdk-2						1.059405941;							0.815533981;0.961165049;	1.031578947;
203:T;	NYT*HEVVTLWYRPPEILLGSQR	O61847	Protein CDK-2	cdk-2		0.833333333;		2.353658537;
157:S;	FFGS*PNR	G5EFV5	Cyclin-dependent kinase 7 homolog	cdk-7	2.262626263;	1.9375;		2.073170732;	1.975;	2.237623762;		2.619791667;	2.414141414;	2.161290323;	2.51010101;	1.99;	2.038834951;		1.90625;
163:T;	NYT*HQVVTR	G5EFV5	Cyclin-dependent kinase 7 homolog	cdk-7	1.080808081;		1.136612022;	1.213414634;	1.1;	1.237623762;		1.239583333;	1.333333333;	1.053763441;	1.03030303;	1.04;	1.417475728;	1.063157895;	1.026041667;
191:S;	LFTNGGSDSSSVASS*PSR	Q09599	Histone RNA hairpin-binding protein	cdl-1								1.895833333;		1.860215054;
157:S;	CLSNASTINEGAS*PSK	Q09599	Histone RNA hairpin-binding protein	cdl-1	1.080808081;	1.40625;	1.147540984;		1.5;	1.554455446;		1.458333333;0.96875;1.09375;1.072916667;	1.166666667;1.131313131;	1.397849462;	1.404040404;1.161616162;	1.28;1.295;	1.072815534;	1.031578947;1.036842105;	1.072916667;0.932291667;
21:S;	AWGS*PIK	Q09599	Histone RNA hairpin-binding protein	cdl-1														1.084210526;
147:S;157:S;	CLS*NASTINEGAS*PSK	Q09599	Histone RNA hairpin-binding protein	cdl-1			1.486338798;	1.207317073;								1.06;
372:S;376:S;	LLS*PKKS*PR	Q86S68	Protein CDT-1	cdt-1													1.014563107;		1.041666667;
511:S;	STTGASGTVPIS*PK	Q86S68	Protein CDT-1	cdt-1				0.646341463;					1.01010101;					1.010526316;
170:S;	QVDDHVELLKS*PK	Q86S68	Protein CDT-1	cdt-1				1.182926829;1.731707317;
496:S;	AYQDLKS*PLK	Q86S68	Protein CDT-1	cdt-1									1.323232323;				1;
10:S;	NTS*EPREDDEDDYSTK	Q8IG69	Protein CEBP-2	cebp-2				0.817073171;		0.871287129;
128:T;133:S;	LAGGDIRPDSDT*DEEHS*SADK	P34618	Chromo domain-containing protein cec-1	cec-1											1.474747475;
126:S;	LAGGDIRPDS*DTDEEHSSADK	P34618	Chromo domain-containing protein cec-1	cec-1	2.671717172;			2.902439024;1.646341463;	2.45;2.725;				2.095959596;1.565656566;				2.427184466;	1.663157895;	1.489583333;
126:S;128:T;	LAGGDIRPDS*DT*DEEHSSADKK	P34618	Chromo domain-containing protein cec-1	cec-1	1.515151515;	1.208333333;1.572916667;1.947916667;	1.453551913;1.256830601;1.256830601;	1.329268293;1.481707317;1.182926829;1.213414634;	1.3125;1.55;1.4875;	1.831683168;		1.5;	1.747474747;	1.709677419;	1.686868687;1.474747475;	1.465;	1.747572816;	1.631578947;1.147368421;1.389473684;	1.322916667;
254:T;	TVIETTIVEPAVAT*PEPSEPSSSEK	P34618	Chromo domain-containing protein cec-1	cec-1	1.707070707;	1.302083333;1.682291667;	1.759562842;1.628415301;	1.268292683;1.463414634;	1.1;1.2875;	1.425742574;	1.374301676;	1.927083333;			1.828282828;		1.883495146;		1.010416667;
312:S;	KPS*TSSVANSQR	Q9N4L7	Protein CEC-10	cec-10								0.302083333;			0.393939394;	0.6;		0.452631579;
328:S;	EGGGQS*PTLTPENANTIEK	Q9N4L7	Protein CEC-10	cec-10	0.909090909;		0.677595628;	1.085365854;	0.95;0.5125;	0.96039604;	1.162011173;		0.888888889;0.828282828;		1.02020202;	0.745;0.71;	0.893203883;	0.947368421;	0.8125;
228:S;	EAEAS*TSVPQASSPDISSQEQPESSTSSSK	Q9N4L7	Protein CEC-10	cec-10			1.06010929;												0.833333333;
204:S;	NRS*PVPVEK	Q9N4L7	Protein CEC-10	cec-10									0.752525253;				0.718446602;	0.884210526;
209:S;	KPQES*DDDLEPDVAQDSPENTPAPPTK	O44139	Protein CEC-2, isoform a	cec-2													0.485436893;
241:S;	DPS*ESPVASASSVIPTSK	P45968	Chromo domain-containing protein cec-3	cec-3								1.59375;		0.989247312;	0.444444444;	0.475;		0.4;	0.354166667;
187:S;188:S;	NWLDEES*S*DDEAETTAPLSDVEK	P45968	Chromo domain-containing protein cec-3	cec-3	1.242424242;	1.119791667;	1.038251366;	1.219512195;				1.072916667;1.333333333;
243:S;	KDPSES*PVASASSVIPTSK	P45968	Chromo domain-containing protein cec-3	cec-3		0.395833333;0.505208333;	0.469945355;0.338797814;	0.890243902;		0.564356436;0.455445545;	0.547486034;0.480446927;	0.4375;0.46875;0.520833333;	0.515151515;	0.397849462;0.387096774;0.392473118;	0.434343434;0.444444444;0.555555556;	0.5;0.395;0.58;	0.359223301;	0.378947368;0.473684211;0.421052632;	0.395833333;
187:S;	RNWLDEES*SDDEAETTAPLSDVEK	P45968	Chromo domain-containing protein cec-3	cec-3			1.797814208;
241:S;243:S;	KDPS*ES*PVASASSVIPTSK	P45968	Chromo domain-containing protein cec-3	cec-3	2.171717172;	2.875;	2.699453552;	2.536585366;2.365853659;	1.7625;	2.514851485;	2.51396648;			2.913978495;		2.59;	2.446601942;2.412621359;	2.115789474;	1.9375;
112:S;116:S;119:S;	TVSDHES*NHDS*DGS*YGTPK	P45968	Chromo domain-containing protein cec-3	cec-3										0.88172043;
171:S;	ALTPS*DDEEEAGPIAPEPK	Q19972	Protein CEC-4	cec-4	4.666666667;		2.841530055;	4.56097561;	3.75;	6.311881188;	4.977653631;		2.727272727;2.424242424;			2.51;		2.305263158;	2.385416667;
200:S;	TTS*PETNLVEK	Q19972	Protein CEC-4	cec-4	1.308080808;		1.355191257;	1.792682927;	1.325;	1.301980198;	1.810055866;		2.262626263;2.252525253;	0.88172043;		1.53;	1.563106796;	1.852631579;	2.010416667;
169:T;171:S;	RALT*PS*DDEEEAGPIAPEPK	Q19972	Protein CEC-4	cec-4	2.01010101;2.757575758;	2;1.833333333;1.729166667;1.479166667;	1.612021858;1.650273224;1.415300546;1.453551913;	1.847560976;2.207317073;1.402439024;1.292682927;	1.9;2.1;1.475;1.4875;	2.217821782;2.53960396;1.772277228;1.757425743;	2.262569832;2.368715084;1.597765363;1.396648045;	1.854166667;1.53125;	2.126262626;	1.623655914;1.446236559;1.010752688;1.091397849;	2.282828283;2.303030303;	1.85;1.61;1.38;	2.40776699;2.446601942;0.912621359;	2.189473684;2.073684211;1.326315789;1.3;	1.671875;1.989583333;1.3125;1.375;
200:S;201:S;	SKDDDS*S*DEEEEEEVKEK	Q19973	Protein CEC-5	cec-5				2.713414634;2.451219512;								2.7;	2.067961165;	1.568421053;	1.28125;1.864583333;1.4375;
226:S;	RAAS*DDDEEEEPVATK	Q19973	Protein CEC-5	cec-5		1.494791667;1.59375;	1.158469945;1.300546448;1.300546448;	1.731707317;1.817073171;1.579268293;1.609756098;	1.7125;1.425;1.3625;	1.772277228;1.910891089;2.257425743;	1.860335196;1.653631285;	1.25;	1.111111111;		1.171717172;	1.6;	1.417475728;1.466019417;	1.142105263;	1.052083333;0.802083333;0.90625;
306:T;307:S;	RAET*S*DEEDEDEEDEKEAPK	Q19973	Protein CEC-5	cec-5				1.56097561;1.841463415;	1.375;										1.625;
307:S;	AETS*DEEDEDEEDEKEAPK	Q19973	Protein CEC-5	cec-5			1.289617486;	3.890243902;2.62195122;
248:T;	AET*PEEEDDEEEEVVK	Q19973	Protein CEC-5	cec-5		1.166666667;1;1.239583333;	1.256830601;1.114754098;1.163934426;	2.268292683;2.195121951;2.024390244;	1.7375;1.675;1.8;	2.96039604;2.97029703;	2.111731844;2.625698324;2.458100559;		1.944444444;		2.191919192;		2.174757282;		2.489583333;1.817708333;
274:T;	RAET*PEEEDEVEEEVVK	Q19973	Protein CEC-5	cec-5	3.131313131;3.161616162;2.53030303;	1.302083333;1.458333333;1.171875;	1.442622951;1.234972678;1.316939891;	2.256097561;2.12804878;2.426829268;	1.875;1.95;1.9625;	2.891089109;2.856435644;	2.189944134;2.290502793;				1.535353535;			1.747368421;	1.739583333;
274:T;288:T;	RAET*PEEEDEVEEEVVKT*PK	Q19973	Protein CEC-5	cec-5				1.103658537;
1156:S;	AS*ELQFFEK	P34641	Protein ced-11	ced-11		2.104166667;	1.530054645;	1.231707317;		2;	2.089385475;	1.4375;	1.095959596;	1.88172043;1.833333333;	1.262626263;	1.69;0.64;	2.126213592;	1.378947368;	1.604166667;
632:S;	FTSS*PSTQMLR	Q8STE5	Cell death abnormality protein 12	ced-12													1.106796117;
205:S;208:S;	FSSAS*TSS*DNIELQPR	Q9NHC3	Cell death abnormality protein 2	ced-2												1.01;
190:S;	GASQSS*IGSSGGGAER	Q9NHC3	Cell death abnormality protein 2	ced-2									1.555555556;
208:S;	FSSASTSS*DNIELQPR	Q9NHC3	Cell death abnormality protein 2	ced-2		1.760416667;			2.3625;
202:S;	FS*SASTSSDNIELQPR	Q9NHC3	Cell death abnormality protein 2	ced-2									0.949494949;
207:S;	FSSASTS*SDNIELQPR	Q9NHC3	Cell death abnormality protein 2	ced-2									0.949494949;			0.64;	0.582524272;
193:S;	GASQSSIGS*SGGGAER	Q9NHC3	Cell death abnormality protein 2	ced-2									1.929292929;						1.333333333;
118:S;124:S;	ALS*PAGYTS*PTR	P42573	Cell death protein 3	ced-3	0.606060606;		0.961748634;		1.6875;			1.135416667;	1.121212121;		1.313131313;	0.87;	0.631067961;	1.052631579;	1.286458333;
118:S;	ALS*PAGYTSPTR	P42573	Cell death protein 3	ced-3								0.927083333;		1.193548387;	0.994949495;		0.810679612;
1695:S;	S*APSFDNISSK	G5EEN3	CED-5	ced-5									1.242424242;		1.878787879;
1683:S;	SS*GPGTPVNLSSR	G5EEN3	CED-5	ced-5									1.484848485;
1647:S;	LSS*FDSDSINDGMMTMK	G5EEN3	CED-5	ced-5							0.759776536;	1.0625;
345:S;	NS*TAGLLDGLELGSAEPAK	O76337	Cell death protein 6	ced-6			1.191256831;	0.658536585;		0.910891089;	0.737430168;	0.760416667;	1.126262626;		0.919191919;	1.01;	1.126213592;		0.78125;
341:S;345:S;	RNPVVS*PKNS*TAGLLDGLELGSAEPAK	O76337	Cell death protein 6	ced-6	1.45959596;	2.067708333;	1.180327869;	0.768292683;	0.7875;	1.089108911;	0.804469274;	1.083333333;					1.165048544;		0.895833333;
1694:S;	LAGLDEDQLDTHS*TVEISHSTHV	P34358	ABC transporter ced-7	ced-7								0.84375;
901:S;	NAS*EPSLKPAGYDTQSSTK	P34358	ABC transporter ced-7	ced-7			1.344262295;1.114754098;	0.731707317;0.829268293;	1.075;	1.148514851;		0.927083333;0.916666667;	0.97979798;1;	1.129032258;		1.39;	1.427184466;0.970873786;	1.063157895;	0.8125;0.96875;
61:S;	RMS*IGESIDGK	P41958	Apoptosis regulator ced-9	ced-9	0.797979798;	0.927083333;	0.93989071;	1.280487805;	1.025;	0.930693069;		1.083333333;	0.96969697;		1;	0.85;	0.86407767;0.912621359;
50:S;	GTEPTDFGINSDAQDLPS*PSR	P41958	Apoptosis regulator ced-9	ced-9													1.150485437;
93:S;	ELEPQQDVVEQQLQFQDADWTPS*PAK	Q7K714	Protein CEH-100, isoform b	ceh-100		0.395833333;
917:S;	LVIDEVLKS*PQK	Q7K714	Protein CEH-100, isoform b	ceh-100	0.393939394;	0.40625;	0.480874317;	0.536585366;		0.564356436;	0.681564246;	0.458333333;0.40625;	0.454545455;	0.365591398;			0.45631068;	0.536842105;	0.53125;
28:S;	VS*PSLSGASK	P41934	Homeobox protein ceh-18	ceh-18					0.875;			0.854166667;	0.939393939;	0.946236559;	0.96969697;	1;	1.029126214;	1.084210526;
134:S;	GGS*PGYQPQIK	Q93356	Homeobox protein ceh-37	ceh-37									0.97979798;		1.393939394;
197:S;	STDLGSISSLLNEDHHTNTIGQSPS*PR	Q19720	Homeobox protein ceh-38	ceh-38			1.12568306;	1.079268293;	1.2125;			1.229166667;					1.650485437;
167:T;	EEEDLDGSHLLMGGIRPDT*PTNDR	Q19720	Homeobox protein ceh-38	ceh-38															1.125;
404:S;	ASGMS*PPTPAQNVR	Q19720	Homeobox protein ceh-38	ceh-38	1.717171717;	1.885416667;	1.81420765;	1.658536585;	2.075;	2.252475248;	2.636871508;	2.114583333;	2.141414141;	1.989247312;	2.085858586;		2.417475728;	2.021052632;	1.760416667;
195:S;197:S;	STDLGSISSLLNEDHHTNTIGQS*PS*PR	Q19720	Homeobox protein ceh-38	ceh-38		1.901041667;	1.37704918;		1.275;		1.273743017;
235:S;	EVS*PQNTQQNIQDILIK	Q9XUG3	Protein CEH-88	ceh-88									3.434343434;			2.61;	2.475728155;		1.322916667;
753:S;	IALS*ESNLESLDCESLAR	O01863	Protein D1007.15	CELE_D1007.15			1.071038251;		1.2;			0.895833333;	0.707070707;	0.731182796;		0.83;
631:S;	SHS*NESFDEIDYTK	O01863	Protein D1007.15	CELE_D1007.15				1.329268293;	1.2;	1.405940594;	1.38547486;								1.385416667;
631:S;634:S;	SHS*NES*FDEIDYTK	O01863	Protein D1007.15	CELE_D1007.15			1.382513661;	1.280487805;		1.524752475;	1.329608939;							1.084210526;	1.083333333;
409:S;	GNDES*EINLLEK	Q18923	Protein D1014.2	CELE_D1014.2									0.373737374;					0.168421053;	0.322916667;
398:S;	AKPS*PVVCIK	Q18923	Protein D1014.2	CELE_D1014.2														0.305263158;
129:S;132:S;	TISGES*PRS*SIDGITR	Q18922	Protein D1014.4	CELE_D1014.4			0.928961749;											1.031578947;
129:S;133:S;	TISGES*PRSS*IDGITR	Q18922	Protein D1014.4	CELE_D1014.4			1.081967213;	0.707317073;								0.98;
151:S;	HYS*MEQIR	Q18940	Protein D1053.3	CELE_D1053.3		1.125;	1.049180328;		1.2625;	1.267326733;		0.770833333;	0.98989899;	0.989247312;
52:S;	SNSRDS*DEKWECR	Q18943	Protein D1054.10	CELE_D1054.10		1.020833333;	1.213114754;1.142076503;	4.402439024;		1.475247525;		1.989583333;	1.868686869;		1.606060606;
103:S;	DGQGVAASVQSVS*PNPESAPTTTVK	Q18949	Protein D1054.3, isoform a	CELE_D1054.3				1.182926829;						1.129032258;		1.06;	1.097087379;1.04368932;
383:T;386:S;	QGT*NES*EGDIEDMRF	Q18945	Protein D1054.5	CELE_D1054.5	1.02020202;		1.579234973;		1.35;	1.064356436;	1.474860335;							1.168421053;
378:S;	AGS*NEHDPFSER	Q18951	Protein D1054.9, isoform a	CELE_D1054.9									0.515151515;					0.389473684;
406:S;	S*VEPEENELQTIK	Q6A586	Protein D1069.3, isoform b	CELE_D1069.3	0.727272727;0.737373737;		1.103825137;1.071038251;0.87431694;	0.743902439;0.768292683;		0.930693069;0.861386139;	0.87150838;						0.873786408;		0.25;
10:S;	PANELFGDS*DPEGDEIFER	Q18960	Protein D1081.7, isoform a	CELE_D1081.7	0.333333333;0.323232323;	0.375;0.270833333;0.416666667;	0.453551913;0.453551913;	0.926829268;0.853658537;	0.575;	0.53960396;	1.396648045;0.793296089;	0.645833333;	0.717171717;		0.727272727;	0.44;0.99;0.46;	0.441747573;0.650485437;0.475728155;	0.494736842;0.726315789;	0.854166667;0.697916667;
352:S;	IFNSNQES*IDDYPGNAISR	Q18960	Protein D1081.7, isoform a	CELE_D1081.7									0.636363636;
77:S;	NPSLSCS*NSTLDNMK	B3WFW4	Protein D2005.7	CELE_D2005.7		0.333333333;	0.333333333;	0.658536585;	0.5875;	0.445544554;	0.905027933;	0.515625;	0.595959596;		0.636363636;	0.37;		0.431578947;	0.489583333;
73:S;	NPS*LSCSNSTLDNMK	B3WFW4	Protein D2005.7	CELE_D2005.7				0.780487805;					0.676767677;		0.616161616;	0.3;	0.359223301;	0.452631579;
67:S;	SS*MVDATGR	P90785	Protein D2023.3, isoform a	CELE_D2023.3													1.038834951;
112:S;	QSASSASSGGMGQNSS*ATYLPMGR	Q8MQ90	Protein D2024.5, isoform b	CELE_D2024.5															0.71875;
132:S;	LREDS*IELFSESVR	Q7YTQ0	Protein D2030.12	CELE_D2030.12	0.626262626;	0.786458333;	1.300546448;	0.524390244;		0.841584158;	0.759776536;	1.03125;					0.951456311;0.844660194;	1.115789474;	1.03125;
465:S;468:S;	NS*ESS*TTATSTVAK	P90790	Protein D2030.3	CELE_D2030.3													0.77184466;	0.168421053;0.157894737;	0.385416667;
465:S;	KNS*ESSTTATSTVAK	P90790	Protein D2030.3	CELE_D2030.3						0.237623762;			0.272727273;0.252525253;				0.252427184;0.310679612;	0.347368421;0.331578947;	0.291666667;
467:S;468:S;	KNSES*S*TTATSTVAK	P90790	Protein D2030.3	CELE_D2030.3														0.168421053;
13:S;	ES*ASLTSLDSANDVER	Q18983	Protein D2045.2	CELE_D2045.2									0.222222222;						0.229166667;
15:S;	ESAS*LTSLDSANDVER	Q18983	Protein D2045.2	CELE_D2045.2									0.252525253;						0.229166667;
183:S;	ARS*GEQLFR	Q18984	Protein D2045.5	CELE_D2045.5	0.464646465;					0.910891089;			1.03030303;
663:S;	IVDWLQEDDDEEES*EDE	Q18994	Protein D2085.3	CELE_D2085.3				0.402439024;				0.505208333;		0.440860215;
116:S;	SLKPQYS*LENNNDEEESDETQK	E9P851	Protein D2092.1, isoform b	CELE_D2092.1													0.941747573;
689:S;	NSIVEPSS*PSQSESR	Q19011	Protein D2096.11	CELE_D2096.11									0.696969697;				0.563106796;	0.536842105;	0.479166667;
170:S;	NNYQTTSQAPAS*PNSLAR	Q86ME1	Protein D2096.12	CELE_D2096.12												1.08;	0.873786408;	0.905263158;
262:T;264:S;	HRT*SS*CPDITSLGLNHPTTSAASSGGK	Q8I4L8	Protein DH11.5, isoform c	CELE_DH11.5				0.743902439;
264:S;	TSS*CPDITSLGLNHPTTSAASSGGK	Q8I4L8	Protein DH11.5, isoform c	CELE_DH11.5										1.11827957;			1.32038835;
411:S;	TSKPSTLPERPIDPS*PTR	G5EBW2	Protein E01B7.1	CELE_E01B7.1		0.916666667;	0.950819672;1.027322404;	0.731707317;		0.727722772;0.95049505;			0.868686869;						0.78125;
771:T;	IAVT*DSEEALCNTEIPSTAAIDEFISSEHVR	G5EDV0	Protein E01G4.6	CELE_E01G4.6	0.151515152;	0.1875;
579:S;	SEETTVAIDDMPALEKEES*AEKK	G5EDV0	Protein E01G4.6	CELE_E01G4.6	0.303030303;		0.131147541;	0.317073171;	0.20625;	0.217821782;	0.25698324;
561:S;579:S;	VESFKS*EETTVAIDDMPALEKEES*AEK	G5EDV0	Protein E01G4.6	CELE_E01G4.6	0.191919192;0.232323232;0.282828283;	0.114583333;0.177083333;	0.109289617;0.109289617;0.098360656;	0.12804878;0.12804878;	0.1;0.1;	0.128712871;0.138613861;	0.134078212;0.17877095;0.167597765;	0.114583333;0.125;0.119791667;	0.131313131;0.121212121;0.101010101;		0.131313131;	0.15;0.16;0.18;		0.126315789;0.136842105;0.126315789;	0.125;0.114583333;
773:S;	IAVTDS*EEALCNTEIPSTAAIDEFISSEHVR	G5EDV0	Protein E01G4.6	CELE_E01G4.6	0.151515152;			0.073170732;	0.0625;	0.079207921;
558:S;579:S;	VES*FKSEETTVAIDDMPALEKEES*AEKK	G5EDV0	Protein E01G4.6	CELE_E01G4.6	0.232323232;	0.104166667;	0.109289617;	0.134146341;	0.1125;	0.138613861;	0.139664804;		0.121212121;		0.121212121;	0.16;		0.147368421;	0.114583333;
412:S;	LKDLINEALSEKEKS*GEIEQAMEK	G5EDV0	Protein E01G4.6	CELE_E01G4.6		0.104166667;0.114583333;0.15625;	0.076502732;0.06557377;	0.024390244;		0.128712871;0.03960396;	0.044692737;0.05027933;			0.053763441;	0.181818182;
561:S;	VESFKS*EETTVAIDDMPALEKEESAEK	G5EDV0	Protein E01G4.6	CELE_E01G4.6	0.191919192;0.227272727;0.191919192;	0.177083333;0.15625;	0.120218579;0.098360656;0.109289617;	0.231707317;0.256097561;0.256097561;	0.1625;0.2625;	0.158415842;0.163366337;0.425742574;	0.156424581;0.189944134;0.670391061;0.290502793;	0.114583333;0.104166667;0.114583333;			0.101010101;		0.223300971;0.165048544;
558:S;	VES*FKSEETTVAIDDMPALEKEESAEKK	G5EDV0	Protein E01G4.6	CELE_E01G4.6	0.292929293;				0.2125;		0.335195531;				0.101010101;
162:S;	AKS*PEPTSSYSLDGR	Q19022	Protein E01G6.2	CELE_E01G6.2									2.424242424;
261:S;	VVGSGFPS*PQK	Q688A5	Protein E02H9.3, isoform a	CELE_E02H9.3								1.229166667;	1.02020202;	1.569892473;	0.929292929;	1.29;	1.009708738;	1;	0.697916667;
230:S;	TES*PKPNSTVVGK	Q688A5	Protein E02H9.3, isoform a	CELE_E02H9.3				1.024390244;	1.05;			1.546875;	1.737373737;				1.86407767;	1.336842105;	1.4375;
140:S;	NGFYQEKS*DEDDTLEK	O02129	Protein E03H12.7	CELE_E03H12.7									0.717171717;					0.768421053;
83:T;85:S;	DDKGDT*KS*PAPDGDAAAAKPVDQSQKPFPK	O02129	Protein E03H12.7	CELE_E03H12.7									0.222222222;
151:S;157:S;	VDS*LKVEQS*DKTK	O02129	Protein E03H12.7	CELE_E03H12.7									1.070707071;
331:S;	LPS*SANLPNLPSTANFK	O17742	Protein E03H4.8	CELE_E03H4.8								0.088541667;
2:S;12:S;	S*VSSELPTVVS*KPPK	Q19056	Protein E04F6.4	CELE_E04F6.4			1.169398907;
2:S;5:S;	S*VSS*ELPTVVSKPPK	Q19056	Protein E04F6.4	CELE_E04F6.4		1.958333333;	1.683060109;	1;1.158536585;	1.23125;	1.584158416;	0.994413408;	1.942708333;	1.873737374;	1.76344086;	1.828282828;	2.03;	2.553398058;	1.789473684;	1.677083333;
2:S;	S*VSSELPTVVSKPPK	Q19056	Protein E04F6.4	CELE_E04F6.4	1.717171717;	1.5;	1.316939891;	0.93902439;	1.1125;	1.138613861;	0.860335196;	1.447916667;	1.606060606;	1.161290323;	1.535353535;	1.82;	1.815533981;	1.542105263;	1.479166667;
4:S;5:S;	SVS*S*ELPTVVSKPPK	Q19056	Protein E04F6.4	CELE_E04F6.4							0.916201117;	1.916666667;							1.552083333;
655:S;	STS*SDSLAEFLSK	O17763	Protein F01G10.5	CELE_F01G10.5									0.090909091;	0.059139785;	0.090909091;		0.116504854;	7.842105263;
751:S;	NQFS*PLGTSK	O17763	Protein F01G10.5	CELE_F01G10.5								0.072916667;		0.107526882;	0.090909091;		0.13592233;	0.289473684;
338:S;	RNS*DWDDEDPQTTAAPAGTFNSAAASFR	Q19104	Protein F01G4.4, isoform a	CELE_F01G4.4													0.349514563;
425:S;	RNS*DWGDEEPETTVAPAGK	Q19104	Protein F01G4.4, isoform a	CELE_F01G4.4	2.888888889;0.191919192;		0.524590164;	0.414634146;			0.458100559;		2.767676768;0.323232323;				0.262135922;0.330097087;	0.315789474;	0.458333333;0.354166667;
37:S;44:S;	MTS*NGSPSKS*PVLGK	Q19122	Protein F02E8.4	CELE_F02E8.4													0.59223301;
525:S;	STS*IDTTGSTSSR	Q19122	Protein F02E8.4	CELE_F02E8.4													0.388349515;	0.678947368;
40:S;44:S;	MTSNGS*PSKS*PVLGK	Q19122	Protein F02E8.4	CELE_F02E8.4													0.59223301;
54:S;	ALS*VPADSSR	Q19122	Protein F02E8.4	CELE_F02E8.4									0.868686869;
170:S;	SSTTTSS*PVLTAVAYDYR	O01317	Protein F02E9.3	CELE_F02E9.3			0.50273224;						0.888888889;				0.533980583;
235:S;242:S;	S*PTGSEDS*SPVIK	O01317	Protein F02E9.3	CELE_F02E9.3													0.174757282;		0.510416667;
618:S;	HTVTLFQQPQYES*EGSEGDSLQAPSR	I2HA92	Ubiquitin carboxyl-terminal hydrolase	CELE_F07A11.4		0.604166667;	0.661202186;	0.75;	0.375;	0.544554455;	0.759776536;	0.583333333;				0.64;	0.504854369;
621:S;	HTVTLFQQPQYESEGS*EGDSLQAPSR	I2HA92	Ubiquitin carboxyl-terminal hydrolase	CELE_F07A11.4		0.666666667;			1.25;	0.910891089;	1.206703911;		0.96969697;			0.51;	0.893203883;	0.610526316;	0.645833333;
272:S;	SVAPS*PTSTSTTTPYR	Q19132	Ubiquitin carboxyl-terminal hydrolase	CELE_F07A11.4			0.732240437;					0.489583333;	0.383838384;	0.580645161;			0.733009709;	0.457894737;
618:S;621:S;	HTVTLFQQPQYES*EGS*EGDSLQAPSR	I2HA92	Ubiquitin carboxyl-terminal hydrolase	CELE_F07A11.4		0.489583333;	0.754098361;	0.719512195;	0.6375;	0.663366337;		0.552083333;
245:S;	ES*ISSVNSK	Q19138	Protein F07A5.2	CELE_F07A5.2									0.363636364;					0.294736842;	0.260416667;
287:S;	ELGETVS*DAMIDTGR	Q19138	Protein F07A5.2	CELE_F07A5.2	0.525252525;		0.557377049;			0.891089109;		0.53125;					0.990291262;
285:T;	ELGET*VSDAMIDTGR	Q19138	Protein F07A5.2	CELE_F07A5.2								0.697916667;
75:S;	SSS*SGFSGTGSER	Q19138	Protein F07A5.2	CELE_F07A5.2									0.474747475;			0.44;	0.349514563;
249:S;	RNS*SSSDGVCFK	P91223	Protein F07E5.5	CELE_F07E5.5								0.447916667;0.34375;	0.323232323;
42:T;	ELSET*ALR	Q8WQF7	Protein F07F6.8	CELE_F07F6.8					1.4375;									1.2;
36:S;	SMS*KELSETALR	Q8WQF7	Protein F07F6.8	CELE_F07F6.8	1.515151515;	1.291666667;	1.092896175;	0.963414634;	1.15;		1.12849162;	1.03125;	1.186868687;	1.086021505;	1.171717172;	1.02;	1.058252427;	1.142105263;	1.09375;
40:S;	ELS*ETALR	Q8WQF7	Protein F07F6.8	CELE_F07F6.8	3;			1.12195122;	1.4;	3.138613861;	1.642458101;		1.060606061;			2.52;	1.86407767;	1.189473684;
387:S;	QSES*DSETENNMVWK	Q19210	Protein F08G12.1	CELE_F08G12.1									1.04040404;			1.24;
560:S;	TPVNLDDS*LEEIDK	Q19210	Protein F08G12.1	CELE_F08G12.1	1.090909091;1.095959596;		1.016393443;0.983606557;0.918032787;	1.018292683;0.926829268;1.036585366;	1.1125;0.85;0.8375;	0.98019802;0.97029703;0.930693069;	1.139664804;0.972067039;1.106145251;	0.947916667;0.90625;	1.04040404;0.95959596;1.050505051;		0.939393939;	0.95;0.81;1.04;	1.626213592;	1.126315789;	1.46875;1.135416667;1.161458333;
385:S;387:S;	QS*ES*DSETENNMVWK	Q19210	Protein F08G12.1	CELE_F08G12.1		1.020833333;								0.64516129;
387:S;389:S;	QSES*DS*ETENNMVWK	Q19210	Protein F08G12.1	CELE_F08G12.1								0.645833333;		0.602150538;		0.98;
518:S;519:S;	STNTVPEQHNS*S*DEEFGVELPEPITKPTLDIFAPISDDKPSSESR	Q19210	Protein F08G12.1	CELE_F08G12.1	0.929292929;	1.229166667;
352:S;	KHS*FEMVGDEDEDGINTFLGEK	Q19210	Protein F08G12.1	CELE_F08G12.1	0.96969697;0.858585859;	0.979166667;	0.786885246;	0.609756098;	0.65;	0.722772277;0.732673267;		0.65625;
409:S;	NDEEAAELS*DFLSK	Q9XVA2	Protein F08G2.7	CELE_F08G2.7			1.595628415;									1.31;
111:S;	GRPASFAMKS*PEEK	Q19225	Protein F08H9.2	CELE_F08H9.2								0.791666667;						0.4;
106:S;111:S;	GRPAS*FAMKS*PEEK	Q19225	Protein F08H9.2	CELE_F08H9.2									0.232323232;						0.302083333;
258:S;	DQEQVDECVTEVRPILPVLSQTLS*LDDPDHPHDGDR	Q19237	Protein F09A5.4, isoform a	CELE_F09A5.4				1.182926829;	0.7875;
56:S;	LQQLHQQFS*TENEDR	Q7JLW3	Protein F09A5.4, isoform b	CELE_F09A5.4	2.292929293;	1.572916667;	1.147540984;	0.743902439;	0.9375;	0.811881188;			1.636363636;	1.322580645;	1.343434343;			1.242105263;	0.989583333;
52:S;	VAS*ASLAVRPQAK	Q19237	Protein F09A5.4, isoform a	CELE_F09A5.4										0.817204301;
281:S;	SGS*WGGYPSPAVLSCK	Q19237	Protein F09A5.4, isoform a	CELE_F09A5.4		1.25;	1.278688525;	1.329268293;	1.2625;	1.207920792;	1.262569832;		1.262626263;	1.161290323;
279:S;	S*GSWGGYPSPAVLSCK	Q19237	Protein F09A5.4, isoform a	CELE_F09A5.4							1.150837989;
20:S;	RAS*VDLDDAPGCCPAK	Q8MQ84	Protein F09A5.4, isoform e	CELE_F09A5.4			0.316939891;	1.06097561;	1.275;	1.059405941;	0.972067039;	0.78125;	0.707070707;0.95959596;		0.848484848;	1.04;	0.980582524;		0.8125;0.9375;
172:S;	DTITQTLKS*K	G5EE90	Protein F09B9.4	CELE_F09B9.4	0.878787879;	1.083333333;0.875;0.84375;	0.819672131;0.852459016;0.841530055;	0.792682927;0.902439024;	1.01875;0.875;0.7625;0.5875;	0.732673267;0.613861386;0.722772277;	0.759776536;0.61452514;0.681564246;	0.802083333;0.875;0.864583333;	0.858585859;0.898989899;0.878787879;	0.779569892;0.795698925;0.731182796;	0.888888889;1;	0.79;0.74;	0.888349515;0.932038835;1.174757282;	1.031578947;0.936842105;	0.984375;0.994791667;
111:S;114:S;	HTMLFSS*EES*KEEENEIIK	G5EE90	Protein F09B9.4	CELE_F09B9.4								0.15625;
689:S;700:S;	S*LADSPKVVQDS*AK	O01299	Protein F09C8.2	CELE_F09C8.2													1.048543689;
507:S;	APRLS*DQELESESQK	O01299	Protein F09C8.2	CELE_F09C8.2	0.96969697;			0.804878049;		1.02970297;
75:S;	LQAWNS*SSDVDLVILK	Q19278	Protein F09F7.4, isoform a	CELE_F09F7.4	0.484848485;
275:S;	S*VEEILASLEK	Q19278	Protein F09F7.4, isoform a	CELE_F09F7.4		0.489583333;	0.420765027;			0.772277228;	0.815642458;					0.89;			0.479166667;
67:S;	TSDNVIDTVNESSYYIRPSSS*NSTLR	Q19275	Protein F09F7.5, isoform a	CELE_F09F7.5		2;						0.8125;
295:S;	DQLSTIS*TDESGYPTLALEK	Q19275	Protein F09F7.5, isoform a	CELE_F09F7.5			0.961748634;						0.888888889;	0.688172043;		0.8;	0.970873786;
292:S;	DQLS*TISTDESGYPTLALEK	Q19275	Protein F09F7.5, isoform a	CELE_F09F7.5											0.97979798;	0.58;
71:S;	KNEDFRS*TESIEMPMAK	Q19281	Protein F09F9.2	CELE_F09F9.2							0.156424581;
594:S;598:S;	AITDLIS*PESS*PVPPAISVK	Q9U3K2	Protein F10B5.8	CELE_F10B5.8			1.092896175;1.071038251;	1;	1.1625;1.2125;	0.99009901;	1.273743017;	1.052083333;				1.03;0.98;			1.083333333;
470:S;	SLS*LDPNPAK	Q9U3K2	Protein F10B5.8	CELE_F10B5.8													2.718446602;
594:S;	AITDLIS*PESSPVPPAISVK	Q9U3K2	Protein F10B5.8	CELE_F10B5.8											1.323232323;1.242424242;	1.15;
598:S;	AITDLISPESS*PVPPAISVK	Q9U3K2	Protein F10B5.8	CELE_F10B5.8								1.15625;			1.191919192;1.252525253;
597:S;598:S;	AITDLISPES*S*PVPPAISVK	Q9U3K2	Protein F10B5.8	CELE_F10B5.8				0.902439024;	1.1625;		1.273743017;	1.4375;				1.03;
86:S;	KDS*VYEDLAAGDK	Q19288	Protein F10C1.3	CELE_F10C1.3	1.494949495;0.242424242;0.292929293;	0.145833333;	0.142076503;0.120218579;0.076502732;	0.182926829;0.182926829;0.243902439;	0.15;0.1125;	0.168316832;0.227722772;	0.525139665;0.134078212;		0.242424242;0.202020202;0.141414141;0.232323232;0.252525253;				0.310679612;	0.221052632;	0.239583333;0.197916667;
338:S;	AVLGSSSS*TSR	Q7JP66	Protein F10D7.5, isoform c	CELE_F10D7.5								0.71875;	1.121212121;	1.419354839;	1;		1.388349515;	0.989473684;
286:S;	APPPVPQS*PLR	Q7JP66	Protein F10D7.5, isoform c	CELE_F10D7.5								1.614583333;		2.032258065;	1.828282828;	0.95;	0.669902913;	0.973684211;
407:S;	VGIIES*PTPK	Q8I7L0	Protein F10G7.9, isoform b	CELE_F10G7.9		0.9375;			2.1;	1.188118812;		1.09375;	0.878787879;	0.897849462;	1.191919192;		1.029126214;	0.968421053;
409:T;	VGIIESPT*PK	Q8I7L0	Protein F10G7.9, isoform b	CELE_F10G7.9									1;
11:S;	KLS*QAQQVPDQDLNFHHK	O17785	Protein F11A5.9	CELE_F11A5.9		2.510416667;					1.463687151;	1.494791667;1.010416667;
85:S;	S*ISDMLDNDEIGKPLAISQNVELKEEEETK	Q27GT9	Protein F11D5.1, isoform c	CELE_F11D5.1					1.3375;
54:S;	NYSS*CDDLLSEADTFQTVSNISHAQSELQR	Q27GT9	Protein F11D5.1, isoform c	CELE_F11D5.1	1.373737374;	1.864583333;		1.304878049;	1.3625;	1.118811881;
821:S;	TPEASQSPAS*PISSNTGSSTFTVDPTPVQK	Q9XVR0	Protein F11E6.7	CELE_F11E6.7								4.072916667;						2.310526316;
552:S;565:S;	RLS*DTEEAIEENIVKS*PPK	Q9XVR0	Protein F11E6.7	CELE_F11E6.7	3.696969697;2.626262626;2.46969697;	2.583333333;	3.37704918;2.852459016;	3.12195122;	3.5125;									1.831578947;
480:S;	ES*SLEGIEWEWLDSDYEK	G5EE62	Protein F12F6.1	CELE_F12F6.1								2.21875;
481:S;	ESS*LEGIEWEWLDSDYEK	G5EE62	Protein F12F6.1	CELE_F12F6.1	2.131313131;	1.708333333;		2.445121951;	1.7375;	2.405940594;		1.572916667;
698:S;	SSVPTGISEASS*STTTPR	G5EE62	Protein F12F6.1	CELE_F12F6.1													1.330097087;
113:S;115:S;	YEHEDDEDAAQETS*TS*GMGER	G5EE62	Protein F12F6.1	CELE_F12F6.1														2.115789474;
305:S;	AQS*PAPAPAAQQAR	O17799	Major sperm protein	CELE_F13A7.1	0.222222222;		0.131147541;	0.43902439;	0.3125;	0.158415842;		0.28125;	0.252525253;		0.292929293;	0.21;	0.203883495;	0.221052632;	0.229166667;
284:S;	SSS*VAGGMNNAQAPAGSAASR	O17799	Major sperm protein	CELE_F13A7.1		0.1875;	0.262295082;			0.50990099;		0.5625;0.604166667;	0.737373737;0.717171717;	0.666666667;0.698924731;	0.646464646;0.717171717;	0.39;0.42;	0.446601942;0.40776699;	0.589473684;0.515789474;	0.541666667;0.53125;
112:S;	AGAS*DSDEDALMAQLGR	K8ESG0	Protein F13B12.6	CELE_F13B12.6		1;			0.85;	0.742574257;	1.061452514;						1.009708738;
112:S;114:S;	AGAS*DS*DEDALMAQLGR	K8ESG0	Protein F13B12.6	CELE_F13B12.6	0.535353535;
114:S;	AGASDS*DEDALMAQLGR	K8ESG0	Protein F13B12.6	CELE_F13B12.6				0.585365854;	1.275;
436:S;	SSVSS*QGTIGAEK	Q95ZV3	Protein F13B9.1, isoform b	CELE_F13B9.1									1;				1.038834951;		1.104166667;
281:T;284:S;285:S;	TKVT*PTS*S*EDDWEKADMEVQR	Q95ZV3	Protein F13B9.1, isoform b	CELE_F13B9.1	0.676767677;		0.732240437;0.62295082;	0.414634146;0.475609756;		0.683168317;	0.558659218;0.569832402;0.603351955;	0.416666667;1.135416667;	0.595959596;	0.505376344;	0.545454545;			0.568421053;	0.510416667;
339:S;	ESSSLGGSWSQQDTEPS*ERSSVEPEILEHPVK	Q95ZV3	Protein F13B9.1, isoform b	CELE_F13B9.1				1.207317073;	1.1;
281:T;284:S;	TKVT*PTS*SEDDWEKADMEVQR	Q95ZV3	Protein F13B9.1, isoform b	CELE_F13B9.1				1.743902439;			0.703910615;0.648044693;
281:T;283:T;285:S;	TKVT*PT*SS*EDDWEK	Q95ZV3	Protein F13B9.1, isoform b	CELE_F13B9.1							0.648044693;0.569832402;			0.505376344;
433:S;	RSS*VSSQGTIGAEK	Q95ZV3	Protein F13B9.1, isoform b	CELE_F13B9.1			1.158469945;		0.7375;			0.770833333;	0.929292929;					0.736842105;
631:S;	GRHS*ALGVPFDAR	Q95ZV3	Protein F13B9.1, isoform b	CELE_F13B9.1				0.317073171;		0.772277228;	0.51396648;				0.919191919;
433:S;436:S;	RSS*VSS*QGTIGAEK	Q95ZV3	Protein F13B9.1, isoform b	CELE_F13B9.1				0.646341463;	0.7;	0.821782178;	0.87150838;			0.741935484;0.774193548;
435:S;	SSVS*SQGTIGAEK	Q95ZV3	Protein F13B9.1, isoform b	CELE_F13B9.1														1.031578947;
394:T;	QKT*PEAGNLSQNTSIVLNTTDSPLEAIATSTPK	Q95ZV3	Protein F13B9.1, isoform b	CELE_F13B9.1		0.989583333;		0.475609756;	0.5625;
284:S;285:S;	VTPTS*S*EDDWEK	Q95ZV3	Protein F13B9.1, isoform b	CELE_F13B9.1			0.803278689;	1.317073171;					1.01010101;	0.989247312;		0.98;		1;	1.291666667;
433:S;435:S;	RSS*VS*SQGTIGAEK	Q95ZV3	Protein F13B9.1, isoform b	CELE_F13B9.1			0.961748634;					0.583333333;	0.838383838;	0.903225806;	0.868686869;	0.92;	0.946601942;	0.873684211;	0.796875;
17:S;20:S;	RAIS*PDS*DDGEEDDFK	O76561	Protein F13C5.2	CELE_F13C5.2	5.292929293;	4.260416667;4.53125;	3.300546448;3.513661202;	3.109756098;3.036585366;	3.525;3.4125;	4.633663366;4.569306931;	3.195530726;1.173184358;3.117318436;	3.65625;3.875;	4.373737374;3.848484848;	3.537634409;3.5;	4.676767677;4.585858586;	3.88;3.92;	5.252427184;5.213592233;	3.147368421;2.894736842;	2.822916667;2.848958333;
20:S;	AISPDS*DDGEEDDFK	O76561	Protein F13C5.2	CELE_F13C5.2				26.90243902;									12.15533981;		10.1875;
240:S;	GEKEGS*DNEDDEEEVDEK	O76561	Protein F13C5.2	CELE_F13C5.2			4.25136612;	3.652439024;	2.65;
384:S;	SSFVSADEAS*HHQDQETEASIFIAK	Q19393	Protein F13D12.5	CELE_F13D12.5	0.919191919;	0.364583333;		0.463414634;	0.225;	0.440594059;	0.726256983;
496:S;	YISGEDVNPNVSGS*F	K8F807	Protein F13E9.1	CELE_F13E9.1	0.353535354;	0.484375;	0.896174863;	0.43902439;	0.4625;	0.495049505;	0.569832402;	0.625;	0.717171717;	0.397849462;		0.41;	0.553398058;	0.589473684;	0.666666667;
17:S;	HNWGS*EELSK	G5ECC1	Protein F13G3.10, isoform a	CELE_F13G3.10			0.786885246;	1.085365854;	0.875;
443:S;447:S;	AAGS*DHGS*DQPLITNEEWSSTTAK	Q3HKC5	Protein F14B8.5, isoform a	CELE_F14B8.5		1.833333333;	1.644808743;	1.207317073;1.365853659;	1.225;	1.168316832;		1.333333333;		1.010752688;	1.631313131;	1.65;1.22;		1.252631579;1.5;
443:S;	AAGS*DHGSDQPLITNEEWSSTTAK	Q3HKC5	Protein F14B8.5, isoform a	CELE_F14B8.5								1.166666667;
263:S;	RS*EDGDWIVPK	Q19446	Protein F14B8.6	CELE_F14B8.6	1.171717172;1.121212121;	1.15625;1.052083333;	0.928961749;1;	0.963414634;1.073170732;	1.2;	1.326732673;	1.284916201;	1.03125;1.03125;	1.03030303;1;	0.88172043;	0.949494949;0.97979798;	1.02;0.97;	1.038834951;0.932038835;	1.094736842;	1.09375;
224:S;	RRS*DGDDDDDGPGNWGNLNPVAPV	O45367	Protein F14H3.6	CELE_F14H3.6	3.03030303;	13.92708333;										2.43;
57:T;	DWMYSFT*PER	O45367	Protein F14H3.6	CELE_F14H3.6													4.582524272;
209:T;211:S;	KLEDNAYGVLLT*PS*PK	O45367	Protein F14H3.6	CELE_F14H3.6												2.2;		4.578947368;
303:S;	NILSSGGGAAAGS*MLGR	A5Z2T9	Protein F15B9.10, isoform a	CELE_F15B9.10													1.072815534;
158:S;	CYVDAGEGHIPVAADPWS*IER	Q9XVU5	Protein F15B9.8	CELE_F15B9.8								0.1875;
622:S;	SPS*NSSISAFVR	P90839	Protein F16A11.1, isoform a	CELE_F16A11.1			1.191256831;		0.5875;	1.168316832;		0.729166667;		0.623655914;				1.010526316;
622:S;625:S;	SPS*NSS*ISAFVR	P90839	Protein F16A11.1, isoform a	CELE_F16A11.1							0.357541899;
942:S;	TNHMQHDLMNDVS*EGEESR	Q93520	Protein F16B12.6	CELE_F16B12.6			1.890710383;	1.243902439;		1.752475248;			1.98989899;
259:S;	LNS*FSSDASELVR	Q19498	Protein F16H11.1	CELE_F16H11.1								0.864583333;
259:S;265:S;	LNS*FSSDAS*ELVR	Q19498	Protein F16H11.1	CELE_F16H11.1										1.150537634;
255:S;	NTFSS*NTTLSDFPTR	G5ECG9	Protein F16H6.10	CELE_F16H6.10				0.268292683;			0.335195531;		0.707070707;	0.827956989;	0.707070707;		1.315533981;		0.458333333;
344:S;349:S;	TEDVAVDS*DDDDS*ILLNR	Q19520	Protein F17C11.10	CELE_F17C11.10		1.135416667;	1.076502732;	1.5;	1.275;	1.653465347;	1.474860335;	1.052083333;		1.698924731;		1.025;		0.863157895;	0.96875;
344:S;	TEDVAVDS*DDDDSILLNR	Q19520	Protein F17C11.10	CELE_F17C11.10	0.808080808;1.090909091;		1.737704918;	1.719512195;1.804878049;	1.6875;	1.861386139;	2.033519553;		1.424242424;			1.48;		1.252631579;	1.25;
503:T;	TKT*IGNDEEEEDRV	G5EBT8	Protein F17C11.12, isoform b	CELE_F17C11.12			1.005464481;	0.804878049;		0.693069307;
365:S;	QNYNLIVSTQS*V	Q19527	Protein F17C8.3	CELE_F17C8.3													1.504854369;
23:S;	YYPGHDPFDS*PPR	Q19531	Protein F17H10.2, isoform a	CELE_F17H10.2				2.097560976;
11:S;	SQNSMTFS*QEGGSNLSER	D2N112	Protein F18A11.5, isoform a	CELE_F18A11.5								1.385416667;				0.93;
7:S;	SQNS*MTFSQEGGSNLSER	D2N112	Protein F18A11.5, isoform a	CELE_F18A11.5			1.486338798;										1.446601942;
445:S;	IVAPVS*EDENDDDESSSFFLPK	G5EFM7	Protein F18C12.3	CELE_F18C12.3		0.4375;	0.306010929;0.306010929;	0.341463415;0.341463415;	0.34375;0.3625;	0.386138614;0.326732673;	0.581005587;0.51396648;	0.307291667;0.338541667;	0.373737374;0.404040404;	0.23655914;0.290322581;	0.616161616;	0.3;0.31;	0.427184466;0.373786408;	0.368421053;0.315789474;	0.364583333;0.322916667;
403:S;	KVEENEVS*DDESDQK	G5EFM7	Protein F18C12.3	CELE_F18C12.3		0.416666667;	0.393442623;	0.634146341;	0.5125;	0.574257426;	0.69273743;	0.625;	0.565656566;		0.636363636;	0.5;	0.616504854;		0.635416667;
115:T;119:S;	VTCGPKT*PEGS*PK	Q19571	Protein F18E9.1	CELE_F18E9.1										1.064516129;		2.31;	1.660194175;	1.031578947;
306:S;	DEIVKPATTQPPALIDDDDDS*ADELPPQLIK	Q19580	Protein F18H3.4	CELE_F18H3.4				0.987804878;			1.005586592;
433:S;	TSCPS*PLTTDNSPK	Q19580	Protein F18H3.4	CELE_F18H3.4									0.616161616;		0.828282828;
200:T;202:S;	KPPVEVVT*PS*PAK	O02076	Protein F19B10.1	CELE_F19B10.1												0.93;
52:S;	IEDCPTYSHSSGSSVNEMVNQSGGDSEDS*TSPR	Q9U3I7	Uridine kinase	CELE_F19B6.1			0.87431694;	1.280487805;
54:S;	IEDCPTYSHSSGSSVNEMVNQSGGDSEDSTS*PR	Q9U3I7	Uridine kinase	CELE_F19B6.1	0.626262626;	0.958333333;	0.918032787;	1.274390244;	0.8;	0.881188119;			1.01010101;		2.868686869;		0.893203883;
87:S;	ANPLLGS*TPQLDNAGR	Q8MQ71	Protein F19C7.8, isoform b	CELE_F19C7.8									0.762626263;				1.145631068;
139:S;	KLADS*DEEDSAASFVNK	O01524	Protein F19F10.9	CELE_F19F10.9	0.939393939;1.04040404;0.858585859;	0.697916667;0.458333333;0.8125;	0.786885246;0.907103825;0.803278689;	1.329268293;1.182926829;1.164634146;	1.075;0.975;1.125;	1.178217822;0.98019802;1.079207921;	1.56424581;1.162011173;1.312849162;	0.989583333;0.984375;0.875;	1.03030303;0.949494949;1.02020202;0.898989899;	0.698924731;	0.939393939;0.97979798;0.838383838;0.96969697;	0.74;0.81;0.91;0.86;	0.980582524;1.048543689;0.902912621;0.932038835;	0.857894737;0.778947368;	0.90625;0.927083333;0.776041667;
386:S;	RRDS*DEPEDEGLKK	O01524	Protein F19F10.9	CELE_F19F10.9								1.052083333;0.895833333;
792:S;	TNS*YDTPLGTLDK	O01524	Protein F19F10.9	CELE_F19F10.9							0.603351955;	0.479166667;	0.707070707;				1.291262136;
633:S;	KWS*EDEEEDEDMEEDKDDYAPALGQEVDVSK	O01524	Protein F19F10.9	CELE_F19F10.9	0.838383838;			1.256097561;	1.04375;
618:S;	IDS*DDEDALEEAKK	O01524	Protein F19F10.9	CELE_F19F10.9		0.71875;0.828125;	0.792349727;0.841530055;	1.390243902;1.426829268;	1.25;0.9;	1.306930693;1.524752475;	1.642458101;1.675977654;	0.895833333;	1.03030303;	0.462365591;	1.090909091;	0.91;	1;	0.905263158;	1.010416667;
1015:S;	KPVNDSQITVHS*PDTSISIAR	Q19643	Protein F20D12.2	CELE_F20D12.2								1.427083333;
286:S;289:T;	IES*LET*PPLSPIPEDEIKEPSPSK	Q19654	Protein F20D6.10	CELE_F20D6.10					1.18125;	2.168316832;
424:S;	S*VDSGDHYDEVAVFYK	Q19654	Protein F20D6.10	CELE_F20D6.10			1.409836066;	1.695121951;
156:S;	AAIVNISSTAAS*VEK	Q93545	Protein F20G2.2	CELE_F20G2.2										0.688172043;
1557:S;	SIS*PVPQIR	Q19663	Protein F21C10.7	CELE_F21C10.7		1.114583333;	1.103825137;	1.207317073;	1.225;	1.247524752;	1.184357542;	0.916666667;	0.96969697;	1.021505376;	0.888888889;	1.04;	1.106796117;	0.957894737;	0.885416667;
1672:T;	TT*PGPTSEHVATIR	Q19663	Protein F21C10.7	CELE_F21C10.7	0.666666667;		0.715846995;		0.55;						0.808080808;			1;
1691:T;1701:S;	ET*HQSSITKAPS*LENVAK	Q19663	Protein F21C10.7	CELE_F21C10.7	0.868686869;1.04040404;		1.12568306;	0.707317073;	0.775;		0.620111732;	0.75;	0.828282828;	1.075268817;	1.01010101;	1.02;	1.223300971;	1.126315789;	1.010416667;
1694:S;1701:S;	ETHQS*SITKAPS*LENVAK	Q19663	Protein F21C10.7	CELE_F21C10.7	1.025252525;		1.027322404;				0.804469274;						1.398058252;	1.263157895;
1265:S;1268:S;	SRS*AMS*SAILEEDKPR	Q19663	Protein F21C10.7	CELE_F21C10.7			0.633879781;0.666666667;						0.686868687;		0.550505051;	0.98;	0.582524272;0.766990291;		0.5625;1.84375;
2129:S;2151:T;	HRDS*FIQASDVEGFWTDGAYTDSAPT*PPPQPIHR	Q19663	Protein F21C10.7	CELE_F21C10.7		1.010416667;
2326:T;	LST*PPPAK	Q19663	Protein F21C10.7	CELE_F21C10.7								1.052083333;
1725:S;1727:S;	RS*PS*VENIAK	Q19663	Protein F21C10.7	CELE_F21C10.7				0.920731707;				0.9375;	0.787878788;	0.76344086;0.655913978;	0.848484848;	0.76;	0.825242718;	0.8;	0.838541667;
1376:T;	KQPPPQT*PPKPR	Q19663	Protein F21C10.7	CELE_F21C10.7								0.84375;						1.078947368;	1.09375;
1263:S;1265:S;	S*RS*AMSSAILEEDKPR	Q19663	Protein F21C10.7	CELE_F21C10.7				0.695121951;
1265:S;	S*AMSSAILEEDKPR	Q19663	Protein F21C10.7	CELE_F21C10.7	0.767676768;				1.125;
21:S;	GHS*EEGDKSTTTLSTIAVK	Q19663	Protein F21C10.7	CELE_F21C10.7	0.939393939;	0.942708333;0.8125;	0.786885246;	1.176829268;1.323170732;	0.95;	1.00990099;	1.061452514;1.094972067;	1.041666667;	0.797979798;	0.827956989;	1;	1.03;	0.980582524;	1;	1.020833333;
863:S;	TQPAS*IQEANELIDR	Q19663	Protein F21C10.7	CELE_F21C10.7								1.083333333;
1263:S;	S*RSAMSSAILEEDKPR	Q19663	Protein F21C10.7	CELE_F21C10.7					1.1625;		1.687150838;								1.020833333;
1265:S;1268:S;1269:S;	SRS*AMS*S*AILEEDKPR	Q19663	Protein F21C10.7	CELE_F21C10.7		1;0.567708333;	0.972677596;				1.184357542;1.016759777;	0.90625;0.75;							0.958333333;
1583:S;	WIDTIDEIWS*PMR	Q19663	Protein F21C10.7	CELE_F21C10.7	0.888888889;		0.841530055;					0.78125;
313:S;	HLAQS*PSSDGGR	Q19663	Protein F21C10.7	CELE_F21C10.7									1.161616162;			0.94;	1.165048544;	1.305263158;	1.21875;
1661:S;	TMNIATIRQS*PQR	Q19663	Protein F21C10.7	CELE_F21C10.7		0.895833333;	1.158469945;		1.1625;		0.893854749;						1.019417476;
2151:T;	DSFIQASDVEGFWTDGAYTDSAPT*PPPQPIHR	Q19663	Protein F21C10.7	CELE_F21C10.7								0.677083333;
1695:S;1701:S;	ETHQSS*ITKAPS*LENVAK	Q19663	Protein F21C10.7	CELE_F21C10.7			1.103825137;	0.731707317;		0.98019802;	0.804469274;
1691:T;1697:T;	ET*HQSSIT*KAPSLENVAK	Q19663	Protein F21C10.7	CELE_F21C10.7													1.223300971;
1269:S;	SAMSS*AILEEDKPR	Q19663	Protein F21C10.7	CELE_F21C10.7			0.885245902;1.289617486;
1154:S;	AAS*QNIVVR	Q19663	Protein F21C10.7	CELE_F21C10.7								0.322916667;			0.555555556;		0.572815534;
491:S;	DADVMS*LLAK	Q19663	Protein F21C10.7	CELE_F21C10.7								1.229166667;
1725:S;	S*PSVENIAK	Q19663	Protein F21C10.7	CELE_F21C10.7	1.070707071;1.095959596;	0.875;	0.819672131;	1.37804878;	0.975;	1.01980198;		0.739583333;0.770833333;	0.818181818;0.757575758;	0.543010753;0.655913978;	0.727272727;0.878787879;	0.71;0.76;	0.805825243;0.893203883;	0.557894737;0.789473684;	0.822916667;0.822916667;
1597:S;	TVS*GMDQYSSHNVHEPSPR	Q19663	Protein F21C10.7	CELE_F21C10.7								0.395833333;	0.282828283;
1555:S;1557:S;	S*IS*PVPQIR	Q19663	Protein F21C10.7	CELE_F21C10.7	1.424242424;	0.760416667;	0.852459016;		1.075;	0.98019802;	1.027932961;	1.041666667;	0.98989899;	0.741935484;	0.98989899;	0.86;	0.995145631;	1.073684211;	1.145833333;
1701:S;	APS*LENVAK	Q19663	Protein F21C10.7	CELE_F21C10.7	1.02020202;	1.072916667;	0.896174863;	1;	1.0375;	0.96039604;	1.139664804;	0.848958333;	0.838383838;		0.848484848;	0.89;	0.932038835;	0.905263158;	0.84375;
1268:S;1269:S;	SAMS*S*AILEEDKPR	Q19663	Protein F21C10.7	CELE_F21C10.7			0.972677596;				1.083798883;
1263:S;1268:S;	S*RSAMS*SAILEEDKPR	Q19663	Protein F21C10.7	CELE_F21C10.7															1.84375;
1711:S;	QS*PVPESHISTLTR	Q19663	Protein F21C10.7	CELE_F21C10.7	0.919191919;0.909090909;1.121212121;	1.010416667;1.145833333;0.729166667;0.875;	1.005464481;0.808743169;0.819672131;	0.993902439;1.030487805;1.146341463;	1.0625;0.89375;0.925;	0.871287129;0.841584158;	1.106145251;0.944134078;1.072625698;	0.895833333;0.875;0.723958333;0.802083333;	1.080808081;0.797979798;	0.64516129;	0.818181818;0.707070707;0.777777778;	0.85;	0.941747573;0.941747573;0.902912621;	0.652631579;0.726315789;	0.833333333;
2129:S;	HRDS*FIQASDVEGFWTDGAYTDSAPTPPPQPIHR	Q19663	Protein F21C10.7	CELE_F21C10.7				1.024390244;
274:S;	LPANFS*PTAAEPK	Q19680	Protein F21D5.1	CELE_F21D5.1										3.795698925;		2.21;		1.905263158;
240:S;	IPS*SLLEVEFR	Q19680	Protein F21D5.1	CELE_F21D5.1	3.282828283;							0.822916667;
363:S;	SNS*YENVYAR	P91267	Protein F21F3.2	CELE_F21F3.2				0.804878049;				0.703125;	0.666666667;				0.504854369;
401:S;	VAPSS*GEAPSAPGK	P91267	Protein F21F3.2	CELE_F21F3.2												0.57;		0.557894737;
406:S;	VAPSSGEAPS*APGK	P91267	Protein F21F3.2	CELE_F21F3.2								0.520833333;
179:Y;	ANNFY*QVTR	P91267	Protein F21F3.2	CELE_F21F3.2		0.270833333;	0.273224044;	0.719512195;	0.8875;	0.495049505;		0.552083333;	0.545454545;	0.462365591;	0.484848485;	0.37;	0.402912621;	0.431578947;	0.427083333;
361:S;363:S;	DLGIPYCEKS*NS*YENVYAR	P91267	Protein F21F3.2	CELE_F21F3.2	0.282828283;	0.333333333;	0.360655738;	0.853658537;
24:S;	NVSQGQHLIVDRNES*DDEDAEK	Q7JNC1	Protein F21F3.7	CELE_F21F3.7	0.909090909;		1.049180328;	0.963414634;	0.9625;	0.965346535;	0.893854749;	0.927083333;	0.949494949;			1.09;	0.975728155;	1;	0.885416667;
12:S;	NVS*QGQHLIVDR	Q7JNC1	Protein F21F3.7	CELE_F21F3.7				1.182926829;
161:S;	NLCPTVNQADVSDVS*IK	O45386	Major sperm protein	CELE_F21H7.5									1.171717172;			0.73;	1.087378641;
164:S;	NLCPTVNQADVSDVSIKS*DSGEK	O45386	Major sperm protein	CELE_F21H7.5			0.207650273;			0.247524752;		0.625;	0.484848485;	0.516129032;	0.585858586;	0.26;	0.242718447;0.276699029;		0.520833333;
158:S;	NLCPTVNQADVS*DVSIK	O45386	Major sperm protein	CELE_F21H7.5										0.462365591;			0.611650485;
164:S;170:S;	NLCPTVNQADVSDVSIKS*DSGEKS*EK	O45386	Major sperm protein	CELE_F21H7.5				1.719512195;									0.300970874;
204:S;	AS*PNKLPFATTGGVQTVSIANNTK	O45386	Major sperm protein	CELE_F21H7.5	0.434343434;	0.416666667;	0.322404372;
49:S;53:S;	LTS*PVVS*PSSMAATSSALK	Q19723	Protein F22D6.2	CELE_F22D6.2		0.359375;	0.360655738;	1.585365854;		0.504950495;	1.022346369;	0.5625;	0.585858586;	0.430107527;	0.727272727;	0.42;	0.378640777;	0.652631579;	0.75;
48:T;53:S;	LT*SPVVS*PSSMAATSSALK	Q19723	Protein F22D6.2	CELE_F22D6.2		0.375;	0.382513661;			0.524752475;	1.044692737;					0.4;
48:T;49:S;	LT*S*PVVSPSSMAATSSALK	Q19723	Protein F22D6.2	CELE_F22D6.2											0.727272727;	0.4;
981:S;	SSS*PPSDLLHHPR	G5EBE8	Protein F22G12.5, isoform a	CELE_F22G12.5				3.426829268;
994:S;	SCS*PIADSLQR	G5EBE8	Protein F22G12.5, isoform a	CELE_F22G12.5	1.333333333;	1.59375;	1.573770492;	1.256097561;	1.4625;	1.851485149;	1.245810056;	1.744791667;	2.222222222;	1.193548387;	2.01010101;		1.339805825;	1.263157895;	1.322916667;
443:S;	GSADAPIFSSMS*PVK	G5EBE8	Protein F22G12.5, isoform a	CELE_F22G12.5										1.827956989;			1.223300971;		1.552083333;
433:S;	RGS*ADAPIFSSMSPVK	G5EBE8	Protein F22G12.5, isoform a	CELE_F22G12.5			1.770491803;			0.99009901;
21:S;24:S;	SVVS*GNS*GSASTIIADSLASGK	G5EBE8	Protein F22G12.5, isoform a	CELE_F22G12.5	0.878787879;											1.57;
970:S;	GIIGDAADS*LKR	G5EBE8	Protein F22G12.5, isoform a	CELE_F22G12.5				1.073170732;
979:S;981:S;	SKS*SS*PPSDLLHHPR	G5EBE8	Protein F22G12.5, isoform a	CELE_F22G12.5											1.353535354;
1062:S;	KVS*KEPAIHEQCLK	G1K0Y1	Protein F22G12.5, isoform b	CELE_F22G12.5		1.15625;1.927083333;
326:S;329:S;	EDAIS*ICS*ELDTK	G5EBE8	Protein F22G12.5, isoform a	CELE_F22G12.5			1.038251366;	0.914634146;			1.061452514;					0.79;
166:T;	MDVT*IEDFGNPAIHDR	O02249	Protein F23B2.7, isoform a	CELE_F23B2.7		0.208333333;	0.300546448;0.174863388;	0.865853659;	0.8375;	0.435643564;		0.614583333;0.583333333;					0.223300971;
272:Y;	EGISY*VMDLTK	Q9TXI2	Protein F23C8.7	CELE_F23C8.7										1.096774194;
68:S;	LELFEISS*PIK	Q7KQ33	Protein F23F1.10	CELE_F23F1.10	1.090909091;	0.953125;	1.12568306;	1.890243902;	1.2875;	1.663366337;	2.111731844;	1.510416667;
73:T;74:S;	NLAFDDVT*S*DEDDEQKIETTTAEK	O17066	Protein F23F1.5	CELE_F23F1.5			0.229508197;	0.426829268;
74:S;	NLAFDDVTS*DEDDEQKIETTTAEK	O17066	Protein F23F1.5	CELE_F23F1.5	1.035353535;1.050505051;1.04040404;	1.125;	1.147540984;1.62295082;1.016393443;	0.792682927;0.890243902;0.792682927;	0.91875;0.825;	0.95049505;0.95049505;1;	0.94972067;0.983240223;0.849162011;		1.060606061;1.060606061;0.919191919;	0.860215054;		0.96;	1;1.038834951;	1.031578947;1.063157895;0.952631579;	0.979166667;1.125;1.03125;
47:S;	NKS*ENVDLDETDGDSFDR	Q95QJ3	Protein F23F12.12	CELE_F23F12.12							1.061452514;
499:S;	S*MTENIVIQR	Q4PIX1	Protein F23F12.13	CELE_F23F12.13									0.818181818;
213:S;216:S;	TTS*SDS*DTDFPEKK	H2KYV5	Protein F25E5.8, isoform a	CELE_F25E5.8		2.010416667;	1.431693989;	3.024390244;		2.618811881;	2.636871508;		1.858585859;	3.129032258;			2.087378641;	1.536842105;	2.276041667;
200:S;	VVSSSS*LKEK	H2KYV5	Protein F25E5.8, isoform a	CELE_F25E5.8													2.009708738;	2.310526316;
189:S;	NQS*PCISR	H2KYV5	Protein F25E5.8, isoform a	CELE_F25E5.8									2.696969697;		2.444444444;	2.18;		2;	1.833333333;
521:S;	VSSSNS*PTTVSTNK	Q19784	Protein F25F2.1, isoform a	CELE_F25F2.1								0.53125;
616:S;	YLDDGVFKPTAATGVSSS*PVQQR	P91272	Protein F25F8.1	CELE_F25F8.1	1.727272727;	1.421875;	1.464480874;	1.384146341;1.597560976;	1.5125;	0.910891089;	1.899441341;	1.6875;	1.454545455;1.353535354;	1.279569892;1;	1.313131313;	1.3;1.21;	1.601941748;1.466019417;	1.357894737;1.526315789;	1.104166667;
233:S;	SVS*SSVLR	Q93569	Protein F25H2.6	CELE_F25H2.6			0.62295082;					0.5625;			0.595959596;			0.547368421;
116:S;120:S;	SHS*RNPS*VSSVLATNNQK	Q93569	Protein F25H2.6	CELE_F25H2.6		0.53125;
120:S;	NPS*VSSVLATNNQK	Q93569	Protein F25H2.6	CELE_F25H2.6						3.326732673;				1.107526882;	1.070707071;
218:T;	VVIPNIPSSSSST*PPPFR	Q93569	Protein F25H2.6	CELE_F25H2.6									0.96969697;					0.810526316;
175:S;	AGS*DEEEEEDVVFK	O17838	Protein F25H5.5, isoform a	CELE_F25H5.5			1.300546448;	1.170731707;		1.633663366;
733:S;	LLKS*PESSASAK	O17838	Protein F25H5.5, isoform a	CELE_F25H5.5								1.833333333;	2;	2.129032258;	2.424242424;	1.525;	1.252427184;	1.457894737;	1.770833333;
340:S;342:S;	LEES*ES*EDEDDVGVK	O17838	Protein F25H5.5, isoform a	CELE_F25H5.5		0.552083333;0.666666667;									1.414141414;	0.82;		0.852631579;
256:S;	SGPGSTVS*NFDSR	O17838	Protein F25H5.5, isoform a	CELE_F25H5.5											0.393939394;
260:S;	SGPGSTVSNFDS*R	O17838	Protein F25H5.5, isoform a	CELE_F25H5.5											0.151515152;
293:S;	NAQLKEEVVEEKPESLEEIGKLDTESTDTATGS*PK	Q19789	Protein F25H8.1, isoform a	CELE_F25H8.1	0.515151515;	0.229166667;	0.677595628;0.404371585;0.677595628;	0.987804878;0.975609756;	0.875;0.6125;	0.95049505;	1.318435754;
291:S;296:S;	AGETMAQVGIGS*DVEFS*DDEAEKEFK	Q19788	Protein F25H8.2	CELE_F25H8.2		0.21875;
102:S;	AGALDS*DEEFDR	Q19788	Protein F25H8.2	CELE_F25H8.2		0.427083333;	0.415300546;	0.609756098;	0.425;	0.524752475;	0.715083799;		0.666666667;		0.666666667;		0.893203883;		0.729166667;
12:S;	HKS*DPDESIEEIMPEIRPPLTR	P91988	Protein F25H9.6	CELE_F25H9.6		2.510416667;	1.464480874;	2.195121951;1.317073171;		2.96039604;2.623762376;	1.865921788;1.675977654;
12:S;17:S;	HKS*DPDES*IEEIMPEIRPPLTR	P91988	Protein F25H9.6	CELE_F25H9.6	0.611111111;	0.375;	0.480874317;	0.865853659;	0.6375;	0.653465347;	0.983240223;
17:S;	HKSDPDES*IEEIMPEIRPPLTR	P91988	Protein F25H9.6	CELE_F25H9.6		1.041666667;0.822916667;1.083333333;	0.62295082;1.016393443;					1.354166667;
14:S;	VGAAINGTDS*PK	P91277	Protein F26B1.2, isoform a	CELE_F26B1.2								0.65625;	0.444444444;	0.516129032;	0.404040404;	0.38;	0.300970874;	0.305263158;	0.354166667;
265:S;	SYGGAITQGGGQRS*FEAGDFQQFR	P91277	Protein F26B1.2, isoform a	CELE_F26B1.2	0.883838384;	1.302083333;1.385416667;	1.147540984;1.147540984;	0.646341463;1.231707317;	1.075;1.1125;	1.069306931;1.386138614;	0.938547486;	0.760416667;	1.101010101;	1.086021505;	1.045454545;	0.86;	1.087378641;	0.673684211;	0.677083333;
214:S;	KMS*LQDSFYSHSGSR	Q9XVU1	Protein F26D10.11	CELE_F26D10.11				0.609756098;
127:S;	ASFEGWDALWCS*DDEGDKEELK	P90847	Protein F26E4.4	CELE_F26E4.4	0.505050505;0.515151515;	0.541666667;0.46875;	0.568306011;	0.902439024;0.792682927;	0.7;0.6;	0.752475248;0.767326733;	1.061452514;	0.489583333;0.541666667;						0.494736842;	0.947916667;
177:S;	SARLS*LEEDEAPIDEK	P90847	Protein F26E4.4	CELE_F26E4.4	1.242424242;	1.020833333;	0.93442623;0.879781421;	0.951219512;0.963414634;1.036585366;	1.125;1.275;	1.485148515;1.356435644;	1.150837989;1.262569832;	0.8125;	0.898989899;		0.95959596;		1.145631068;	0.757894737;	0.520833333;
19:S;	GHS*SHSPSAVTYTGQGPNTFVNDGWASAR	O18687	Protein F26E4.6	CELE_F26E4.6				0.756097561;			0.737430168;
22:S;	GHSSHS*PSAVTYTGQGPNTFVNDGWASAR	O18687	Protein F26E4.6	CELE_F26E4.6			1.005464481;
217:S;	TS*EQLYNAIR	Q95QI6	Protein F26F4.12	CELE_F26F4.12								0.447916667;	0.585858586;
42:S;	DKKES*NPGMFVSAWQDDTEGLEEK	Q95QI6	Protein F26F4.12	CELE_F26F4.12		1.822916667;	1.043715847;	0.719512195;		1.207920792;
73:S;	PLSLS*PPLQK	Q19823	Protein F26F4.2	CELE_F26F4.2								0.53125;					0.40776699;	0.373684211;
118:S;	TCNVLGHS*SSTSSVLK	Q19822	Protein F26F4.9, isoform a	CELE_F26F4.9									0.616161616;
120:S;	TCNVLGHSSS*TSSVLK	Q19822	Protein F26F4.9, isoform a	CELE_F26F4.9		1.40625;	0.896174863;	0.603658537;	0.8125;	1.059405941;	0.837988827;	0.619791667;		0.983870968;	0.656565657;	1.03;	1.116504854;1.116504854;	0.863157895;	0.75;
122:S;123:S;	TCNVLGHSSSTS*S*VLK	Q19822	Protein F26F4.9, isoform a	CELE_F26F4.9			1.016393443;	0.463414634;		1.198019802;		0.479166667;	0.555555556;	1.107526882;	0.696969697;	1.06;	0.922330097;	0.652631579;	0.46875;
120:S;123:S;	TCNVLGHSSS*TSS*VLK	Q19822	Protein F26F4.9, isoform a	CELE_F26F4.9													1.029126214;
180:S;	SFS*LDNTLENK	Q19833	Protein F26G1.1	CELE_F26G1.1	0.878787879;	1.072916667;	1.071038251;	0.707317073;	1.175;	0.920792079;			1.080808081;	0.827956989;	1.090909091;	0.98;	1.242718447;
22:S;	KVS*DELGSAAENSEELKK	D9N119	Protein F26G1.2, isoform b	CELE_F26G1.2	1.111111111;1.464646465;	1.078125;	1.382513661;1.464480874;	1.286585366;1.414634146;	2.0125;	1.712871287;1.821782178;	1.452513966;1.497206704;						1.674757282;		1.739583333;
93:S;	TSPS*LPELSSIVR	P91855	Protein F26H9.2	CELE_F26H9.2			1.027322404;		1.2;		1.117318436;	1.098958333;			1.101010101;			1.057894737;
301:S;	LTDDS*DSDAPIQYR	P91855	Protein F26H9.2	CELE_F26H9.2	1.131313131;		0.513661202;	1.317073171;				1.208333333;				0.94;	1.009708738;
301:S;303:S;	LTDDS*DS*DAPIQYR	P91855	Protein F26H9.2	CELE_F26H9.2												0.97;			1.1875;
91:S;	TS*PSLPELSSIVR	P91855	Protein F26H9.2	CELE_F26H9.2					0.7875;
398:S;	KLS*ERPTPEELEDR	P91855	Protein F26H9.2	CELE_F26H9.2			1.792349727;	1.414634146;			1.56424581;
42:S;	KS*ISFASSK	P91855	Protein F26H9.2	CELE_F26H9.2								0.260416667;
83:S;	ANS*VSNFPR	P91855	Protein F26H9.2	CELE_F26H9.2								0.979166667;
60:S;	QVQS*CPVDVSIPK	P91287	Protein F27C1.1	CELE_F27C1.1								0.177083333;	0.095959596;	0.129032258;	0.151515152;	0.09;	0.067961165;	0.121052632;	0.171875;
60:S;66:S;	QVQS*CPVDVS*IPKEVMK	P91287	Protein F27C1.1	CELE_F27C1.1		0.052083333;										0.08;			0.145833333;
296:T;	VATT*AEDSDGEAPTSTEDPQNK	P91280	Protein F27C1.6	CELE_F27C1.6														0.515789474;
2:S;5:S;	S*DDS*DLDDVAHQK	P91280	Protein F27C1.6	CELE_F27C1.6		0.239583333;	0.316939891;	0.548780488;	0.3875;	0.376237624;	0.402234637;	0.333333333;	0.434343434;	0.35483871;	0.363636364;	0.325;	0.330097087;	0.284210526;	0.302083333;
374:S;	SIS*ANTGASR	P91280	Protein F27C1.6	CELE_F27C1.6								0.4375;
295:T;	VAT*TAEDSDGEAPTSTEDPQNK	P91280	Protein F27C1.6	CELE_F27C1.6			0.513661202;	0.841463415;0.731707317;							0.484848485;0.545454545;			0.521052632;	0.4375;
300:S;	VATTAEDS*DGEAPTSTEDPQNK	P91280	Protein F27C1.6	CELE_F27C1.6		0.510416667;	0.459016393;	0.743902439;	0.5625;	0.584158416;			0.575757576;		0.545454545;	0.41;	0.451456311;	0.526315789;	0.479166667;0.572916667;
450:S;	GVTQSFS*GHSLNDNDPMPK	Q19838	Protein F27C8.5	CELE_F27C8.5		0.229166667;	0.245901639;0.229508197;	0.585365854;				0.4375;0.5;	0.444444444;0.525252525;	0.419354839;0.408602151;	0.434343434;0.585858586;	0.45;0.48;	0.349514563;0.398058252;	0.494736842;0.473684211;	0.447916667;0.333333333;
327:S;	SS*GGFPQYFTR	Q19838	Protein F27C8.5	CELE_F27C8.5										0.279569892;
326:S;	S*SGGFPQYFTR	Q19838	Protein F27C8.5	CELE_F27C8.5		0.135416667;								0.279569892;	0.202020202;
316:S;	TQS*ASSMIAR	Q19838	Protein F27C8.5	CELE_F27C8.5					0.35;			0.307291667;	0.383838384;	0.322580645;	0.373737374;	0.25;	0.378640777;	0.315789474;
257:S;	SQLTISPS*GTIEIK	Q19838	Protein F27C8.5	CELE_F27C8.5		0.604166667;	0.524590164;										0.485436893;	2;
478:S;483:S;	VQPSVIISCLS*LPTTS*PVSVVKPK	Q19838	Protein F27C8.5	CELE_F27C8.5							0.368715084;
450:S;453:S;	GVTQSFS*GHS*LNDNDPMPK	Q19838	Protein F27C8.5	CELE_F27C8.5								0.302083333;					0.330097087;
17:S;	ILDDGS*IGQSNFDQTEAMLPTPSDK	Q19845	Protein F27D9.2	CELE_F27D9.2				0.548780488;		0.594059406;									0.916666667;
379:S;	QNPQYGMDIVS*PVQLVK	Q09552	Protein F27E5.3	CELE_F27E5.3								0.541666667;					0.213592233;
260:S;269:S;	TS*PPKKPLEES*PEK	Q09552	Protein F27E5.3	CELE_F27E5.3												0.25;
340:S;	SNTSNVPSGTSEASITNPILHS*PPSK	Q09552	Protein F27E5.3	CELE_F27E5.3											1.131313131;	0.67;	0.417475728;
322:S;350:S;	SNTS*NVPSGTSEASITNPILHSPPSKFDNIPS*PPK	Q09552	Protein F27E5.3	CELE_F27E5.3			0.174863388;
322:S;	SKVDELIEDMEGS*DNDDDRR	Q19854	Protein F28C1.1	CELE_F28C1.1				2.036585366;			1.944134078;
346:S;	AKPEFITTFGGGADRDS*DDEIKK	Q19854	Protein F28C1.1	CELE_F28C1.1		1.010416667;	1.06010929;	1.646341463;		1.118811881;	1.497206704;					0.94;
232:S;	AVFDGADS*KEYSDSTAK	Q19858	Protein F28C10.3	CELE_F28C10.3	0.777777778;				1.3;
556:S;	S*PDYPYIEEGEITEPIATIGPPADR	D7SFK5	Protein F28E10.1, isoform a	CELE_F28E10.1								1.53125;				2.04;
386:S;	MEVERPEEAEDVIVIEAPEPVQPPIPS*PK	D7SFK5	Protein F28E10.1, isoform a	CELE_F28E10.1				3.609756098;	2.025;			1.96875;
73:S;	S*NESIMSHASR	D7SFK5	Protein F28E10.1, isoform a	CELE_F28E10.1											1.131313131;
929:T;932:S;	ETERPAPVFT*PPS*PPKENPFHVMTVPK	D7SFK5	Protein F28E10.1, isoform a	CELE_F28E10.1			1.081967213;1.267759563;
1104:S;	HFNETIIEETLDANANSMS*PQLEHR	D7SFK5	Protein F28E10.1, isoform a	CELE_F28E10.1		1.364583333;
841:S;843:S;	LDTDRS*QS*DHAELLEER	D7SFK5	Protein F28E10.1, isoform a	CELE_F28E10.1				1.719512195;			2.089385475;
122:S;	SSS*ATKPTIIYIH	Q8MNS9	Protein F28F5.6	CELE_F28F5.6		0.927083333;					0.525139665;
252:T;	AT*GGSNPVVIQQQQR	P83386	Protein F28H1.4, isoform a	CELE_F28H1.4								0.802083333;		0.666666667;		0.96;
255:S;	ATGGS*NPVVIQQQQR	P83386	Protein F28H1.4, isoform a	CELE_F28H1.4										0.989247312;		0.99;
322:S;	TVFMNALYNDDLS*VDGK	Q9XX94	Protein F28H6.6	CELE_F28H6.6								0.666666667;
134:S;	DMTAS*ELLK	Q7YTP2	Protein F30A10.12	CELE_F30A10.12									0.96969697;		1.060606061;
49:S;	GS*VSSPAAPASTISTAPGDVSK	Q7YTP2	Protein F30A10.12	CELE_F30A10.12						0.099009901;		0.239583333;	0.232323232;	0.172043011;	0.196969697;	0.15;	0.155339806;	0.2;	0.255208333;
51:S;	GSVS*SPAAPASTISTAPGDVSK	Q7YTP2	Protein F30A10.12	CELE_F30A10.12											0.202020202;
52:S;	GSVSS*PAAPASTISTAPGDVSK	Q7YTP2	Protein F30A10.12	CELE_F30A10.12								0.208333333;					0.165048544;		0.234375;
57:S;63:S;	SPSS*FEKYNS*VEER	Q93642	Protein F30A10.2	CELE_F30A10.2	1.434343434;	0.635416667;	0.469945355;	0.292682927;		0.564356436;							0.844660194;	0.178947368;	0.208333333;
56:S;63:S;	SPS*SFEKYNS*VEER	Q93642	Protein F30A10.2	CELE_F30A10.2						0.564356436;
149:S;	KGS*VNITNLR	Q19913	Protein F30B5.7	CELE_F30B5.7	1.101010101;	1.072916667;							2.101010101;			1.35;	1.058252427;	1.136842105;	1.114583333;
25:S;	AHS*PEIDVEVIK	Q93652	Protein F30F8.5, isoform a	CELE_F30F8.5	0.888888889;0.858585859;	1.010416667;	0.666666667;	0.695121951;	0.675;	0.851485149;	0.703910615;		0.656565657;		0.707070707;			0.547368421;	0.479166667;
452:S;	IQISES*GSTIESSEK	Q19932	Protein F31D5.2	CELE_F31D5.2				0.823170732;					0.929292929;		0.939393939;
81:S;84:S;	HAEASITNPQNSGGDNIS*EDS*IHIAPLVQLSGFTK	Q19936	Protein F31E8.4	CELE_F31E8.4	1.590909091;1.04040404;	1.59375;1.5625;		1.25;1.213414634;	1.275;1.2;	1.772277228;
81:S;	HAEASITNPQNSGGDNIS*EDSIHIAPLVQLSGFTK	Q19936	Protein F31E8.4	CELE_F31E8.4		1.260416667;		1.268292683;2.524390244;	1.2125;0.8;
61:S;65:S;	SVLSLSAS*APSS*PVR	O62197	Protein F32A11.3	CELE_F32A11.3														0.152631579;
286:S;	QEEQEEHGGEDITQVPAS*PAVTSR	O62197	Protein F32A11.3	CELE_F32A11.3													0.165048544;
479:S;	KPEPHPEPNVSGGS*EEDKIPEPVDAFK	P91859	Protein F32A7.5, isoform a	CELE_F32A7.5			1.256830601;			1.00990099;
369:T;370:S;	VQGTAPSKPAPAAPASAAT*S*PAPAPEAPR	P91859	Protein F32A7.5, isoform a	CELE_F32A7.5											0.707070707;	0.52;0.56;	0.621359223;
619:S;	AVGEVTQLS*ADLQNLGLDEK	P91859	Protein F32A7.5, isoform a	CELE_F32A7.5				0.987804878;		0.871287129;		1.854166667;2.802083333;
476:S;479:S;	KPEPHPEPNVS*GGS*EEDKIPEPVDAFK	P91859	Protein F32A7.5, isoform a	CELE_F32A7.5						0.97029703;
366:S;370:S;	VQGTAPSKPAPAAPAS*AATS*PAPAPEAPR	P91859	Protein F32A7.5, isoform a	CELE_F32A7.5	0.747474747;	0.84375;	0.633879781;	0.37804878;	0.525;	0.683168317;		0.322916667;	0.474747475;	0.784946237;	0.606060606;	0.49;0.62;	0.786407767;	0.447368421;	0.364583333;
370:S;	VQGTAPSKPAPAAPASAATS*PAPAPEAPR	P91859	Protein F32A7.5, isoform a	CELE_F32A7.5			0.590163934;	0.524390244;	0.5875;	0.881188119;		1.041666667;1.0625;0.71875;	0.858585859;0.606060606;0.727272727;	0.688172043;	0.898989899;0.97979798;0.717171717;	0.93;1.085;0.83;	1.233009709;0.766990291;	0.705263158;	0.6875;
697:S;698:S;	HDLMQSRS*S*VIENGAAVQYEK	P91859	Protein F32A7.5, isoform a	CELE_F32A7.5		0.864583333;	0.469945355;	0.365853659;			1.106145251;	0.5625;	0.696969697;0.707070707;		1.252525253;				0.59375;
542:S;	KPDPVELDDFDPLKPSHPEPSAPVVPSDHIIIATPDPELPDIVAAVPFVS*PSPK	P91859	Protein F32A7.5, isoform a	CELE_F32A7.5	0.393939394;
697:S;	S*SVIENGAAVQYEK	P91859	Protein F32A7.5, isoform a	CELE_F32A7.5											0.797979798;
368:T;	VEAST*PQATPSK	O62203	Protein F32B4.4, isoform a	CELE_F32B4.4													1.27184466;
60:S;	DEGLDPADHVFEHAVS*PMKK	O62203	Protein F32B4.4, isoform a	CELE_F32B4.4	0.303030303;0.515151515;		0.382513661;0.426229508;	0.62195122;		0.534653465;	1.039106145;
503:T;510:T;	HVAEAASTMST*SPAPTPT*PEPVVTTTTTTSAAPK	O62203	Protein F32B4.4, isoform a	CELE_F32B4.4			0.655737705;
500:T;510:T;	HVAEAAST*MSTSPAPTPT*PEPVVTTTTTTSAAPK	O62203	Protein F32B4.4, isoform a	CELE_F32B4.4			0.710382514;
738:S;	GAS*PPEPPR	O62203	Protein F32B4.4, isoform a	CELE_F32B4.4									5.575757576;			0.95;	1.757281553;	3.2;	3.661458333;
872:S;874:S;	RS*PS*PPQQHHSSSR	O62203	Protein F32B4.4, isoform a	CELE_F32B4.4								0.416666667;	1;		0.858585859;				0.635416667;
162:S;	IIEDYHGFS*PK	O01854	Protein F32B5.1	CELE_F32B5.1	0.929292929;	2.09375;	1.56284153;			1.01980198;		1.052083333;		0.838709677;
72:S;	VS*DSHLLTLGSDSR	O45432	Protein F32B6.4	CELE_F32B6.4	0.262626263;		0.229508197;		1.025;	0.316831683;		0.864583333;0.71875;	0.848484848;		0.671717172;	0.24;	0.349514563;0.368932039;
33:S;	QLNNTCNSNISVPNAFS*PR	O45432	Protein F32B6.4	CELE_F32B6.4													0.310679612;0.349514563;
81:S;	VSDSHLLTLGS*DSR	O45432	Protein F32B6.4	CELE_F32B6.4								0.270833333;
29:S;	CQPDVDPEEDS*EPDLDGPQPPFR	O16291	Protein F32D1.7	CELE_F32D1.7	3.434343434;											3.33;	2.699029126;
384:T;	TQLIST*PDGETPSISSK	Q19959	Protein F32D8.10	CELE_F32D8.10													1.32038835;
369:S;	KMS*LLDDLQLPK	Q19959	Protein F32D8.10	CELE_F32D8.10			1.229508197;
391:S;	TQLISTPDGETPS*ISSK	Q19959	Protein F32D8.10	CELE_F32D8.10		1.822916667;				2.336633663;		0.5;	0.515151515;	0.838709677;	0.525252525;	0.77;	0.699029126;	0.463157895;	0.385416667;
6:S;	VFS*SQAIQTAIEK	Q7JLJ0	Protein F32D8.12, isoform b	CELE_F32D8.12			0.841530055;0.50273224;			0.495049505;		0.875;	0.767676768;	1.344086022;
312:S;313:S;	S*S*SNTSLIDTESK	O17859	Protein F32H2.7	CELE_F32H2.7											0.303030303;
180:S;	NRLS*DAEMSQLR	O17859	Protein F32H2.7	CELE_F32H2.7	0.121212121;		0.18579235;
213:S;	TAQS*VEPNLLSIR	O17859	Protein F32H2.7	CELE_F32H2.7		0.1875;				0.099009901;			0.202020202;		0.242424242;		0.291262136;		0.208333333;
291:S;	AQS*PGLLTAQSAEPNLLSTR	O17859	Protein F32H2.7	CELE_F32H2.7		0.260416667;0.197916667;	0.174863388;0.142076503;			0.148514851;		0.239583333;0.239583333;	0.181818182;0.212121212;	0.204301075;0.258064516;	0.282828283;	0.265;	0.155339806;0.169902913;	0.252631579;	0.208333333;0.192708333;
267:S;	TANS*LEPNLLSVKPAK	O17859	Protein F32H2.7	CELE_F32H2.7		0.25;		0.451219512;		0.232673267;		0.1875;0.114583333;					0.252427184;
264:T;267:S;	T*ANS*LEPNLLSVKPAK	O17859	Protein F32H2.7	CELE_F32H2.7															0.3125;
291:S;299:S;	AQS*PGLLTAQS*AEPNLLSTR	O17859	Protein F32H2.7	CELE_F32H2.7			0.054644809;
195:S;	ESIS*ELNLATGR	O17859	Protein F32H2.7	CELE_F32H2.7	0.202020202;	0.197916667;			0.45;	0.188118812;		0.322916667;	0.292929293;	0.344086022;	0.318181818;	0.21;	0.213592233;	0.347368421;	0.260416667;
121:T;	T*AVEGSVSNPNLNETNVGASKPEGVDLSK	O17859	Protein F32H2.7	CELE_F32H2.7												0.13;
204:S;205:T;	ESISELNLATGRS*T*DTLR	O17859	Protein F32H2.7	CELE_F32H2.7	0.131313131;	0.072916667;0.072916667;	0.06010929;0.071038251;	0.231707317;	0.1625;	0.089108911;	0.25698324;0.201117318;					0.13;	0.184466019;
314:S;	SSS*NTSLIDTESK	O17859	Protein F32H2.7	CELE_F32H2.7		2.15625;				0.138613861;			0.252525253;						0.3125;
363:S;	EIES*IRSSQDVLTAVEILTDMSR	O17859	Protein F32H2.7	CELE_F32H2.7	0.232323232;	0.166666667;		0.981707317;		0.356435644;
226:S;	TANS*LEPNLLSVYSAR	O17859	Protein F32H2.7	CELE_F32H2.7	0.161616162;	0.229166667;	0.098360656;			0.128712871;		0.239583333;		0.215053763;
126:S;	TAVEGS*VSNPNLNETNVGASKPEGVDLSK	O17859	Protein F32H2.7	CELE_F32H2.7											0.161616162;	0.13;
239:S;	S*PGVFTK	O17859	Protein F32H2.7	CELE_F32H2.7									0.181818182;		0.171717172;
314:S;317:S;	SSS*NTS*LIDTESK	O17859	Protein F32H2.7	CELE_F32H2.7			2.890710383;	7.109756098;			1.754189944;			0.64516129;	13;		0.553398058;	0.610526316;
316:T;317:S;	SSSNT*S*LIDTESK	O17859	Protein F32H2.7	CELE_F32H2.7		1.505208333;	3.224043716;	3.780487805;	3.3125;	1.96039604;	1.832402235;	7.229166667;		0.64516129;		0.3;	0.470873786;		1.067708333;
312:S;	S*SSNTSLIDTESK	O17859	Protein F32H2.7	CELE_F32H2.7			5.322404372;										0.067961165;
193:S;205:T;	ES*ISELNLATGRST*DTLR	O17859	Protein F32H2.7	CELE_F32H2.7							0.201117318;
254:S;	EGMLTAQS*PEPNLLSVR	O17859	Protein F32H2.7	CELE_F32H2.7	0.232323232;		0.142076503;	0.390243902;		0.128712871;			0.202020202;			0.21;	0.174757282;	0.368421053;	0.1875;
62:S;	LIDDFNS*KELDEGR	O62210	Protein F32H5.3, isoform a	CELE_F32H5.3	0.631313131;	0.635416667;0.90625;	1.049180328;	0.853658537;	1.95;	1.00990099;	0.575418994;	0.526041667;	0.696969697;			2.23;	0.524271845;		0.864583333;
161:T;	ALT*EMSPTDTVLYCK	O62214	Protein F33A8.4	CELE_F33A8.4										0.376344086;
151:T;	KLDYGQHVVSGT*PGR	O44781	Protein F33D11.10	CELE_F33D11.10								1.833333333;		1.440860215;
26:S;	FFTGGNKS*PDSR	O44776	Protein F33D11.2	CELE_F33D11.2								0.1875;		0.376344086;			0.13592233;	0.178947368;	0.166666667;
202:S;	KEELVISS*PEPPESQEEAR	O61853	Protein F33E11.3	CELE_F33E11.3									1.060606061;				1.165048544;
103:T;	STT*PTQSDSAAAAAAR	O61853	Protein F33E11.3	CELE_F33E11.3													1.59223301;
207:S;	LGEEEDS*DWDEVDEDAASIPTLPSSQSQSESTLPR	Q19987	Protein F33G12.3	CELE_F33G12.3		0.875;
34:S;	NS*PASSIISSEPGAGAGLNGR	Q19989	Protein F33G12.5	CELE_F33G12.5								0.8125;0.71875;	1.02020202;	0.731182796;	0.868686869;0.888888889;			0.715789474;
871:S;	VHGNSDDEKIPSTPPPTVLEAQNS*PR	Q19989	Protein F33G12.5	CELE_F33G12.5								0.78125;					0.932038835;
860:T;	VHGNSDDEKIPST*PPPTVLEAQNSPR	Q19989	Protein F33G12.5	CELE_F33G12.5	0.777777778;	0.96875;	0.710382514;	0.676829268;		0.99009901;	0.837988827;	0.677083333;0.697916667;0.666666667;	0.717171717;		0.757575758;0.686868687;		0.893203883;	1.052631579;
852:S;860:T;	VHGNS*DDEKIPST*PPPTVLEAQNSPR	Q19989	Protein F33G12.5	CELE_F33G12.5		0.729166667;	0.579234973;	0.451219512;	0.65;	0.811881188;		0.583333333;	0.681818182;		0.585858586;			0.673684211;	0.520833333;
852:S;	VHGNS*DDEKIPSTPPPTVLEAQNSPR	Q19989	Protein F33G12.5	CELE_F33G12.5		0.489583333;	0.633879781;	0.658536585;
875:S;	LS*DCSADKDNSDTFGQTQDASVR	Q19989	Protein F33G12.5	CELE_F33G12.5			0.896174863;	1.158536585;					0.858585859;		0.878787879;		0.883495146;
828:S;	SYSHSTVDEMS*GDEDVLVDAK	Q19989	Protein F33G12.5	CELE_F33G12.5	1.04040404;		1.136612022;1.147540984;	1.219512195;	1.23125;	1.118811881;	1.094972067;						0.932038835;
820:S;828:S;	SYS*HSTVDEMS*GDEDVLVDAK	Q19989	Protein F33G12.5	CELE_F33G12.5			0.765027322;	0.707317073;	0.7125;	1.03960396;	1.083798883;
860:T;871:S;	VHGNSDDEKIPST*PPPTVLEAQNS*PR	Q19989	Protein F33G12.5	CELE_F33G12.5								0.71875;			0.656565657;	1.23;
875:S;878:S;	LS*DCS*ADKDNSDTFGQTQDASVR	Q19989	Protein F33G12.5	CELE_F33G12.5	0.474747475;	0.645833333;	0.273224044;			0.623762376;			0.585858586;		0.747474747;	0.7;		0.563157895;	0.739583333;
71:S;	SSVVSEDSTALQIPHSSS*SAQSLNAR	Q19989	Protein F33G12.5	CELE_F33G12.5									0.535353535;				0.72815534;
859:S;	VHGNSDDEKIPS*TPPPTVLEAQNSPR	Q19989	Protein F33G12.5	CELE_F33G12.5								0.703125;	0.686868687;
58:S;	SSVVS*EDSTALQIPHSSSSAQSLNAR	Q19989	Protein F33G12.5	CELE_F33G12.5						0.524752475;	1.016759777;			0.677419355;			0.922330097;
21:S;	FGPS*TSLDNDNPDNEPTTPR	Q6AHN9	Protein F33G12.6, isoform b	CELE_F33G12.6							0.759776536;	0.864583333;	0.777777778;1.121212121;		1.070707071;				0.78125;1;
23:S;	FGPSTS*LDNDNPDNEPTTPR	Q6AHN9	Protein F33G12.6, isoform b	CELE_F33G12.6								1;	0.97979798;			1.01;	1.524271845;	1.357894737;	1;
1259:T;	LVGRDET*PQFEESEPSTMFR	Q19991	Protein F33H1.4	CELE_F33H1.4								0.5625;
634:S;	MNS*PQTHATSYAR	Q19994	Protein F34D10.4	CELE_F34D10.4					0.8375;			0.442708333;	0.656565657;	0.76344086;	0.696969697;	0.68;	0.436893204;0.495145631;	0.594736842;
615:S;	EES*EEDEPSTSASVPFQR	Q19994	Protein F34D10.4	CELE_F34D10.4	0.676767677;		0.633879781;	1.097560976;	1.425;	0.97029703;		0.59375;	0.686868687;		0.686868687;	0.49;	0.669902913;		0.708333333;
163:T;166:T;	SSTPLAPT*TPT*PPPPTQAPTNHR	Q19994	Protein F34D10.4	CELE_F34D10.4		0.958333333;
334:S;	KVEPSS*PVVPPTPVK	Q20007	Protein F35A5.1	CELE_F35A5.1			1.169398907;	1.268292683;		1.841584158;		1.34375;	1.363636364;		1.393939394;	1.36;	1.330097087;	1.052631579;	0.979166667;
2023:T;	KKPVVEPEKEPT*PEPVVPK	Q20007	Protein F35A5.1	CELE_F35A5.1	1.686868687;		1.027322404;2.590163934;	1.231707317;1.5;	1.325;1.2875;	1.02970297;
658:S;	KAEPNS*PVVPPTPVK	Q20007	Protein F35A5.1	CELE_F35A5.1	1.181818182;	1.135416667;	1.300546448;1.038251366;	1.109756098;1.231707317;	1.3625;	1.386138614;		1.598958333;1.34375;	1.111111111;1.141414141;	1.064516129;1.182795699;	1.424242424;1.202020202;1.222222222;	1.17;1.01;	1.262135922;1.223300971;1.155339806;	1.105263158;	1.041666667;
64:S;	DAPTKPVPSPGAPS*PVPIK	Q20007	Protein F35A5.1	CELE_F35A5.1								0.625;1.052083333;1;			0.919191919;			0.852631579;
97:S;98:S;	NTFFDRPS*S*EELEAYDDKVR	Q8I4J8	Protein F35B12.9	CELE_F35B12.9	1.146464646;	1.114583333;				0.717821782;		0.760416667;
98:S;	NTFFDRPSS*EELEAYDDK	Q8I4J8	Protein F35B12.9	CELE_F35B12.9	1.171717172;1.161616162;	1.104166667;1.104166667;1.0625;	1.114754098;1.136612022;1.081967213;	1.048780488;1.304878049;	0.725;	0.821782178;	1.039106145;1.106145251;	1.0625;1.010416667;	1.02020202;				1.291262136;1.27184466;		0.96875;
198:S;	DSGKGS*IDDDSVVVHKL	Q20020	Protein F35C11.6	CELE_F35C11.6							1.396648045;
54:S;	SAATSNFSLIS*DK	O45437	Protein F35C5.1	CELE_F35C5.1										0.548387097;
118:S;123:T;	DIPLNES*GEKLT*IDSFYDDKLK	Q20066	Protein F35G2.5, isoform a	CELE_F35G2.5				0.243902439;	0.2375;			0.583333333;0.40625;		1.182795699;				0.494736842;
1299:S;	AVS*PASSTSSSSNR	G5ECZ3	CELF35-1	CELE_F35H10.10								0.645833333;						0.810526316;	0.677083333;
88:S;	QKS*NENFLVANNEGK	Q20083	Protein F35H8.4	CELE_F35H8.4		0.333333333;	0.546448087;										0.262135922;
38:S;	VFS*TESVEEPVPVTR	Q9XVP2	Protein F36A2.12	CELE_F36A2.12		0.239583333;	0.349726776;	1.134146341;	0.7625;	0.277227723;		0.6875;	1.101010101;				0.504854369;
75:S;	AFNS*AENHAYK	Q9XVP2	Protein F36A2.12	CELE_F36A2.12								0.822916667;	0.878787879;	0.602150538;			0.344660194;	0.742105263;
41:S;	VFSTES*VEEPVPVTR	Q9XVP2	Protein F36A2.12	CELE_F36A2.12										0.150537634;
53:S;56:S;	RPS*ELS*MGSLNNQLK	Q9XVP2	Protein F36A2.12	CELE_F36A2.12		0.1875;	0.163934426;				0.223463687;
53:S;	RPS*ELSMGSLNNQLK	Q9XVP2	Protein F36A2.12	CELE_F36A2.12	0.222222222;	0.255208333;	0.240437158;	0.43902439;	0.5125;	0.386138614;		0.354166667;
1054:S;	ADS*EENDEYGGENHSFSAVR	G5EDT9	Protein F36A2.13	CELE_F36A2.13	1.045454545;0.949494949;	1.104166667;	1.098360656;1.087431694;1.31147541;	1.109756098;1.030487805;1.158536585;	0.8875;1.0875;1.09375;1.09375;	0.99009901;1.04950495;1.207920792;	1.340782123;		1.045454545;0.898989899;1.090909091;		0.939393939;	0.89;	1.116504854;		1.0625;0.958333333;0.760416667;
1781:S;	IEVQPVVEESERAEEPVWHAYEPAS*PSPR	G5EDT9	Protein F36A2.13	CELE_F36A2.13	0.939393939;0.898989899;	0.833333333;0.90625;1.135416667;	1.054644809;1.005464481;	1.341463415;1.097560976;	1.1125;1.0625;	1.00990099;0.772277228;	1.273743017;	1.057291667;0.9375;				0.81;	1.019417476;
1054:S;1066:S;	RADS*EENDEYGGENHS*FSAVR	G5EDT9	Protein F36A2.13	CELE_F36A2.13	1.626262626;
2059:S;	SLVRPAS*PGSEDKR	G5EDT9	Protein F36A2.13	CELE_F36A2.13	1.353535354;							1.28125;1.666666667;1.354166667;	1.287878788;1.383838384;		1.262626263;	1.14;	1.097087379;	1.273684211;
1066:S;	ADSEENDEYGGENHS*FSAVR	G5EDT9	Protein F36A2.13	CELE_F36A2.13			0.513661202;	0.670731707;		0.415841584;							0.951456311;
1781:S;1783:S;	AEEPVWHAYEPAS*PS*PR	G5EDT9	Protein F36A2.13	CELE_F36A2.13	0.878787879;0.757575758;	1.104166667;0.760416667;	0.885245902;0.841530055;	0.884146341;0.780487805;	0.925;0.90625;	1.069306931;0.861386139;		0.953125;0.973958333;		1.462365591;		1.06;0.97;		0.884210526;0.831578947;
1666:S;	LLS*GNTTNDTNEDNEER	G5EDT9	Protein F36A2.13	CELE_F36A2.13	0.939393939;		1.273224044;	1.329268293;	1.1625;	1.079207921;			1.212121212;				1.077669903;	1.063157895;	1.052083333;
1081:S;	SDESGMPFGS*PRPPMVR	G5EDT9	Protein F36A2.13	CELE_F36A2.13		1;	1.103825137;		1.525;	1.514851485;
500:T;	AQSEQATT*PTGIQLAPIPVGR	P90862	Protein F36A2.9, isoform a	CELE_F36A2.9								1.114583333;			1.01010101;		0.951456311;		1.114583333;
516:S;	HKS*FLGTINEGNPDV	P90862	Protein F36A2.9, isoform a	CELE_F36A2.9				0.231707317;
499:T;	AQSEQAT*TPTGIQLAPIPVGR	P90862	Protein F36A2.9, isoform a	CELE_F36A2.9								1.0625;					0.951456311;		1.114583333;
103:S;106:S;	ASASLISADAPNS*VES*EEVQTR	Q9XV43	Protein F36D1.7	CELE_F36D1.7				0.231707317;	0.2375;
70:S;73:S;	NLAVNAPDS*VES*AETLGNPGK	Q9XV43	Protein F36D1.7	CELE_F36D1.7			1.087431694;	0.195121951;
356:S;	TKS*FSQMNK	Q20101	Protein F36D4.4	CELE_F36D4.4													1.611650485;	1.305263158;
172:S;	KRGS*VDSAEEATEK	Q8MNS8	Protein F36D4.5, isoform b	CELE_F36D4.5			0.907103825;	0.792682927;
254:S;256:S;	SRS*NS*PPIFR	Q8MNS8	Protein F36D4.5, isoform b	CELE_F36D4.5		0.75;
256:S;	SNS*PPIFR	Q8MNS8	Protein F36D4.5, isoform b	CELE_F36D4.5	0.757575758;		0.950819672;	1.182926829;	1.5;	1.455445545;	1.374301676;	0.90625;	1;	1.11827957;			0.757281553;	0.768421053;	0.802083333;
70:S;	DGVSSSVS*SSTVSK	O76402	Protein F36F12.7	CELE_F36F12.7												0.39;
109:S;	GRQS*PVFSVIV	O76402	Protein F36F12.7	CELE_F36F12.7	0.181818182;	0.21875;	0.284153005;	0.414634146;		0.267326733;	0.469273743;	0.260416667;	0.343434343;	0.268817204;	0.303030303;	0.13;	0.27184466;	0.105263158;	0.354166667;
77:S;	S*GSAVEDTLANVK	O45468	Protein F36G9.15	CELE_F36G9.15									0.424242424;	0.139784946;
22:S;	EES*SENVHVSGSFR	Q7YTM6	Protein F36H1.11	CELE_F36H1.11				1.048780488;	1.3375;	1.198019802;
40:S;	KGAAGAGAGVAANS*PK	O76717	Protein F36H12.4	CELE_F36H12.4	0.272727273;	0.21875;	0.306010929;	0.975609756;	0.775;	0.554455446;		0.520833333;1.072916667;	0.484848485;0.434343434;	0.387096774;0.47311828;	0.474747475;0.494949495;	0.33;0.88;	0.330097087;0.427184466;	0.431578947;0.589473684;	0.5;0.489583333;
53:S;	VAPPAS*PPPPPEAEK	O76715	Protein F36H12.5	CELE_F36H12.5								0.489583333;0.489583333;	0.171717172;0.429292929;		0.414141414;		0.296116505;
150:S;	IIENSEFDKTLS*ENDGK	O76715	Protein F36H12.5	CELE_F36H12.5		0.510416667;
41:S;	AAAPNPISS*ISSNSK	O76715	Protein F36H12.5	CELE_F36H12.5													0.655339806;
46:S;	AAAPNPISSISSNS*K	O76715	Protein F36H12.5	CELE_F36H12.5													0.40776699;
44:S;	AAAPNPISSISS*NSK	O76715	Protein F36H12.5	CELE_F36H12.5	0.363636364;	0.520833333;						1.255208333;	0.95959596;	1.408602151;	1.121212121;	1.04;	0.54368932;		0.828125;
43:S;	AAAPNPISSIS*SNSK	O76715	Protein F36H12.5	CELE_F36H12.5											0.272727273;			0.736842105;
150:S;	SSFGGAPS*PVVVK	Q20112	Protein F37A8.2	CELE_F37A8.2										0.268817204;
136:S;	GKLPADFLASLPMS*K	Q20116	Protein F37B12.1	CELE_F37B12.1		1.125;	0.704918033;0.994535519;	0.768292683;			2.027932961;	0.65625;0.260416667;	0.813131313;				1.077669903;	0.852631579;
239:S;	FSDTVSVIS*LDSGER	Q20116	Protein F37B12.1	CELE_F37B12.1								0.604166667;
189:S;	ESIWSATSVAS*DTAIENLK	Q20116	Protein F37B12.1	CELE_F37B12.1													0.951456311;
221:S;	IKDDEDNS*DGADEDDKDIPGPSASVVPSTSSMLKPAIPK	Q20124	Protein F37C12.1	CELE_F37C12.1	0.747474747;	0.78125;	0.765027322;			1.069306931;		0.8125;
34:S;	LMPGPVTS*EEEEEFSSNER	O44399	Protein F37C4.4, isoform a	CELE_F37C4.4	0.919191919;1.070707071;	0.921875;0.890625;	0.732240437;0.819672131;	0.56097561;0.548780488;	0.45;0.475;	0.940594059;	0.642458101;	0.598958333;0.598958333;	0.813131313;		0.636363636;	1.33;	0.990291262;		0.40625;0.572916667;
197:S;	KPVESAEESSATDYNSAS*PPGSPDEEVLR	G4RYA5	Protein F38A1.8	CELE_F38A1.8	1.737373737;		1.114754098;	1.292682927;	1.19375;	1.118811881;	1.201117318;	1.0625;	1;		0.919191919;		1.339805825;	1.126315789;
189:S;	KPVESAEESS*ATDYNSASPPGSPDEEVLR	G4RYA5	Protein F38A1.8	CELE_F38A1.8									0.96969697;						0.916666667;
295:S;	SLQES*DDEDEDDNDQQVVK	G4RYA5	Protein F38A1.8	CELE_F38A1.8		0.729166667;0.765625;	0.726775956;0.732240437;	0.792682927;0.786585366;	0.7625;0.7375;	0.881188119;0.96039604;	0.893854749;	0.84375;0.895833333;	0.813131313;0.919191919;	0.774193548;	0.853535354;0.878787879;	0.97;0.995;	0.854368932;0.815533981;	0.831578947;0.726315789;	0.8125;0.78125;
184:S;193:Y;195:S;	KPVES*AEESSATDY*NS*ASPPGSPDEEVLR	G4RYA5	Protein F38A1.8	CELE_F38A1.8										1.161290323;
197:S;201:S;	KPVESAEESSATDYNSAS*PPGS*PDEEVLR	G4RYA5	Protein F38A1.8	CELE_F38A1.8	2.702020202;		1.49726776;	1.158536585;	1.6;	1.797029703;	1.083798883;		1.04040404;	0.956989247;					1.0625;
188:S;	KPVESAEES*SATDYNSASPPGSPDEEVLR	G4RYA5	Protein F38A1.8	CELE_F38A1.8															0.927083333;
184:S;188:S;197:S;	KPVES*AEES*SATDYNSAS*PPGSPDEEVLR	G4RYA5	Protein F38A1.8	CELE_F38A1.8				0.707317073;		0.99009901;
230:T;	KKGPEEPT*SPKPK	G4RYA5	Protein F38A1.8	CELE_F38A1.8							0.536312849;
184:S;197:S;	KPVES*AEESSATDYNSAS*PPGSPDEEVLR	G4RYA5	Protein F38A1.8	CELE_F38A1.8	1.090909091;	1.041666667;		1.231707317;	0.65;	0.99009901;	0.882681564;			0.634408602;				1.084210526;
184:S;195:S;	KPVES*AEESSATDYNS*ASPPGSPDEEVLR	G4RYA5	Protein F38A1.8	CELE_F38A1.8							0.882681564;
184:S;191:T;	KPVES*AEESSAT*DYNSASPPGSPDEEVLR	G4RYA5	Protein F38A1.8	CELE_F38A1.8														1.052631579;
184:S;	KPVES*AEESSATDYNSASPPGSPDEEVLR	G4RYA5	Protein F38A1.8	CELE_F38A1.8	0.515151515;		0.557377049;	0.841463415;	0.825;	0.594059406;			0.686868687;
184:S;191:T;201:S;	KPVES*AEESSAT*DYNSASPPGS*PDEEVLR	G4RYA5	Protein F38A1.8	CELE_F38A1.8							0.960893855;
231:S;	KKGPEEPTS*PKPK	G4RYA5	Protein F38A1.8	CELE_F38A1.8			1.202185792;		0.8625;	1.257425743;	0.597765363;
188:S;197:S;	KPVESAEES*SATDYNSAS*PPGSPDEEVLR	G4RYA5	Protein F38A1.8	CELE_F38A1.8							0.849162011;
184:S;193:Y;201:S;	KPVES*AEESSATDY*NSASPPGS*PDEEVLR	G4RYA5	Protein F38A1.8	CELE_F38A1.8							0.770949721;
201:S;	KPVESAEESSATDYNSASPPGS*PDEEVLR	G4RYA5	Protein F38A1.8	CELE_F38A1.8									1;
195:S;	KPVESAEESSATDYNS*ASPPGSPDEEVLR	G4RYA5	Protein F38A1.8	CELE_F38A1.8					1.1875;			1.03125;	0.96969697;						0.927083333;
133:S;	SDS*IDHPCELISK	B5BM45	Protein F38A6.5	CELE_F38A6.5							0.737430168;
190:S;	KMS*VIEFIR	Q20178	Protein F38H4.3	CELE_F38H4.3			1.169398907;				1.195530726;
105:S;	SVDDDVEKPQTSQKPPQKPSEPDAES*INMNDILMENVLK	Q20178	Protein F38H4.3	CELE_F38H4.3			1.475409836;
49:S;	SGS*LTYQQGDTPK	Q20178	Protein F38H4.3	CELE_F38H4.3								1.447916667;
115:S;	SFPIQQLPGAPQS*PNK	Q20179	Protein F38H4.4	CELE_F38H4.4													0.165048544;		0.25;
545:S;550:S;	RIS*IPSCS*PQTK	O45500	Protein F39B2.8	CELE_F39B2.8						1.158415842;		1.510416667;	1.95959596;
545:S;	RIS*IPSCSPQTK	O45500	Protein F39B2.8	CELE_F39B2.8			1.081967213;	0.914634146;		1.391089109;						1.14;	1.59223301;
464:S;	SMTLGGHS*GR	O45500	Protein F39B2.8	CELE_F39B2.8								1.052083333;	1;	0.967741935;		1.13;	1.32038835;	1.047368421;
3846:S;	S*PSSSTSLVNLDER	O61201	Protein F39C12.1	CELE_F39C12.1	1.060606061;		1.322404372;	1.073170732;	1.3;	0.910891089;	1.117318436;		1.333333333;	1.032258065;		1.16;	1.237864078;
1658:S;	AS*LDQFYR	O61201	Protein F39C12.1	CELE_F39C12.1								0.46875;	0.646464646;		0.515151515;		0.970873786;
3279:S;	ILEHYPVTEQTS*PSTAEPVSPTK	O61201	Protein F39C12.1	CELE_F39C12.1										1.086021505;
3528:S;	TWS*VIGCDENDDSTK	O61201	Protein F39C12.1	CELE_F39C12.1													0.621359223;
3848:S;3849:S;	SPS*S*STSLVNLDER	O61201	Protein F39C12.1	CELE_F39C12.1												0.96;			0.34375;
3934:S;	SS*PTMPEFSTR	O61201	Protein F39C12.1	CELE_F39C12.1		1.197916667;	1.054644809;	0.817073171;			0.960893855;	0.916666667;		1.107526882;	0.939393939;			0.378947368;
2765:S;	TSAHSLAGTS*PPK	O61201	Protein F39C12.1	CELE_F39C12.1										0.924731183;
3279:S;3287:S;	ILEHYPVTEQTS*PSTAEPVS*PTK	O61201	Protein F39C12.1	CELE_F39C12.1		1.354166667;	1.202185792;		1.2625;				0.919191919;				0.970873786;
3289:T;	ILEHYPVTEQTSPSTAEPVSPT*K	O61201	Protein F39C12.1	CELE_F39C12.1											0.878787879;
1130:S;	SNS*CPDLGLAIESTENSR	O61201	Protein F39C12.1	CELE_F39C12.1		0.979166667;	1.344262295;		0.7375;	1.316831683;		1.677083333;		1.301075269;		1.16;	1.640776699;		1.145833333;
3287:S;	ILEHYPVTEQTSPSTAEPVS*PTK	O61201	Protein F39C12.1	CELE_F39C12.1						4.722772277;	1.798882682;	1.114583333;	1.050505051;		0.878787879;		1.13592233;		0.989583333;
2764:T;	TSAHSLAGT*SPPK	O61201	Protein F39C12.1	CELE_F39C12.1													0.582524272;
2444:S;	SFS*VDKGSSYR	O61201	Protein F39C12.1	CELE_F39C12.1			1.475409836;		1.2125;	1.03960396;
1643:S;	KNS*DPTAVHHIGIPR	O61201	Protein F39C12.1	CELE_F39C12.1		1.0625;		0.56097561;0.707317073;							0.95959596;
3848:S;	SPS*SSTSLVNLDER	O61201	Protein F39C12.1	CELE_F39C12.1		1.197916667;	1.49726776;												1.1875;
81:S;	S*PANQLSNYEIAQQK	O16274	Protein F39G3.3	CELE_F39G3.3	0.919191919;		1.06010929;1.038251366;	1.170731707;			1.402234637;	1.010416667;	1;	0.827956989;0.913978495;	1.03030303;	1.19;	1.077669903;	0.957894737;1.084210526;	0.90625;
249:S;	AFS*PTPAWR	O16274	Protein F39G3.3	CELE_F39G3.3		0.84375;	0.786885246;		1.175;	1.198019802;		1.041666667;
67:S;	ANS*TEGSVDVDAIFAELTGLAPKPVVNDTSSK	P90867	Protein F39H11.1	CELE_F39H11.1	0.97979798;
194:S;	KHLDEQGLS*PSR	Q20199	Protein F39H12.3	CELE_F39H12.3	2.636363636;		1.956284153;	1.890243902;1.170731707;	1.9;1.2375;	2.099009901;1.277227723;1.168316832;		1.375;1.3125;	2.212121212;				2.359223301;		1.020833333;
79:S;	FAEVERPAS*PMDTAATK	Q20199	Protein F39H12.3	CELE_F39H12.3	2.313131313;1.525252525;1.904040404;	1.75;1.604166667;	1.704918033;1.74863388;1.595628415;	2.317073171;1.756097561;1.829268293;	1.8375;1.85625;1.7625;1.7;	1.653465347;1.564356436;	2.145251397;1.921787709;1.731843575;	1.552083333;1.447916667;1.697916667;1.65625;	1.848484848;1.868686869;1.515151515;	1.161290323;1.349462366;	1.686868687;1.656565657;	1.29;1.44;	1.621359223;1.621359223;1.606796117;	1.6;1.505263158;1.4;	1.822916667;1.427083333;
129:S;	RHS*VGGYTIDVDTPEDR	Q20199	Protein F39H12.3	CELE_F39H12.3	1.53030303;1.686868687;1.484848485;	1.583333333;1.708333333;	1.18579235;1.284153005;	1.12195122;1.018292683;	1;1.3625;1.3125;1.4375;	1.396039604;0.99009901;1.603960396;	1.463687151;1.379888268;	0.791666667;1.041666667;0.927083333;0.9375;	0.939393939;0.939393939;1.151515152;		0.98989899;	0.71;	1.223300971;		0.739583333;
181:S;186:S;189:S;	GLLEAS*DDEKS*VKS*VK	O16265	Protein F40A3.2	CELE_F40A3.2		1.661458333;	1.568306011;				0.793296089;		1.191919192;
186:S;	GLLEASDDEKS*VK	O16265	Protein F40A3.2	CELE_F40A3.2	1.474747475;	2.010416667;	1.868852459;	1.097560976;	1.4;	1.524752475;	1.296089385;		1.434343434;1.308080808;				1.45631068;1.398058252;	1.342105263;	1.697916667;1.270833333;
181:S;	GLLEAS*DDEK	O16265	Protein F40A3.2	CELE_F40A3.2	1.96969697;	1.5625;	1.568306011;	0.890243902;	0.90625;	1.237623762;	1.117318436;		1.333333333;	1.043010753;	1.398989899;	1.89;	1.980582524;	3.731578947;	1.552083333;
186:S;189:S;	GLLEASDDEKS*VKS*VK	O16265	Protein F40A3.2	CELE_F40A3.2	1.434343434;	2.677083333;	1.912568306;	1.073170732;	1.4875;	1.643564356;	1.240223464;		1.414141414;	1.870967742;	1.202020202;		1.660194175;	1.484210526;	1.3125;
20:S;	GNS*SFDRDIVPGGAHTK	O16266	Protein F40A3.6	CELE_F40A3.6							1.273743017;
44:S;	NSPTKS*DAENTEAVSTPEK	Q20220	Protein F40F4.7	CELE_F40F4.7				0.853658537;					1.131313131;1.070707071;				0.951456311;1.199029126;	1.084210526;	1.083333333;1.0625;
357:S;	SAS*IVEEMENR	Q20240	Protein F40F9.10	CELE_F40F9.10	1.636363636;		1.092896175;	0.615853659;	1.0125;	1.02970297;	0.877094972;		1.217171717;		0.757575758;	0.44;	1.742718447;	0.989473684;	0.885416667;
194:S;	KS*PSCESAAAPNPVPSAMTK	Q20234	Protein F40F9.3	CELE_F40F9.3			0.306010929;	0.707317073;				0.364583333;			0.717171717;	0.34;	0.27184466;0.368932039;	0.431578947;	0.552083333;
196:S;	SPS*CESAAAPNPVPSAMTK	Q20234	Protein F40F9.3	CELE_F40F9.3						0.386138614;		0.447916667;0.395833333;	0.656565657;0.621212121;	0.419354839;	0.717171717;	0.32;	0.393203883;	0.452631579;	0.5;
261:T;	T*PPKPAAPEPKPEGK	Q20234	Protein F40F9.3	CELE_F40F9.3	0.717171717;0.191919192;		1.005464481;		0.4;	0.331683168;0.128712871;		0.302083333;	0.388888889;		0.202020202;		0.27184466;	0.273684211;	0.302083333;
577:S;	SISNTAVDS*DSGSR	Q20236	Protein F40F9.5	CELE_F40F9.5									0.505050505;					0.857894737;
569:S;	S*ISNTAVDSDSGSR	Q20236	Protein F40F9.5	CELE_F40F9.5									0.515151515;					1.063157895;
551:T;	EEET*DSRDEPEFRPIGDFEQR	Q20236	Protein F40F9.5	CELE_F40F9.5							0.804469274;
571:S;	SIS*NTAVDSDSGSR	Q20236	Protein F40F9.5	CELE_F40F9.5									0.474747475;					0.442105263;	0.354166667;
101:S;	SPS*TLTLGK	Q20252	Protein F40G12.10	CELE_F40G12.10													0.368932039;
[truncated: 8,708 more rows]

## Sheet: Identified phosphosites
The identified phosphosites from the adult day one samples of the WT, daf-2(e1370), daf-16(mu86); daf-2(e1370), and daf-16(mu86) worms.
For each of the 14N-labeled samples, the uniquely identifed phosphopeptides (> 0.75 PhosphoRS site probability) were presented with their normalized spectra counts respectively.
Phosphopeptide (phosphorylation marked as * at the right side of S/T/Y residues)	Charge state	UniProt ID	Position	Residue	Protein	Gene	WT_Bio1	WT_Bio2	WT_Bio3	daf-2_Bio1	daf-2_Bio2	daf-2_Bio3	daf-2_Bio4	daf-16; daf-2_Bio1	daf-16; daf-2_Bio2	daf-16; daf-2_Bio3	daf-16; daf-2_Bio4	daf-16_Bio1	daf-16_Bio2	daf-16_Bio3	daf-16_Bio4
APGNQAQVRKLS*QVMQHGR	2	A4F337	75	S	Protein 2RSSE.1, isoform a	2RSSE.1	0	0	0	0	1.37771	0	0	0	0	0	0	0	0	0	0
AAAFASNPS*HSLDYQEVGASNPR	3	U4PAK0	427	S	Protein 2RSSE.1, isoform b	2RSSE.1	0	0	0	0	0	0	0	0	0	0	0	2.68918	0	0	0
AAAFASNPSHS*LDYQEVGASNPR	3	U4PAK0	429	S	Protein 2RSSE.1, isoform b	2RSSE.1	0	5.32035	8.40843	9.70798	8.26628	1.94674	6.29772	10.1611	0	12.6727	18.2793	10.7567	11.2269	11.7071	0
AAAFASNPSHS*LDYQEVGASNPR	2	U4PAK0	429	S	Protein 2RSSE.1, isoform b	2RSSE.1	0	0	0	0	0	0	0	3.38702	0	0	0	0	0	14.0486	0
GHTS*VEDDTWLAEVVPHDEIPK	3	U4PAK0	447	S	Protein 2RSSE.1, isoform b	2RSSE.1	1.45546	7.98053	5.60562	3.88319	8.26628	17.5206	0	0	0	0	0	0	0	0	0
SNISNAS*DDSVPTR	2	U4PAK0	402	S	Protein 2RSSE.1, isoform b	2RSSE.1	0	0	0	0	0	0	0	0	7.23554	0	0	0	1.87115	0	6.66945
TLMNS*ADTNEEAAGLAK	2	G5EBI0	151	S	4D656	4D656	0	0	0	0	0	0	0	0	2.41185	0	6.0931	0	0	0	0
VSS*LAEELNAIGK	2	Q9XXA4	174	S	Protein 4R79.2, isoform a	4R79.2	0	0	0	0	0	0	1.57443	3.38702	0	0	6.0931	2.68918	11.2269	0	10.0042
KVTS*EEFSPFNEPR	2	G5EF26	212	S	Protein C15C8.4	5N226	2.91091	5.32035	1.4014	4.85399	4.13314	7.78695	7.87216	5.08053	0	0	0	0	0	0	1.66736
VTS*EEFSPFNEPR	2	G5EF26	212	S	Protein C15C8.4	5N226	0	2.66018	2.80281	0.970798	2.75543	0	0	3.38702	12.0592	0	3.04655	0	0	0	6.66945
HAS*MSMPQKPAGIR	3	Q95ZQ4	553	S	5'-AMP-activated protein kinase catalytic subunit alpha-2	aak-2	8.73273	6.65044	7.00702	5.82479	8.26628	5.84021	6.29772	0	0	0	3.04655	0	0	0	0
HAS*MSMPQKPAGIR	2	Q95ZQ4	553	S	5'-AMP-activated protein kinase catalytic subunit alpha-2	aak-2	5.82182	2.66018	7.00702	3.88319	6.88857	7.78695	3.14886	0	0	0	0	0	0	0	0
IADFGLSNIMT*DGDFLRTSCGSPNYAAPEVISGK	4	Q95ZQ4	236	T	5'-AMP-activated protein kinase catalytic subunit alpha-2	aak-2	1.45546	0	0	0	0	0	0	0	0	0	0	0	0	0	0
IADFGLSNIMT*DGDFLRTSCGSPNYAAPEVISGK	3	Q95ZQ4	236	T	5'-AMP-activated protein kinase catalytic subunit alpha-2	aak-2	5.82182	1.33009	0	4.85399	4.13314	1.94674	0	3.38702	0	0	0	0	0	0	0
IADFGLSNIMTDGDFLRTSCGS*PNYAAPEVISGK	4	Q95ZQ4	247	S	5'-AMP-activated protein kinase catalytic subunit alpha-2	aak-2	1.45546	0	0	4.85399	0	0	0	0	0	0	0	0	0	0	0
IADFGLSNIMTDGDFLRTSCGS*PNYAAPEVISGK	3	Q95ZQ4	247	S	5'-AMP-activated protein kinase catalytic subunit alpha-2	aak-2	1.45546	2.66018	0	0	1.37771	0	0	0	0	0	0	0	0	0	0
MEVHDFSDMSCDVT*PPPS*PGGAK	2	Q95ZQ4	597	T	5'-AMP-activated protein kinase catalytic subunit alpha-2	aak-2	1.45546	0	2.80281	2.9124	0	0	0	0	0	0	0	0	0	9.36571	0
MEVHDFSDMSCDVT*PPPS*PGGAK	2	Q95ZQ4	601	S	5'-AMP-activated protein kinase catalytic subunit alpha-2	aak-2	1.45546	0	2.80281	2.9124	0	0	0	0	0	0	0	0	0	9.36571	0
MEVHDFSDMSCDVT*PPPS*PGGAK	3	Q95ZQ4	597	T	5'-AMP-activated protein kinase catalytic subunit alpha-2	aak-2	13.0991	7.98053	5.60562	5.82479	4.13314	7.78695	9.44659	6.77404	14.4711	30.4144	9.13965	5.37837	11.2269	14.0486	20.0083
MEVHDFSDMSCDVT*PPPS*PGGAK	3	Q95ZQ4	601	S	5'-AMP-activated protein kinase catalytic subunit alpha-2	aak-2	13.0991	7.98053	5.60562	5.82479	4.13314	7.78695	9.44659	6.77404	14.4711	30.4144	9.13965	5.37837	11.2269	14.0486	20.0083
MEVHDFSDMSCDVT*PPPSPGGAK	2	Q95ZQ4	597	T	5'-AMP-activated protein kinase catalytic subunit alpha-2	aak-2	0	0	0	0	1.37771	0	0	5.08053	0	0	0	0	0	0	0
MEVHDFSDMSCDVT*PPPSPGGAK	3	Q95ZQ4	597	T	5'-AMP-activated protein kinase catalytic subunit alpha-2	aak-2	2.91091	7.98053	5.60562	3.88319	8.26628	9.73369	9.44659	10.1611	21.7066	15.2072	18.2793	13.4459	16.8404	0	10.0042
RIADETAKLS*IEEFYQVTPNKGPGPVHR	3	Q95ZQ4	414	S	5'-AMP-activated protein kinase catalytic subunit alpha-2	aak-2	0	1.33009	0	0	0	0	0	0	0	0	0	0	0	0	0
SLADEESGSAS*ASS*SR	2	Q95ZQ4	545	S	5'-AMP-activated protein kinase catalytic subunit alpha-2	aak-2	0	0	0	0	0	0	0	0	0	2.53453	0	0	0	0	0
SLADEESGSAS*ASS*SR	2	Q95ZQ4	548	S	5'-AMP-activated protein kinase catalytic subunit alpha-2	aak-2	0	0	0	0	0	0	0	0	0	2.53453	0	0	0	0	0
TS*CGSPNYAAPEVISGK	2	Q95ZQ4	244	S	5'-AMP-activated protein kinase catalytic subunit alpha-2	aak-2	0	0	0	0	0	0	0	0	0	0	3.04655	0	0	0	0
TSS*MPQAMSMEAS*IEK	2	Q95ZQ4	570	S	5'-AMP-activated protein kinase catalytic subunit alpha-2	aak-2	0	0	2.80281	2.9124	0	0	0	1.69351	0	0	0	2.68918	5.61346	4.68285	5.00208
TSS*MPQAMSMEAS*IEK	2	Q95ZQ4	580	S	5'-AMP-activated protein kinase catalytic subunit alpha-2	aak-2	0	0	2.80281	2.9124	0	0	0	1.69351	0	0	0	2.68918	5.61346	4.68285	5.00208
TSS*MPQAMSMEASIEK	2	Q95ZQ4	570	S	5'-AMP-activated protein kinase catalytic subunit alpha-2	aak-2	7.27728	7.98053	9.80983	4.85399	11.0217	23.3608	9.44659	10.1611	14.4711	17.7417	12.1862	0	11.2269	14.0486	15.0063
TSSMPQAMSMEAS*IEK	2	Q95ZQ4	580	S	5'-AMP-activated protein kinase catalytic subunit alpha-2	aak-2	0	0	2.80281	0	0	0	0	0	0	5.06907	0	0	0	0	0
GGIPS*SSPSNEDECPVQMK	2	Q9XUY2	33	S	Protein AAKB-1	aakb-1	0	0	0	0	1.37771	0	0	0	0	0	0	0	0	0	0
GGIPSS*SPSNEDECPVQMK	2	Q9XUY2	34	S	Protein AAKB-1	aakb-1	0	0	0	1.9416	1.37771	3.89347	1.57443	0	0	0	0	0	0	0	1.66736
GGIPSSS*PSNEDECPVQMK	2	Q9XUY2	35	S	Protein AAKB-1	aakb-1	1.45546	0	0	1.9416	0	1.94674	3.14886	0	0	0	0	0	0	0	1.66736
GGIPSSSPS*NEDECPVQMK	2	Q9XUY2	37	S	Protein AAKB-1	aakb-1	0	0	0	0	0	0	0	1.69351	0	0	0	2.68918	0	0	0
S*TSDFSTIVDLEPGKHEYK	2	Q9XUY2	91	S	Protein AAKB-1	aakb-1	0	1.33009	0	1.9416	0	0	0	0	0	0	0	0	0	0	0
LRS*FTQEIPSMDMLR	2	Q9NAH7	190	S	Protein AAKB-2	aakb-2	0	0	1.4014	0	0	0	0	0	0	0	0	0	0	0	0
S*FTQEIPSMDMLR	2	Q9NAH7	190	S	Protein AAKB-2	aakb-2	0	0	0	0	0	0	0	5.08053	12.0592	0	0	0	1.87115	0	6.66945
WS*FTQNAQPR	2	Q9NAH7	68	S	Protein AAKB-2	aakb-2	0	0	1.4014	0.970798	2.75543	0	3.14886	0	0	0	0	0	0	0	0
HANS*MSSLR	2	Q9BHL6	164	S	Protein AAKG-1	aakg-1	0	0	0	0	0	0	0	1.69351	0	0	0	0	0	0	0
KHANS*MSSLRVS*PGAIGPSGVVK	3	Q9BHL6	164	S	Protein AAKG-1	aakg-1	0	0	0	0	0	0	1.57443	0	0	0	0	0	0	0	0
KHANS*MSSLRVS*PGAIGPSGVVK	3	Q9BHL6	171	S	Protein AAKG-1	aakg-1	0	0	0	0	0	0	1.57443	0	0	0	0	0	0	0	0
VS*PGAIGPSGVVK	2	Q9BHL6	171	S	Protein AAKG-1	aakg-1	5.82182	0	5.60562	6.79559	2.75543	3.89347	6.29772	8.46754	16.8829	10.1381	6.0931	10.7567	11.2269	0	6.66945
EILLT*NAANFEHES*SNSSSPSNSALPSNQNSYSKPPTHHH	4	O02168	388	T	Protein AAKG-2	aakg-2	0	0	0	1.9416	0	0	0	0	0	0	0	0	0	0	0
EILLT*NAANFEHES*SNSSSPSNSALPSNQNSYSKPPTHHH	4	O02168	397	S	Protein AAKG-2	aakg-2	0	0	0	1.9416	0	0	0	0	0	0	0	0	0	0	0
EILLT*NAANFEHESSNSSSPSNSALPSNQNSYSKPPTHHH	4	O02168	388	T	Protein AAKG-2	aakg-2	0	1.33009	2.80281	2.9124	0	0	3.14886	0	0	0	0	0	0	0	0
EILLT*NAANFEHESSNSSSPSNSALPSNQNSYSKPPTHHH	5	O02168	388	T	Protein AAKG-2	aakg-2	0	1.33009	0	2.9124	0	0	0	0	0	0	0	0	0	0	0
EILLTNAANFEHESSNSSSPSNSALPSNQNS*YSKPPTHHH	5	O02168	414	S	Protein AAKG-2	aakg-2	0	0	0	0.970798	0	0	0	0	0	0	0	0	0	0	0
ISHMTGSKS*TTMTESDEVLPK	3	O02168	20	S	Protein AAKG-2	aakg-2	0	0	0	2.9124	0	0	3.14886	0	0	0	0	0	0	0	0
MS*VPENVFR	2	H2L0K0	107	S	Protein AAKG-4, isoform a	aakg-4	0	0	0	0	0	0	1.57443	0	0	0	0	0	0	0	0
RMS*VPENVFR	2	H2L0K0	107	S	Protein AAKG-4, isoform a	aakg-4	0	0	0	0.970798	0	0	0	0	0	0	0	0	0	0	0
GCDPIAGGS*PK	2	Q22022	18	S	Protein AAKG-5, isoform a	aakg-5	0	0	0	0	0	0	0	0	0	0	0	0	1.87115	0	0
SNS*SDLLILR	2	Q22022	111	S	Protein AAKG-5, isoform a	aakg-5	0	0	0	0	0	0	3.14886	5.08053	0	7.6036	0	0	0	0	0
ALLTDDPTKPPES*PEPRPDSWDSPSPDTPSSSDSR	3	G5EDP9	487	S	Phosphoinositide 3-kinase adapter subunit	aap-1	0	0	0	1.9416	0	0	0	0	0	0	0	0	0	0	0
ALLTDDPTKPPES*PEPRPDSWDSPSPDTPSSSDSR	4	G5EDP9	487	S	Phosphoinositide 3-kinase adapter subunit	aap-1	0	1.33009	0	1.9416	0	0	0	0	0	0	0	0	7.48461	0	0
EEEVS*LNQIK	2	Q19151	9	S	Protein AAT-2	aat-2	0	0	0	0	0	0	0	0	2.41185	0	0	0	1.87115	2.34143	0
GS*IEGVPTIGDIAASR	2	Q7YXH5	3	S	Protein AAT-4, isoform a	aat-4	0	0	0	0	0	0	0	0	0	0	0	0	0	0	1.66736
GGVQLLASDS*SQALLSER	2	H2KZG9	479	S	Protein AAT-5, isoform a	aat-5	1.45546	6.65044	9.80983	6.79559	0	13.6272	0	0	33.7659	7.6036	0	13.4459	11.2269	0	5.00208
GGVQLLASDSS*QALLSER	2	H2KZG9	480	S	Protein AAT-5, isoform a	aat-5	0	0	0	0	0	0	0	0	2.41185	0	0	0	0	0	0
LS*DDS*FPDLHSDEK	2	H2KZG9	494	S	Protein AAT-5, isoform a	aat-5	0	0	0	1.9416	0	1.94674	0	0	0	0	0	0	0	0	0
LS*DDS*FPDLHSDEK	2	H2KZG9	497	S	Protein AAT-5, isoform a	aat-5	0	0	0	1.9416	0	1.94674	0	0	0	0	0	0	0	0	0
LSDDS*FPDLHSDEK	2	H2KZG9	497	S	Protein AAT-5, isoform a	aat-5	2.91091	0	4.20421	1.9416	0	7.78695	6.29772	10.1611	0	0	0	0	0	0	0
LSS*T*RLSDDSFPDLHSDEK	3	H2KZG9	490	S	Protein AAT-5, isoform a	aat-5	0	0	0	0	0	0	0	0	0	0	0	2.68918	0	0	0
LSS*T*RLSDDSFPDLHSDEK	3	H2KZG9	491	T	Protein AAT-5, isoform a	aat-5	0	0	0	0	0	0	0	0	0	0	0	2.68918	0	0	0
LSS*TRLSDDS*FPDLHSDEK	3	H2KZG9	490	S	Protein AAT-5, isoform a	aat-5	0	0	0	0	0	0	0	0	0	0	0	0	0	2.34143	0
LSS*TRLSDDS*FPDLHSDEK	3	H2KZG9	497	S	Protein AAT-5, isoform a	aat-5	0	0	0	0	0	0	0	0	0	0	0	0	0	2.34143	0
LSSTRLS*DDS*FPDLHSDEK	3	H2KZG9	494	S	Protein AAT-5, isoform a	aat-5	0	0	1.4014	0	0	0	0	0	0	2.53453	0	0	0	2.34143	0
LSSTRLS*DDS*FPDLHSDEK	3	H2KZG9	497	S	Protein AAT-5, isoform a	aat-5	0	0	1.4014	0	0	0	0	0	0	2.53453	0	0	0	2.34143	0
LSSTRLS*DDS*FPDLHSDEK	2	H2KZG9	494	S	Protein AAT-5, isoform a	aat-5	8.73273	5.32035	0	0	1.37771	0	0	0	0	0	0	0	0	2.34143	0
LSSTRLS*DDS*FPDLHSDEK	2	H2KZG9	497	S	Protein AAT-5, isoform a	aat-5	8.73273	5.32035	0	0	1.37771	0	0	0	0	0	0	0	0	2.34143	0
LSSTRLS*DDSFPDLHSDEK	2	H2KZG9	494	S	Protein AAT-5, isoform a	aat-5	0	3.99026	0	0	0	3.89347	0	0	0	0	0	0	0	0	0
LSSTRLS*DDSFPDLHSDEK	3	H2KZG9	494	S	Protein AAT-5, isoform a	aat-5	0	3.99026	2.80281	1.9416	2.75543	3.89347	0	1.69351	7.23554	0	9.13965	0	5.61346	0	6.66945
MLISS*VPSSLVDLISDVQ	2	H2KZG9	524	S	Protein AAT-5, isoform a	aat-5	0	0	0	2.9124	0	0	0	3.38702	0	0	0	0	0	0	0
IS*PTGNGQFK	2	Q22397	511	S	Protein AAT-6, isoform a	aat-6	0	0	0	0	0	0	0	0	0	0	0	0	5.61346	0	0
NAIGGAESES*EKVPAYK	2	Q22397	502	S	Protein AAT-6, isoform a	aat-6	11.6436	0	9.80983	0	8.26628	7.78695	0	18.6286	14.4711	0	3.04655	13.4459	7.48461	4.68285	5.00208
FHNES*VVS*NDER	2	Q9NA91	512	S	Protein AAT-9, isoform a	aat-9	0	2.66018	0	3.88319	0	1.94674	7.87216	0	0	0	0	0	3.7423	2.34143	0
FHNES*VVS*NDER	2	Q9NA91	515	S	Protein AAT-9, isoform a	aat-9	0	2.66018	0	3.88319	0	1.94674	7.87216	0	0	0	0	0	3.7423	2.34143	0
FHNESVVS*NDER	2	Q9NA91	515	S	Protein AAT-9, isoform a	aat-9	1.45546	0	0	2.9124	2.75543	3.89347	0	0	4.82369	0	3.04655	5.37837	0	0	1.66736
FHNESVVS*NDER	3	Q9NA91	515	S	Protein AAT-9, isoform a	aat-9	0	0	0	0	2.75543	0	0	0	0	0	0	0	0	0	0
HASEIETLKS*DGELNR	3	Q9NA91	494	S	Protein AAT-9, isoform a	aat-9	0	0	0	3.88319	0	3.89347	4.72329	0	0	0	0	0	0	0	0
TTLS*TSQIDTAAAGTAEPMTR	2	Q56VY0	509	S	Protein AAT-9, isoform b	aat-9	0	0	0	0	0	0	0	0	0	0	0	0	1.87115	0	0
TTLSTS*QIDTAAAGTAEPMTR	2	Q56VY0	511	S	Protein AAT-9, isoform b	aat-9	0	0	4.20421	0	1.37771	3.89347	1.57443	0	0	12.6727	6.0931	0	0	11.7071	0
TTLSTSQIDTAAAGT*AEPMTR	3	Q56VY0	520	T	Protein AAT-9, isoform b	aat-9	0	1.33009	0	0	1.37771	0	0	0	0	0	0	0	0	0	0
KS*GQFFFLDDN	2	Q9U2K8	601	S	Protein ABCE-1	abce-1	0	0	0	0	0	0	0	1.69351	0	0	0	0	0	0	0
S*GQFFFLDDN	2	Q9U2K8	601	S	Protein ABCE-1	abce-1	0	0	0	0	0	0	0	1.69351	0	0	0	0	0	0	0
ELEHLAEQLAS*QTDEESQDK	3	G5EFG4	177	S	Protein ABCF-2	abcf-2	0	0	1.4014	0	0	0	0	0	0	0	0	0	1.87115	2.34143	0
ELEHLAEQLASQT*DEESQDK	3	G5EFG4	179	T	Protein ABCF-2	abcf-2	0	0	4.20421	0	0	0	0	0	0	0	0	5.37837	0	0	0
KELEHLAEQLAS*QTDEESQDK	3	G5EFG4	177	S	Protein ABCF-2	abcf-2	0	0	0	0	1.37771	0	0	0	0	0	0	0	0	0	0
KELEHLAEQLASQT*DEESQDK	3	G5EFG4	179	T	Protein ABCF-2	abcf-2	0	0	4.20421	0	0	0	0	0	0	0	0	0	0	0	0
KKVET*PT*AMS*SQHPSVNSLCCLDEELDQAAATLAK	4	G5EFG4	28	T	Protein ABCF-2	abcf-2	0	0	1.4014	0	0	0	0	0	0	0	0	0	0	0	0
KKVET*PT*AMS*SQHPSVNSLCCLDEELDQAAATLAK	4	G5EFG4	30	T	Protein ABCF-2	abcf-2	0	0	1.4014	0	0	0	0	0	0	0	0	0	0	0	0
KKVET*PT*AMS*SQHPSVNSLCCLDEELDQAAATLAK	4	G5EFG4	33	S	Protein ABCF-2	abcf-2	0	0	1.4014	0	0	0	0	0	0	0	0	0	0	0	0
KKVET*PT*AMSSQHPSVNSLCCLDEELDQAAATLAK	4	G5EFG4	30	T	Protein ABCF-2	abcf-2	0	0	0	0	0	1.94674	1.57443	0	0	0	0	0	0	0	0
KKVET*PT*AMSSQHPSVNSLCCLDEELDQAAATLAK	4	G5EFG4	28	T	Protein ABCF-2	abcf-2	0	0	0	0	0	1.94674	1.57443	0	0	0	0	0	0	0	0
KKVET*PTAMSSQHPS*VNSLCCLDEELDQAAATLAK	4	G5EFG4	28	T	Protein ABCF-2	abcf-2	0	1.33009	0	0.970798	1.37771	1.94674	3.14886	0	0	0	0	0	0	0	0
KKVET*PTAMSSQHPS*VNSLCCLDEELDQAAATLAK	4	G5EFG4	38	S	Protein ABCF-2	abcf-2	0	1.33009	0	0.970798	1.37771	1.94674	3.14886	0	0	0	0	0	0	0	0
KKVET*PTAMSSQHPS*VNSLCCLDEELDQAAATLAK	3	G5EFG4	28	T	Protein ABCF-2	abcf-2	1.45546	1.33009	0	1.9416	0	0	1.57443	0	0	0	0	0	0	0	0
KKVET*PTAMSSQHPS*VNSLCCLDEELDQAAATLAK	3	G5EFG4	38	S	Protein ABCF-2	abcf-2	1.45546	1.33009	0	1.9416	0	0	1.57443	0	0	0	0	0	0	0	0
KKVET*PTAMSSQHPSVNS*LCCLDEELDQAAATLAK	4	G5EFG4	41	S	Protein ABCF-2	abcf-2	0	2.66018	0	0	0	0	0	0	0	0	0	0	0	0	0
KKVET*PTAMSSQHPSVNS*LCCLDEELDQAAATLAK	4	G5EFG4	28	T	Protein ABCF-2	abcf-2	0	2.66018	0	0	0	0	0	0	0	0	0	0	0	0	0
KKVETPTAMS*S*QHPS*VNSLCCLDEELDQAAATLAK	3	G5EFG4	33	S	Protein ABCF-2	abcf-2	0	0	0	0	0	0	1.57443	0	0	0	0	0	0	0	0
KKVETPTAMS*S*QHPS*VNSLCCLDEELDQAAATLAK	3	G5EFG4	34	S	Protein ABCF-2	abcf-2	0	0	0	0	0	0	1.57443	0	0	0	0	0	0	0	0
KKVETPTAMS*S*QHPS*VNSLCCLDEELDQAAATLAK	3	G5EFG4	38	S	Protein ABCF-2	abcf-2	0	0	0	0	0	0	1.57443	0	0	0	0	0	0	0	0
KKVETPTAMSS*QHPS*VNS*LCCLDEELDQAAATLAK	3	G5EFG4	38	S	Protein ABCF-2	abcf-2	0	0	1.4014	0	0	0	1.57443	0	0	0	0	0	0	0	0
KKVETPTAMSS*QHPS*VNS*LCCLDEELDQAAATLAK	3	G5EFG4	34	S	Protein ABCF-2	abcf-2	0	0	1.4014	0	0	0	1.57443	0	0	0	0	0	0	0	0
KKVETPTAMSS*QHPS*VNS*LCCLDEELDQAAATLAK	3	G5EFG4	41	S	Protein ABCF-2	abcf-2	0	0	1.4014	0	0	0	1.57443	0	0	0	0	0	0	0	0
KKVETPTAMSS*QHPS*VNSLCCLDEELDQAAATLAK	3	G5EFG4	34	S	Protein ABCF-2	abcf-2	0	1.33009	0	4.85399	2.75543	3.89347	0	0	0	0	0	0	0	0	0
KKVETPTAMSS*QHPS*VNSLCCLDEELDQAAATLAK	3	G5EFG4	38	S	Protein ABCF-2	abcf-2	0	1.33009	0	4.85399	2.75543	3.89347	0	0	0	0	0	0	0	0	0
KKVETPTAMSSQHPS*VNS*LCCLDEELDQAAATLAK	3	G5EFG4	38	S	Protein ABCF-2	abcf-2	0	5.32035	0	4.85399	0	0	1.57443	0	0	0	0	0	0	0	0
KKVETPTAMSSQHPS*VNS*LCCLDEELDQAAATLAK	3	G5EFG4	41	S	Protein ABCF-2	abcf-2	0	5.32035	0	4.85399	0	0	1.57443	0	0	0	0	0	0	0	0
KKVETPTAMSSQHPS*VNS*LCCLDEELDQAAATLAK	4	G5EFG4	38	S	Protein ABCF-2	abcf-2	0	5.32035	0	7.76639	0	0	3.14886	1.69351	0	0	0	0	0	0	0
KKVETPTAMSSQHPS*VNS*LCCLDEELDQAAATLAK	4	G5EFG4	41	S	Protein ABCF-2	abcf-2	0	5.32035	0	7.76639	0	0	3.14886	1.69351	0	0	0	0	0	0	0
KKVETPTAMSSQHPS*VNSLCCLDEELDQAAATLAK	4	G5EFG4	38	S	Protein ABCF-2	abcf-2	5.82182	2.66018	0	0.970798	2.75543	3.89347	11.021	0	0	0	0	0	0	0	0
KKVETPTAMSSQHPS*VNSLCCLDEELDQAAATLAK	3	G5EFG4	38	S	Protein ABCF-2	abcf-2	8.73273	7.98053	0	3.88319	8.26628	0	12.5954	0	0	0	0	0	0	0	0
KKVETPTAMSSQHPSVNS*LCCLDEELDQAAATLAK	4	G5EFG4	41	S	Protein ABCF-2	abcf-2	5.82182	9.31062	0	4.85399	0	0	6.29772	0	0	0	0	0	0	0	0
KKVETPTAMSSQHPSVNS*LCCLDEELDQAAATLAK	5	G5EFG4	41	S	Protein ABCF-2	abcf-2	0	5.32035	0	0.970798	0	0	0	0	0	0	0	0	0	0	0
KVET*PT*AMSSQHPSVNSLCCLDEELDQAAATLAK	4	G5EFG4	28	T	Protein ABCF-2	abcf-2	1.45546	0	0	0	0	1.94674	0	0	0	0	0	0	0	0	0
KVET*PT*AMSSQHPSVNSLCCLDEELDQAAATLAK	4	G5EFG4	30	T	Protein ABCF-2	abcf-2	1.45546	0	0	0	0	1.94674	0	0	0	0	0	0	0	0	0
KVET*PTAMS*SQHPS*VNSLCCLDEELDQAAATLAK	3	G5EFG4	28	T	Protein ABCF-2	abcf-2	0	0	0	0	0	0	3.14886	0	0	0	0	0	0	0	0
KVET*PTAMS*SQHPS*VNSLCCLDEELDQAAATLAK	3	G5EFG4	38	S	Protein ABCF-2	abcf-2	0	0	0	0	0	0	3.14886	0	0	0	0	0	0	0	0
KVET*PTAMS*SQHPS*VNSLCCLDEELDQAAATLAK	3	G5EFG4	33	S	Protein ABCF-2	abcf-2	0	0	0	0	0	0	3.14886	0	0	0	0	0	0	0	0
KVET*PTAMSS*QHPS*VNSLCCLDEELDQAAATLAK	3	G5EFG4	38	S	Protein ABCF-2	abcf-2	4.36637	0	0	0.970798	0	0	1.57443	0	0	0	0	0	0	0	0
KVET*PTAMSS*QHPS*VNSLCCLDEELDQAAATLAK	3	G5EFG4	28	T	Protein ABCF-2	abcf-2	4.36637	0	0	0.970798	0	0	1.57443	0	0	0	0	0	0	0	0
KVET*PTAMSS*QHPS*VNSLCCLDEELDQAAATLAK	3	G5EFG4	34	S	Protein ABCF-2	abcf-2	4.36637	0	0	0.970798	0	0	1.57443	0	0	0	0	0	0	0	0
KVET*PTAMSSQHPS*VNS*LCCLDEELDQAAATLAK	3	G5EFG4	28	T	Protein ABCF-2	abcf-2	5.82182	0	0	6.79559	0	0	0	0	0	0	0	0	0	0	0
KVET*PTAMSSQHPS*VNS*LCCLDEELDQAAATLAK	3	G5EFG4	38	S	Protein ABCF-2	abcf-2	5.82182	0	0	6.79559	0	0	0	0	0	0	0	0	0	0	0
KVET*PTAMSSQHPS*VNS*LCCLDEELDQAAATLAK	3	G5EFG4	41	S	Protein ABCF-2	abcf-2	5.82182	0	0	6.79559	0	0	0	0	0	0	0	0	0	0	0
KVET*PTAMSSQHPS*VNSLCCLDEELDQAAATLAK	4	G5EFG4	28	T	Protein ABCF-2	abcf-2	4.36637	7.98053	7.00702	6.79559	9.644	3.89347	0	0	0	0	0	0	0	0	0
KVET*PTAMSSQHPS*VNSLCCLDEELDQAAATLAK	4	G5EFG4	38	S	Protein ABCF-2	abcf-2	4.36637	7.98053	7.00702	6.79559	9.644	3.89347	0	0	0	0	0	0	0	0	0
KVET*PTAMSSQHPS*VNSLCCLDEELDQAAATLAK	3	G5EFG4	28	T	Protein ABCF-2	abcf-2	5.82182	7.98053	7.00702	5.82479	9.644	7.78695	0	0	0	0	0	0	0	0	0
KVET*PTAMSSQHPS*VNSLCCLDEELDQAAATLAK	3	G5EFG4	38	S	Protein ABCF-2	abcf-2	5.82182	7.98053	7.00702	5.82479	9.644	7.78695	0	0	0	0	0	0	0	0	0
KVET*PTAMSSQHPSVNS*LCCLDEELDQAAATLAK	3	G5EFG4	28	T	Protein ABCF-2	abcf-2	1.45546	0	0	0	0	0	0	0	0	0	0	0	0	0	0
KVET*PTAMSSQHPSVNS*LCCLDEELDQAAATLAK	3	G5EFG4	41	S	Protein ABCF-2	abcf-2	1.45546	0	0	0	0	0	0	0	0	0	0	0	0	0	0
KVET*PTAMSSQHPSVNSLCCLDEELDQAAATLAK	3	G5EFG4	28	T	Protein ABCF-2	abcf-2	4.36637	5.32035	0	0	2.75543	0	3.14886	0	0	0	0	0	0	0	0
KVET*PTAMSSQHPSVNSLCCLDEELDQAAATLAK	4	G5EFG4	28	T	Protein ABCF-2	abcf-2	0	5.32035	0	0	2.75543	1.94674	0	0	0	0	0	0	0	0	0
KVETPTAMS*S*QHPS*VNSLCCLDEELDQAAATLAK	3	G5EFG4	34	S	Protein ABCF-2	abcf-2	0	0	0	1.9416	0	0	0	0	0	0	0	0	0	0	0
KVETPTAMS*S*QHPS*VNSLCCLDEELDQAAATLAK	3	G5EFG4	38	S	Protein ABCF-2	abcf-2	0	0	0	1.9416	0	0	0	0	0	0	0	0	0	0	0
KVETPTAMS*S*QHPS*VNSLCCLDEELDQAAATLAK	3	G5EFG4	33	S	Protein ABCF-2	abcf-2	0	0	0	1.9416	0	0	0	0	0	0	0	0	0	0	0
KVETPTAMS*S*QHPSVNSLCCLDEELDQAAATLAK	4	G5EFG4	33	S	Protein ABCF-2	abcf-2	0	0	0	0	0	0	0	1.69351	0	0	0	0	0	0	0
KVETPTAMS*S*QHPSVNSLCCLDEELDQAAATLAK	4	G5EFG4	34	S	Protein ABCF-2	abcf-2	0	0	0	0	0	0	0	1.69351	0	0	0	0	0	0	0
KVETPTAMS*SQHPS*VNSLCCLDEELDQAAATLAK	3	G5EFG4	38	S	Protein ABCF-2	abcf-2	0	0	0	0.970798	0	0	0	0	0	0	0	0	0	0	0
KVETPTAMS*SQHPS*VNSLCCLDEELDQAAATLAK	3	G5EFG4	33	S	Protein ABCF-2	abcf-2	0	0	0	0.970798	0	0	0	0	0	0	0	0	0	0	0
KVETPTAMSS*QHPS*VNS*LCCLDEELDQAAATLAK	3	G5EFG4	34	S	Protein ABCF-2	abcf-2	4.36637	0	0	2.9124	0	0	0	0	0	0	0	0	0	0	0
KVETPTAMSS*QHPS*VNS*LCCLDEELDQAAATLAK	3	G5EFG4	38	S	Protein ABCF-2	abcf-2	4.36637	0	0	2.9124	0	0	0	0	0	0	0	0	0	0	0
KVETPTAMSS*QHPS*VNS*LCCLDEELDQAAATLAK	3	G5EFG4	41	S	Protein ABCF-2	abcf-2	4.36637	0	0	2.9124	0	0	0	0	0	0	0	0	0	0	0
KVETPTAMSS*QHPS*VNSLCCLDEELDQAAATLAK	3	G5EFG4	34	S	Protein ABCF-2	abcf-2	5.82182	7.98053	0	7.76639	12.3994	9.73369	4.72329	8.46754	0	0	0	0	0	0	0
KVETPTAMSS*QHPS*VNSLCCLDEELDQAAATLAK	3	G5EFG4	38	S	Protein ABCF-2	abcf-2	5.82182	7.98053	0	7.76639	12.3994	9.73369	4.72329	8.46754	0	0	0	0	0	0	0
KVETPTAMSS*QHPSVNSLCCLDEELDQAAATLAK	3	G5EFG4	34	S	Protein ABCF-2	abcf-2	1.45546	0	0	0.970798	0	0	0	0	0	0	0	0	0	0	0
KVETPTAMSSQHPS*VNS*LCCLDEELDQAAATLAK	3	G5EFG4	41	S	Protein ABCF-2	abcf-2	33.4755	7.98053	1.4014	5.82479	8.26628	11.6804	9.44659	0	0	0	0	0	0	0	0
KVETPTAMSSQHPS*VNS*LCCLDEELDQAAATLAK	3	G5EFG4	38	S	Protein ABCF-2	abcf-2	33.4755	7.98053	1.4014	5.82479	8.26628	11.6804	9.44659	0	0	0	0	0	0	0	0
KVETPTAMSSQHPS*VNS*LCCLDEELDQAAATLAK	4	G5EFG4	41	S	Protein ABCF-2	abcf-2	10.1882	6.65044	0	5.82479	0	7.78695	6.29772	0	0	0	0	0	0	0	0
KVETPTAMSSQHPS*VNS*LCCLDEELDQAAATLAK	4	G5EFG4	38	S	Protein ABCF-2	abcf-2	10.1882	6.65044	0	5.82479	0	7.78695	6.29772	0	0	0	0	0	0	0	0
KVETPTAMSSQHPS*VNSLCCLDEELDQAAATLAK	3	G5EFG4	38	S	Protein ABCF-2	abcf-2	21.8318	15.9611	4.20421	11.6496	12.3994	17.5206	7.87216	5.08053	0	0	0	0	0	0	0
KVETPTAMSSQHPS*VNSLCCLDEELDQAAATLAK	4	G5EFG4	38	S	Protein ABCF-2	abcf-2	18.9209	15.9611	2.80281	11.6496	11.0217	9.73369	7.87216	3.38702	0	0	0	0	0	0	0
TPTAMS*S*QHPSVNSLCCLDEELDQAAATLAK	3	G5EFG4	34	S	Protein ABCF-2	abcf-2	0	0	0	0	0	1.94674	0	0	0	0	0	0	0	0	0
TPTAMS*S*QHPSVNSLCCLDEELDQAAATLAK	3	G5EFG4	33	S	Protein ABCF-2	abcf-2	0	0	0	0	0	1.94674	0	0	0	0	0	0	0	0	0
VET*PT*AMSSQHPSVNSLCCLDEELDQAAATLAK	3	G5EFG4	28	T	Protein ABCF-2	abcf-2	0	0	0	0	1.37771	0	0	0	0	0	0	0	0	0	0
VET*PT*AMSSQHPSVNSLCCLDEELDQAAATLAK	3	G5EFG4	30	T	Protein ABCF-2	abcf-2	0	0	0	0	1.37771	0	0	0	0	0	0	0	0	0	0
VET*PTAMS*SQHPSVNSLCCLDEELDQAAATLAK	3	G5EFG4	28	T	Protein ABCF-2	abcf-2	1.45546	0	1.4014	0	0	0	0	0	0	0	0	0	0	0	0
VET*PTAMS*SQHPSVNSLCCLDEELDQAAATLAK	3	G5EFG4	33	S	Protein ABCF-2	abcf-2	1.45546	0	1.4014	0	0	0	0	0	0	0	0	0	0	0	0
VET*PTAMSSQHPS*VNSLCCLDEELDQAAATLAK	3	G5EFG4	38	S	Protein ABCF-2	abcf-2	0	7.98053	0	5.82479	2.75543	0	0	0	0	0	0	0	0	0	0
VET*PTAMSSQHPS*VNSLCCLDEELDQAAATLAK	3	G5EFG4	28	T	Protein ABCF-2	abcf-2	0	7.98053	0	5.82479	2.75543	0	0	0	0	0	0	0	0	0	0
VET*PTAMSSQHPSVNS*LCCLDEELDQAAATLAK	3	G5EFG4	28	T	Protein ABCF-2	abcf-2	5.82182	0	0	2.9124	0	0	1.57443	0	0	0	0	0	0	0	0
VET*PTAMSSQHPSVNS*LCCLDEELDQAAATLAK	3	G5EFG4	41	S	Protein ABCF-2	abcf-2	5.82182	0	0	2.9124	0	0	1.57443	0	0	0	0	0	0	0	0
VET*PTAMSSQHPSVNSLCCLDEELDQAAATLAK	3	G5EFG4	28	T	Protein ABCF-2	abcf-2	0	0	0	0	0	1.94674	0	0	0	0	0	0	0	0	0
VETPT*AMSSQHPS*VNS*LCCLDEELDQAAATLAK	3	G5EFG4	30	T	Protein ABCF-2	abcf-2	5.82182	0	0	0	0	0	0	0	0	0	0	0	0	0	0
VETPT*AMSSQHPS*VNS*LCCLDEELDQAAATLAK	3	G5EFG4	38	S	Protein ABCF-2	abcf-2	5.82182	0	0	0	0	0	0	0	0	0	0	0	0	0	0
VETPT*AMSSQHPS*VNS*LCCLDEELDQAAATLAK	3	G5EFG4	41	S	Protein ABCF-2	abcf-2	5.82182	0	0	0	0	0	0	0	0	0	0	0	0	0	0
VETPT*AMSSQHPS*VNSLCCLDEELDQAAATLAK	3	G5EFG4	30	T	Protein ABCF-2	abcf-2	1.45546	1.33009	0	1.9416	1.37771	0	0	1.69351	0	0	0	0	0	0	0
VETPT*AMSSQHPS*VNSLCCLDEELDQAAATLAK	3	G5EFG4	38	S	Protein ABCF-2	abcf-2	1.45546	1.33009	0	1.9416	1.37771	0	0	1.69351	0	0	0	0	0	0	0
VETPT*AMSSQHPSVNSLCCLDEELDQAAATLAK	3	G5EFG4	30	T	Protein ABCF-2	abcf-2	0	3.99026	0	0.970798	5.51086	1.94674	0	1.69351	0	0	0	0	0	0	0
VETPT*AMSSQHPSVNSLCCLDEELDQAAATLAK	4	G5EFG4	30	T	Protein ABCF-2	abcf-2	0	0	0	0.970798	0	0	0	0	0	0	0	0	0	0	0
VETPTAMS*SQHPS*VNSLCCLDEELDQAAATLAK	3	G5EFG4	33	S	Protein ABCF-2	abcf-2	0	1.33009	0	0	0	0	0	0	0	0	0	0	0	0	0
VETPTAMS*SQHPS*VNSLCCLDEELDQAAATLAK	3	G5EFG4	38	S	Protein ABCF-2	abcf-2	0	1.33009	0	0	0	0	0	0	0	0	0	0	0	0	0
VETPTAMSSQHPS*VNS*LCCLDEELDQAAATLAK	4	G5EFG4	38	S	Protein ABCF-2	abcf-2	2.91091	0	0	1.9416	0	0	0	1.69351	0	0	0	0	0	0	0
VETPTAMSSQHPS*VNS*LCCLDEELDQAAATLAK	4	G5EFG4	41	S	Protein ABCF-2	abcf-2	2.91091	0	0	1.9416	0	0	0	1.69351	0	0	0	0	0	0	0
VETPTAMSSQHPS*VNS*LCCLDEELDQAAATLAK	3	G5EFG4	38	S	Protein ABCF-2	abcf-2	7.27728	2.66018	4.20421	2.9124	2.75543	0	9.44659	5.08053	0	0	0	0	0	0	0
VETPTAMSSQHPS*VNS*LCCLDEELDQAAATLAK	3	G5EFG4	41	S	Protein ABCF-2	abcf-2	7.27728	2.66018	4.20421	2.9124	2.75543	0	9.44659	5.08053	0	0	0	0	0	0	0
VETPTAMSSQHPS*VNSLCCLDEELDQAAATLAK	4	G5EFG4	38	S	Protein ABCF-2	abcf-2	0	0	0	0	2.75543	0	0	1.69351	0	0	0	0	0	0	0
VETPTAMSSQHPS*VNSLCCLDEELDQAAATLAK	3	G5EFG4	38	S	Protein ABCF-2	abcf-2	2.91091	2.66018	1.4014	0.970798	2.75543	3.89347	0	1.69351	0	0	0	0	0	0	0
ATS*SISGSSPSQFHNESPAYGVYAGER	3	Q10929	171	S	Protein ABI-1	abi-1	1.45546	0	0	0	0	0	0	0	0	0	0	0	5.61346	0	0
QMS*HGSEFGDHMSGGGGSGSQHGSSDYNSIYQPDR	4	Q10929	233	S	Protein ABI-1	abi-1	0	0	0	2.9124	0	0	0	0	0	0	0	0	0	0	0
QMS*HGSEFGDHMSGGGGSGSQHGSSDYNSIYQPDR	3	Q10929	233	S	Protein ABI-1	abi-1	0	0	0	2.9124	0	0	0	0	0	0	0	0	0	0	0
AKSRS*T*MY*LSK	2	P03949-3	27	S	Isoform c of Tyrosine-protein kinase abl-1	abl-1	0	0	0	0	0	0	0	0	0	0	0	0	1.87115	0	0
AKSRS*T*MY*LSK	2	P03949-3	28	T	Isoform c of Tyrosine-protein kinase abl-1	abl-1	0	0	0	0	0	0	0	0	0	0	0	0	1.87115	0	0
AKSRS*T*MY*LSK	2	P03949-3	30	Y	Isoform c of Tyrosine-protein kinase abl-1	abl-1	0	0	0	0	0	0	0	0	0	0	0	0	1.87115	0	0
GLFSLS*PNAPDEWELDR	2	P03949	297	S	Tyrosine-protein kinase abl-1	abl-1	0	0	0	0	0	0	0	1.69351	0	0	0	0	0	0	0
NDS*YPNVEGELK	2	P03949	899	S	Tyrosine-protein kinase abl-1	abl-1	0	0	0	0	0	0	0	0	0	0	0	0	1.87115	0	0
NS*NPEIPNR	2	P03949	624	S	Tyrosine-protein kinase abl-1	abl-1	0	0	0	0	0	0	0	0	7.23554	0	0	0	5.61346	2.34143	3.33472
SEKS*PFGSLNK	2	P03949	820	S	Tyrosine-protein kinase abl-1	abl-1	0	0	0	0	0	1.94674	0	0	0	0	0	0	0	0	0
T*VSNDSLDTLPLPDSMNSSTYVK	2	P03949	754	T	Tyrosine-protein kinase abl-1	abl-1	0	0	0	0	0	0	0	0	0	0	0	2.68918	0	0	0
INTGS*FSDVR	2	Q1RS86	1870	S	Protein ABT-2, isoform a	abt-2	0	1.33009	0	1.9416	0	0	0	3.38702	0	0	0	0	0	0	0
ALT*IESDAESAMYF	2	Q9TXV8	1791	T	Protein ABT-4	abt-4	1.45546	0	0	0.970798	0	3.89347	0	5.08053	0	0	0	0	0	0	0
ALTIES*DAESAMYF	2	Q9TXV8	1794	S	Protein ABT-4	abt-4	1.45546	0	0	0.970798	1.37771	0	1.57443	1.69351	0	0	0	0	0	0	0
NAS*NT*IRSQAVYR	2	A0A061ACG9	14	S	Protein ABTM-1, isoform c	abtm-1	0	0	0	0	0	1.94674	0	0	0	0	0	0	0	0	0
NAS*NT*IRSQAVYR	2	A0A061ACG9	16	T	Protein ABTM-1, isoform c	abtm-1	0	0	0	0	0	1.94674	0	0	0	0	0	0	0	0	0
ARRES*QS*IELSSLAPGTR	3	B3WFV9	60	S	Protein ABTS-1, isoform c	abts-1	0	0	0	0	0	0	4.72329	0	0	0	0	0	0	0	0
ARRES*QS*IELSSLAPGTR	3	B3WFV9	58	S	Protein ABTS-1, isoform c	abts-1	0	0	0	0	0	0	4.72329	0	0	0	0	0	0	0	0
DVPASS*DPTSSR	2	B3WFV9	1156	S	Protein ABTS-1, isoform c	abts-1	0	0	0	0	0	0	0	0	4.82369	5.06907	0	0	9.35576	7.02428	6.66945
ES*QSIELSSLAPGTR	2	B3WFV9	58	S	Protein ABTS-1, isoform c	abts-1	0	0	0	0	0	5.84021	3.14886	8.46754	12.0592	20.2763	42.6517	16.1351	5.61346	32.78	11.6715
ESQS*IELSSLAPGTR	2	B3WFV9	60	S	Protein ABTS-1, isoform c	abts-1	0	0	1.4014	0	0	0	3.14886	0	0	2.53453	0	0	0	0	0
EVNNS*GMWK	2	B3WFV9	1133	S	Protein ABTS-1, isoform c	abts-1	4.36637	3.99026	7.00702	3.88319	5.51086	1.94674	1.57443	3.38702	9.64739	7.6036	9.13965	0	11.2269	4.68285	0
HITSVDS*KNS*LVR	2	B3WFV9	1144	S	Protein ABTS-1, isoform c	abts-1	10.1882	6.65044	4.20421	4.85399	5.51086	9.73369	6.29772	32.1767	21.7066	27.8799	15.2328	16.1351	28.0673	21.0728	10.0042
HITSVDS*KNS*LVR	2	B3WFV9	1147	S	Protein ABTS-1, isoform c	abts-1	10.1882	6.65044	4.20421	4.85399	5.51086	9.73369	6.29772	32.1767	21.7066	27.8799	15.2328	16.1351	28.0673	21.0728	10.0042
HITSVDS*KNSLVR	3	B3WFV9	1144	S	Protein ABTS-1, isoform c	abts-1	0	0	0	0.970798	0	0	0	1.69351	0	0	0	0	0	0	0
HITSVDS*KNSLVR	2	B3WFV9	1144	S	Protein ABTS-1, isoform c	abts-1	10.1882	7.98053	5.60562	4.85399	6.88857	9.73369	7.87216	13.5481	0	15.2072	0	0	0	14.0486	0
HITSVDSKNS*LVR	3	B3WFV9	1147	S	Protein ABTS-1, isoform c	abts-1	1.45546	0	0	1.9416	0	0	7.87216	6.77404	4.82369	0	0	0	1.87115	0	0
HITSVDSKNS*LVR	2	B3WFV9	1147	S	Protein ABTS-1, isoform c	abts-1	0	0	1.4014	2.9124	0	1.94674	4.72329	5.08053	0	0	0	0	0	0	0
IEEKPEGPVTS*QTAGAPSGSSNQLTLPTVESVPK	4	B3WFV9	290	S	Protein ABTS-1, isoform c	abts-1	0	0	1.4014	0	0	0	0	0	0	0	3.04655	0	0	0	0
IEEKPEGPVTSQT*AGAPSGSSNQLTLPT*VESVPKDISSEESSK	3	B3WFV9	307	T	Protein ABTS-1, isoform c	abts-1	0	0	0	0.970798	0	0	0	0	0	0	0	0	0	0	0
IEEKPEGPVTSQT*AGAPSGSSNQLTLPT*VESVPKDISSEESSK	3	B3WFV9	292	T	Protein ABTS-1, isoform c	abts-1	0	0	0	0.970798	0	0	0	0	0	0	0	0	0	0	0
IEEKPEGPVTSQT*AGAPSGSSNQLTLPTVES*VPKDISSEESSK	3	B3WFV9	292	T	Protein ABTS-1, isoform c	abts-1	0	0	1.4014	0	1.37771	1.94674	0	0	0	0	0	0	0	2.34143	0
IEEKPEGPVTSQT*AGAPSGSSNQLTLPTVES*VPKDISSEESSK	3	B3WFV9	310	S	Protein ABTS-1, isoform c	abts-1	0	0	1.4014	0	1.37771	1.94674	0	0	0	0	0	0	0	2.34143	0
IEEKPEGPVTSQT*AGAPSGSSNQLTLPTVESVPK	4	B3WFV9	292	T	Protein ABTS-1, isoform c	abts-1	0	1.33009	1.4014	0	0	0	0	0	2.41185	0	0	0	0	0	0
IEEKPEGPVTSQTAGAPS*GSSNQLT*LPTVESVPKDISSEESSK	5	B3WFV9	304	T	Protein ABTS-1, isoform c	abts-1	0	0	0	0.970798	0	0	0	0	0	0	0	0	0	0	0
IEEKPEGPVTSQTAGAPS*GSSNQLT*LPTVESVPKDISSEESSK	5	B3WFV9	297	S	Protein ABTS-1, isoform c	abts-1	0	0	0	0.970798	0	0	0	0	0	0	0	0	0	0	0
IEEKPEGPVTSQTAGAPS*GSSNQLTLPT*VESVPKDISSEESSK	4	B3WFV9	297	S	Protein ABTS-1, isoform c	abts-1	0	0	1.4014	0	1.37771	0	0	0	0	0	0	0	0	0	0
IEEKPEGPVTSQTAGAPS*GSSNQLTLPT*VESVPKDISSEESSK	4	B3WFV9	307	T	Protein ABTS-1, isoform c	abts-1	0	0	1.4014	0	1.37771	0	0	0	0	0	0	0	0	0	0
IEEKPEGPVTSQTAGAPS*GSSNQLTLPTVES*VPK	3	B3WFV9	297	S	Protein ABTS-1, isoform c	abts-1	0	0	0	0	0	0	0	0	0	0	0	0	1.87115	0	0
IEEKPEGPVTSQTAGAPS*GSSNQLTLPTVES*VPK	3	B3WFV9	310	S	Protein ABTS-1, isoform c	abts-1	0	0	0	0	0	0	0	0	0	0	0	0	1.87115	0	0
IEEKPEGPVTSQTAGAPS*GSSNQLTLPTVES*VPKDISSEESSK	3	B3WFV9	297	S	Protein ABTS-1, isoform c	abts-1	1.45546	1.33009	0	1.9416	2.75543	0	0	0	2.41185	0	0	0	0	2.34143	0
IEEKPEGPVTSQTAGAPS*GSSNQLTLPTVES*VPKDISSEESSK	3	B3WFV9	310	S	Protein ABTS-1, isoform c	abts-1	1.45546	1.33009	0	1.9416	2.75543	0	0	0	2.41185	0	0	0	0	2.34143	0
IEEKPEGPVTSQTAGAPS*GSSNQLTLPTVES*VPKDISSEESSK	4	B3WFV9	297	S	Protein ABTS-1, isoform c	abts-1	1.45546	0	0	0.970798	0	1.94674	0	1.69351	2.41185	0	0	0	0	0	1.66736
IEEKPEGPVTSQTAGAPS*GSSNQLTLPTVES*VPKDISSEESSK	4	B3WFV9	310	S	Protein ABTS-1, isoform c	abts-1	1.45546	0	0	0.970798	0	1.94674	0	1.69351	2.41185	0	0	0	0	0	1.66736
IEEKPEGPVTSQTAGAPS*GSSNQLTLPTVESVPK	4	B3WFV9	297	S	Protein ABTS-1, isoform c	abts-1	0	0	0	1.9416	0	0	0	0	2.41185	0	0	0	0	0	0
IEEKPEGPVTSQTAGAPSGS*SNQLTLPTVES*VPK	3	B3WFV9	299	S	Protein ABTS-1, isoform c	abts-1	0	0	2.80281	4.85399	2.75543	0	0	0	0	0	0	2.68918	1.87115	0	0
IEEKPEGPVTSQTAGAPSGS*SNQLTLPTVES*VPK	3	B3WFV9	310	S	Protein ABTS-1, isoform c	abts-1	0	0	2.80281	4.85399	2.75543	0	0	0	0	0	0	2.68918	1.87115	0	0
IEEKPEGPVTSQTAGAPSGS*SNQLTLPTVESVPK	3	B3WFV9	299	S	Protein ABTS-1, isoform c	abts-1	1.45546	0	4.20421	1.9416	2.75543	0	1.57443	8.46754	7.23554	7.6036	0	10.7567	7.48461	9.36571	8.33681
IEEKPEGPVTSQTAGAPSGSS*NQLTLPTVESVPK	3	B3WFV9	300	S	Protein ABTS-1, isoform c	abts-1	0	0	0	0	0	0	0	0	0	0	0	2.68918	0	0	0
IEEKPEGPVTSQTAGAPSGSSNQLT*LPT*VESVPKDISSEESSK	4	B3WFV9	304	T	Protein ABTS-1, isoform c	abts-1	0	0	0	0	0	1.94674	0	0	0	0	0	0	1.87115	0	0
IEEKPEGPVTSQTAGAPSGSSNQLT*LPT*VESVPKDISSEESSK	4	B3WFV9	307	T	Protein ABTS-1, isoform c	abts-1	0	0	0	0	0	1.94674	0	0	0	0	0	0	1.87115	0	0
IEEKPEGPVTSQTAGAPSGSSNQLT*LPTVES*VPKDISSEESSK	4	B3WFV9	304	T	Protein ABTS-1, isoform c	abts-1	0	0	0	0.970798	0	0	0	0	0	0	0	0	0	0	0
IEEKPEGPVTSQTAGAPSGSSNQLT*LPTVES*VPKDISSEESSK	4	B3WFV9	310	S	Protein ABTS-1, isoform c	abts-1	0	0	0	0.970798	0	0	0	0	0	0	0	0	0	0	0
IEEKPEGPVTSQTAGAPSGSSNQLTLPT*VESVPKDISSEESSK	3	B3WFV9	307	T	Protein ABTS-1, isoform c	abts-1	0	0	0	0	0	0	1.57443	0	0	0	0	0	0	0	0
IEEKPEGPVTSQTAGAPSGSSNQLTLPTVES*VPK	4	B3WFV9	310	S	Protein ABTS-1, isoform c	abts-1	0	0	0	0.970798	0	0	0	0	0	0	0	0	9.35576	0	0
IEEKPEGPVTSQTAGAPSGSSNQLTLPTVES*VPK	3	B3WFV9	310	S	Protein ABTS-1, isoform c	abts-1	0	0	4.20421	5.82479	1.37771	0	0	3.38702	21.7066	10.1381	18.2793	5.37837	11.2269	0	10.0042
IEEKPEGPVTSQTAGAPSGSSNQLTLPTVES*VPKDISSEESSK	4	B3WFV9	310	S	Protein ABTS-1, isoform c	abts-1	2.91091	1.33009	1.4014	1.9416	4.13314	3.89347	11.021	11.8546	0	0	0	0	0	23.4143	0
IEEKPEGPVTSQTAGAPSGSSNQLTLPTVES*VPKDISSEESSK	3	B3WFV9	310	S	Protein ABTS-1, isoform c	abts-1	0	0	2.80281	1.9416	0	0	3.14886	5.08053	0	0	0	0	0	11.7071	0
IPLAAIQEPSHS*INLTK	3	B3WFV9	1123	S	Protein ABTS-1, isoform c	abts-1	0	0	5.60562	5.82479	0	0	0	5.08053	4.82369	0	0	0	9.35576	11.7071	0
IPLAAIQEPSHS*INLTK	2	B3WFV9	1123	S	Protein ABTS-1, isoform c	abts-1	0	0	0	2.9124	0	0	0	5.08053	4.82369	0	0	0	9.35576	11.7071	0
RES*QS*IELSSLAPGTR	2	B3WFV9	60	S	Protein ABTS-1, isoform c	abts-1	2.91091	6.65044	8.40843	5.82479	6.88857	9.73369	6.29772	0	0	0	0	0	0	0	0
RES*QS*IELSSLAPGTR	2	B3WFV9	58	S	Protein ABTS-1, isoform c	abts-1	2.91091	6.65044	8.40843	5.82479	6.88857	9.73369	6.29772	0	0	0	0	0	0	0	0
RES*QS*IELSSLAPGTR	3	B3WFV9	60	S	Protein ABTS-1, isoform c	abts-1	0	0	0	5.82479	1.37771	0	0	0	0	0	0	2.68918	0	0	0
RES*QS*IELSSLAPGTR	3	B3WFV9	58	S	Protein ABTS-1, isoform c	abts-1	0	0	0	5.82479	1.37771	0	0	0	0	0	0	2.68918	0	0	0
RES*QSIELSSLAPGTR	3	B3WFV9	58	S	Protein ABTS-1, isoform c	abts-1	0	0	0	4.85399	2.75543	1.94674	0	0	2.41185	0	0	0	11.2269	0	0
RES*QSIELSSLAPGTR	2	B3WFV9	58	S	Protein ABTS-1, isoform c	abts-1	4.36637	5.32035	8.40843	5.82479	8.26628	9.73369	9.44659	0	14.4711	5.06907	0	10.7567	11.2269	0	8.33681
RQS*EGEAVEIEFDNENQATIHAVK	4	B3WFV9	1074	S	Protein ABTS-1, isoform c	abts-1	0	5.32035	0	0.970798	0	0	0	0	0	0	0	0	0	0	0
RQS*EGEAVEIEFDNENQATIHAVK	3	B3WFV9	1074	S	Protein ABTS-1, isoform c	abts-1	46.5746	85.1256	8.40843	62.1311	56.4863	23.3608	0	0	0	0	0	0	0	0	0
RQS*EGEAVEIEFDNENQATIHAVKT*EAHLHIPMASGNVIK	4	B3WFV9	1096	T	Protein ABTS-1, isoform c	abts-1	0	0	0	4.85399	0	0	0	0	0	0	0	0	0	0	0
RQS*EGEAVEIEFDNENQATIHAVKT*EAHLHIPMASGNVIK	4	B3WFV9	1074	S	Protein ABTS-1, isoform c	abts-1	0	0	0	4.85399	0	0	0	0	0	0	0	0	0	0	0
RQS*EGEAVEIEFDNENQATIHAVKT*EAHLHIPMASGNVIK	5	B3WFV9	1096	T	Protein ABTS-1, isoform c	abts-1	0	0	0	3.88319	0	0	0	0	0	0	0	0	0	0	0
RQS*EGEAVEIEFDNENQATIHAVKT*EAHLHIPMASGNVIK	5	B3WFV9	1074	S	Protein ABTS-1, isoform c	abts-1	0	0	0	3.88319	0	0	0	0	0	0	0	0	0	0	0
RRQS*EGEAVEIEFDNENQATIHAVK	4	B3WFV9	1074	S	Protein ABTS-1, isoform c	abts-1	5.82182	15.9611	0	5.82479	8.26628	5.84021	0	0	0	0	0	0	0	0	0
RRQS*EGEAVEIEFDNENQATIHAVK	3	B3WFV9	1074	S	Protein ABTS-1, isoform c	abts-1	8.73273	7.98053	0	6.79559	8.26628	0	0	0	0	0	0	0	0	0	0
RRQS*EGEAVEIEFDNENQATIHAVKT*EAHLHIPMASGNVIK	5	B3WFV9	1074	S	Protein ABTS-1, isoform c	abts-1	0	0	0	0.970798	0	0	0	0	0	0	0	0	0	0	0
RRQS*EGEAVEIEFDNENQATIHAVKT*EAHLHIPMASGNVIK	5	B3WFV9	1096	T	Protein ABTS-1, isoform c	abts-1	0	0	0	0.970798	0	0	0	0	0	0	0	0	0	0	0
S*QSIELSSLAPGTR	2	B3WFV9	58	S	Protein ABTS-1, isoform c	abts-1	0	0	0	0	0	0	0	0	0	0	0	0	0	0	6.66945
VIRPS*PHT*STSNLTTENTPLLK	2	B3WFV9	1184	S	Protein ABTS-1, isoform c	abts-1	0	0	0	2.9124	0	3.89347	0	1.69351	0	0	0	0	0	2.34143	0
VIRPS*PHT*STSNLTTENTPLLK	2	B3WFV9	1187	T	Protein ABTS-1, isoform c	abts-1	0	0	0	2.9124	0	3.89347	0	1.69351	0	0	0	0	0	2.34143	0
VIRPS*PHT*STSNLTTENTPLLK	3	B3WFV9	1184	S	Protein ABTS-1, isoform c	abts-1	0	1.33009	1.4014	1.9416	4.13314	1.94674	1.57443	6.77404	16.8829	7.6036	18.2793	0	1.87115	7.02428	5.00208
VIRPS*PHT*STSNLTTENTPLLK	3	B3WFV9	1187	T	Protein ABTS-1, isoform c	abts-1	0	1.33009	1.4014	1.9416	4.13314	1.94674	1.57443	6.77404	16.8829	7.6036	18.2793	0	1.87115	7.02428	5.00208
VIRPS*PHT*STSNLTTENTPLLK	4	B3WFV9	1184	S	Protein ABTS-1, isoform c	abts-1	0	0	0	0	0	0	0	0	0	0	3.04655	0	0	0	0
VIRPS*PHT*STSNLTTENTPLLK	4	B3WFV9	1187	T	Protein ABTS-1, isoform c	abts-1	0	0	0	0	0	0	0	0	0	0	3.04655	0	0	0	0
VIRPS*PHT*STSNLTTENTPLLKDEEPPK	3	B3WFV9	1184	S	Protein ABTS-1, isoform c	abts-1	0	0	0	0	0	1.94674	0	0	0	0	0	0	0	0	0
VIRPS*PHT*STSNLTTENTPLLKDEEPPK	3	B3WFV9	1187	T	Protein ABTS-1, isoform c	abts-1	0	0	0	0	0	1.94674	0	0	0	0	0	0	0	0	0
VIRPS*PHT*STSNLTTENTPLLKDEEPPK	4	B3WFV9	1184	S	Protein ABTS-1, isoform c	abts-1	5.82182	5.32035	5.60562	7.76639	2.75543	7.78695	7.87216	6.77404	12.0592	0	3.04655	10.7567	3.7423	7.02428	6.66945
VIRPS*PHT*STSNLTTENTPLLKDEEPPK	4	B3WFV9	1187	T	Protein ABTS-1, isoform c	abts-1	5.82182	5.32035	5.60562	7.76639	2.75543	7.78695	7.87216	6.77404	12.0592	0	3.04655	10.7567	3.7423	7.02428	6.66945
VIRPS*PHT*STSNLTTENTPLLKDEEPPKTNPDEPK	4	B3WFV9	1184	S	Protein ABTS-1, isoform c	abts-1	0	2.66018	4.20421	2.9124	11.0217	1.94674	1.57443	6.77404	7.23554	0	0	0	0	0	3.33472
VIRPS*PHT*STSNLTTENTPLLKDEEPPKTNPDEPK	4	B3WFV9	1187	T	Protein ABTS-1, isoform c	abts-1	0	2.66018	4.20421	2.9124	11.0217	1.94674	1.57443	6.77404	7.23554	0	0	0	0	0	3.33472
VIRPS*PHT*STSNLTTENTPLLKDEEPPKTNPDEPKV	3	B3WFV9	1184	S	Protein ABTS-1, isoform c	abts-1	0	3.99026	7.00702	9.70798	8.26628	11.6804	17.3187	0	0	0	0	0	0	0	0
VIRPS*PHT*STSNLTTENTPLLKDEEPPKTNPDEPKV	3	B3WFV9	1187	T	Protein ABTS-1, isoform c	abts-1	0	3.99026	7.00702	9.70798	8.26628	11.6804	17.3187	0	0	0	0	0	0	0	0
VIRPS*PHT*STSNLTTENTPLLKDEEPPKTNPDEPKV	4	B3WFV9	1184	S	Protein ABTS-1, isoform c	abts-1	5.82182	9.31062	8.40843	9.70798	15.1549	19.4674	15.7443	10.1611	4.82369	0	0	8.06755	5.61346	2.34143	1.66736
VIRPS*PHT*STSNLTTENTPLLKDEEPPKTNPDEPKV	4	B3WFV9	1187	T	Protein ABTS-1, isoform c	abts-1	5.82182	9.31062	8.40843	9.70798	15.1549	19.4674	15.7443	10.1611	4.82369	0	0	8.06755	5.61346	2.34143	1.66736
VIRPS*PHT*STSNLTTENTPLLKDEEPPKTNPDEPKV	5	B3WFV9	1184	S	Protein ABTS-1, isoform c	abts-1	1.45546	0	2.80281	1.9416	4.13314	0	4.72329	0	0	0	0	0	0	0	0
VIRPS*PHT*STSNLTTENTPLLKDEEPPKTNPDEPKV	5	B3WFV9	1187	T	Protein ABTS-1, isoform c	abts-1	1.45546	0	2.80281	1.9416	4.13314	0	4.72329	0	0	0	0	0	0	0	0
VIRPS*PHTS*TSNLTTENTPLLK	2	B3WFV9	1184	S	Protein ABTS-1, isoform c	abts-1	0	0	0	1.9416	0	0	0	0	0	0	0	0	0	0	0
VIRPS*PHTS*TSNLTTENTPLLK	2	B3WFV9	1188	S	Protein ABTS-1, isoform c	abts-1	0	0	0	1.9416	0	0	0	0	0	0	0	0	0	0	0
VIRPS*PHTS*TSNLTTENTPLLK	3	B3WFV9	1184	S	Protein ABTS-1, isoform c	abts-1	2.91091	1.33009	7.00702	0	4.13314	5.84021	3.14886	5.08053	2.41185	0	9.13965	8.06755	1.87115	2.34143	3.33472
VIRPS*PHTS*TSNLTTENTPLLK	3	B3WFV9	1188	S	Protein ABTS-1, isoform c	abts-1	2.91091	1.33009	7.00702	0	4.13314	5.84021	3.14886	5.08053	2.41185	0	9.13965	8.06755	1.87115	2.34143	3.33472
VIRPS*PHTS*TSNLTTENTPLLK	4	B3WFV9	1184	S	Protein ABTS-1, isoform c	abts-1	0	0	0	0	0	0	0	0	0	0	3.04655	0	0	0	0
VIRPS*PHTS*TSNLTTENTPLLK	4	B3WFV9	1188	S	Protein ABTS-1, isoform c	abts-1	0	0	0	0	0	0	0	0	0	0	3.04655	0	0	0	0
VIRPS*PHTS*TSNLTTENTPLLKDEEPPK	4	B3WFV9	1184	S	Protein ABTS-1, isoform c	abts-1	0	1.33009	0	0	0	0	0	0	2.41185	0	0	0	0	0	1.66736
VIRPS*PHTS*TSNLTTENTPLLKDEEPPK	4	B3WFV9	1188	S	Protein ABTS-1, isoform c	abts-1	0	1.33009	0	0	0	0	0	0	2.41185	0	0	0	0	0	1.66736
VIRPS*PHTS*TSNLTTENTPLLKDEEPPKTNPDEPK	4	B3WFV9	1184	S	Protein ABTS-1, isoform c	abts-1	1.45546	2.66018	1.4014	0.970798	1.37771	0	3.14886	1.69351	2.41185	0	0	0	0	0	1.66736
VIRPS*PHTS*TSNLTTENTPLLKDEEPPKTNPDEPK	4	B3WFV9	1188	S	Protein ABTS-1, isoform c	abts-1	1.45546	2.66018	1.4014	0.970798	1.37771	0	3.14886	1.69351	2.41185	0	0	0	0	0	1.66736
VIRPS*PHTS*TSNLTTENTPLLKDEEPPKTNPDEPKV	5	B3WFV9	1188	S	Protein ABTS-1, isoform c	abts-1	0	0	0	0	0	0	1.57443	0	0	0	0	0	0	0	0
VIRPS*PHTS*TSNLTTENTPLLKDEEPPKTNPDEPKV	5	B3WFV9	1184	S	Protein ABTS-1, isoform c	abts-1	0	0	0	0	0	0	1.57443	0	0	0	0	0	0	0	0
VIRPS*PHTS*TSNLTTENTPLLKDEEPPKTNPDEPKV	4	B3WFV9	1188	S	Protein ABTS-1, isoform c	abts-1	1.45546	1.33009	4.20421	4.85399	1.37771	0	12.5954	0	2.41185	0	0	0	1.87115	0	3.33472
VIRPS*PHTS*TSNLTTENTPLLKDEEPPKTNPDEPKV	4	B3WFV9	1184	S	Protein ABTS-1, isoform c	abts-1	1.45546	1.33009	4.20421	4.85399	1.37771	0	12.5954	0	2.41185	0	0	0	1.87115	0	3.33472
VIRPS*PHTSTS*NLTTENTPLLKDEEPPK	4	B3WFV9	1184	S	Protein ABTS-1, isoform c	abts-1	1.45546	0	0	0	0	0	0	0	0	0	0	0	0	0	0
VIRPS*PHTSTS*NLTTENTPLLKDEEPPK	4	B3WFV9	1190	S	Protein ABTS-1, isoform c	abts-1	1.45546	0	0	0	0	0	0	0	0	0	0	0	0	0	0
VIRPS*PHTSTSNLTTENTPLLK	3	B3WFV9	1184	S	Protein ABTS-1, isoform c	abts-1	5.82182	7.98053	7.00702	8.73719	15.1549	11.6804	7.87216	0	0	0	0	0	0	0	0
VIRPS*PHTSTSNLTTENTPLLKDEEPPK	4	B3WFV9	1184	S	Protein ABTS-1, isoform c	abts-1	4.36637	7.98053	8.40843	8.73719	6.88857	9.73369	4.72329	0	0	0	0	0	0	4.68285	0
VIRPS*PHTSTSNLTTENTPLLKDEEPPK	3	B3WFV9	1184	S	Protein ABTS-1, isoform c	abts-1	2.91091	5.32035	8.40843	5.82479	5.51086	9.73369	0	0	0	0	0	0	0	0	0
VIRPS*PHTSTSNLTTENTPLLKDEEPPKTNPDEPK	5	B3WFV9	1184	S	Protein ABTS-1, isoform c	abts-1	0	1.33009	5.60562	3.88319	5.51086	0	0	0	0	0	0	0	0	0	0
VIRPS*PHTSTSNLTTENTPLLKDEEPPKTNPDEPK	4	B3WFV9	1184	S	Protein ABTS-1, isoform c	abts-1	0	0	1.4014	3.88319	2.75543	0	0	0	0	0	0	0	0	0	0
VIRPS*PHTSTSNLTTENTPLLKDEEPPKTNPDEPKV	5	B3WFV9	1184	S	Protein ABTS-1, isoform c	abts-1	4.36637	9.31062	16.8169	6.79559	16.5326	17.5206	1.57443	0	0	0	0	0	0	0	0
VIRPS*PHTSTSNLTTENTPLLKDEEPPKTNPDEPKV	3	B3WFV9	1184	S	Protein ABTS-1, isoform c	abts-1	0	1.33009	0	2.9124	0	0	0	0	0	0	0	0	0	0	0
VIRPS*PHTSTSNLTTENTPLLKDEEPPKTNPDEPKV	4	B3WFV9	1184	S	Protein ABTS-1, isoform c	abts-1	5.82182	7.98053	15.4154	8.73719	8.26628	13.6272	4.72329	0	0	0	0	0	0	0	0
T*ALNAFKNGS*NADS*IVGNITSSMSIGDTGSLCR	3	Q3Y415	538	T	Protein ABTS-3, isoform c	abts-3	1.45546	0	0	0	0	0	0	0	0	0	0	0	0	0	0
T*ALNAFKNGS*NADS*IVGNITSSMSIGDTGSLCR	3	Q3Y415	547	S	Protein ABTS-3, isoform c	abts-3	1.45546	0	0	0	0	0	0	0	0	0	0	0	0	0	0
T*ALNAFKNGS*NADS*IVGNITSSMSIGDTGSLCR	3	Q3Y415	551	S	Protein ABTS-3, isoform c	abts-3	1.45546	0	0	0	0	0	0	0	0	0	0	0	0	0	0
NSS*S*TQSLDASNPQTISTVGIFPR	3	Q45EK3	188	S	Protein ABTS-4, isoform b	abts-4	0	1.33009	0	0.970798	0	1.94674	0	0	0	0	0	0	0	0	0
NSS*S*TQSLDASNPQTISTVGIFPR	3	Q45EK3	189	S	Protein ABTS-4, isoform b	abts-4	0	1.33009	0	0.970798	0	1.94674	0	0	0	0	0	0	0	0	0
NSS*S*TQSLDASNPQTISTVGIFPR	2	Q45EK3	188	S	Protein ABTS-4, isoform b	abts-4	0	0	2.80281	0	0	0	1.57443	0	0	0	0	0	0	0	0
NSS*S*TQSLDASNPQTISTVGIFPR	2	Q45EK3	189	S	Protein ABTS-4, isoform b	abts-4	0	0	2.80281	0	0	0	1.57443	0	0	0	0	0	0	0	0
NSSSTQSLDAS*NPQTISTVGIFPR	3	Q45EK3	196	S	Protein ABTS-4, isoform b	abts-4	0	0	0	0	0	0	1.57443	0	0	0	0	0	0	0	0
SLLS*APNNLGSLAHHPMR	3	Q45EK3	213	S	Protein ABTS-4, isoform b	abts-4	0	0	0	0	0	1.94674	0	0	0	0	0	0	0	0	0
DDEMES*S*EEQE	2	Q17405	1085	S	Aminopeptidase-like protein AC3.5	AC3.5	0	0	0	0	0	0	0	3.38702	2.41185	0	6.0931	2.68918	0	0	3.33472
DDEMES*S*EEQE	2	Q17405	1086	S	Aminopeptidase-like protein AC3.5	AC3.5	0	0	0	0	0	0	0	3.38702	2.41185	0	6.0931	2.68918	0	0	3.33472
DDEMES*SEEQE	2	Q17405	1085	S	Aminopeptidase-like protein AC3.5	AC3.5	0	0	0	0	0	0	0	0	0	0	3.04655	0	0	0	0
DDEMESS*EEQE	2	Q17405	1086	S	Aminopeptidase-like protein AC3.5	AC3.5	0	0	0	0	0	0	0	0	0	0	0	2.68918	0	0	0
DFVYANGNGS*ASNLNNR	2	Q17405	24	S	Aminopeptidase-like protein AC3.5	AC3.5	0	0	0	0	0	0	0	1.69351	0	0	0	0	0	0	0
GPAKDDEMES*S*EEQE	2	Q17405	1085	S	Aminopeptidase-like protein AC3.5	AC3.5	1.45546	1.33009	4.20421	2.9124	2.75543	5.84021	6.29772	5.08053	4.82369	5.06907	12.1862	0	5.61346	2.34143	1.66736
GPAKDDEMES*S*EEQE	2	Q17405	1086	S	Aminopeptidase-like protein AC3.5	AC3.5	1.45546	1.33009	4.20421	2.9124	2.75543	5.84021	6.29772	5.08053	4.82369	5.06907	12.1862	0	5.61346	2.34143	1.66736
GPAKDDEMES*SEEQE	2	Q17405	1085	S	Aminopeptidase-like protein AC3.5	AC3.5	0	0	0	1.9416	1.37771	5.84021	0	1.69351	2.41185	0	6.0931	5.37837	0	0	1.66736
GPAKDDEMESS*EEQE	2	Q17405	1086	S	Aminopeptidase-like protein AC3.5	AC3.5	0	1.33009	2.80281	0	1.37771	1.94674	6.29772	3.38702	2.41185	0	0	5.37837	3.7423	0	3.33472
MKGPAKDDEMES*S*EEQE	3	Q17405	1085	S	Aminopeptidase-like protein AC3.5	AC3.5	0	0	0	0	0	0	4.72329	0	0	0	0	0	0	0	0
MKGPAKDDEMES*S*EEQE	3	Q17405	1086	S	Aminopeptidase-like protein AC3.5	AC3.5	0	0	0	0	0	0	4.72329	0	0	0	0	0	0	0	0
MKGPAKDDEMES*S*EEQE	2	Q17405	1085	S	Aminopeptidase-like protein AC3.5	AC3.5	1.45546	0	0	0	1.37771	1.94674	0	5.08053	4.82369	0	6.0931	0	0	7.02428	0
MKGPAKDDEMES*S*EEQE	2	Q17405	1086	S	Aminopeptidase-like protein AC3.5	AC3.5	1.45546	0	0	0	1.37771	1.94674	0	5.08053	4.82369	0	6.0931	0	0	7.02428	0
MKGPAKDDEMESS*EEQE	2	Q17405	1086	S	Aminopeptidase-like protein AC3.5	AC3.5	0	0	5.60562	2.9124	2.75543	7.78695	6.29772	0	0	0	0	0	0	0	0
MKGPAKDDEMESS*EEQE	3	Q17405	1086	S	Aminopeptidase-like protein AC3.5	AC3.5	0	1.33009	0	0	0	0	0	0	0	0	0	0	0	0	0
QLIDFVYANGNGS*ASNLNNR	2	Q17405	24	S	Aminopeptidase-like protein AC3.5	AC3.5	0	0	0	0	0	0	0	0	0	0	0	0	1.87115	2.34143	0
TQLIDFVYANGNGS*ASNLNNR	2	Q17405	24	S	Aminopeptidase-like protein AC3.5	AC3.5	2.91091	0	0	0	0	0	1.57443	11.8546	16.8829	5.06907	18.2793	13.4459	5.61346	11.7071	10.0042
T*LSFDDAAATVK	2	O01805	2	T	Acyl-CoA-binding protein homolog 1	acbp-1	0	0	0	0	0	0	0	0	0	0	6.0931	0	0	0	0
TLS*FDDAAATVK	2	O01805	4	S	Acyl-CoA-binding protein homolog 1	acbp-1	0	2.66018	0	3.88319	4.13314	0	0	0	0	0	0	0	0	0	0
TSPS*NDELLK	2	O01805	20	S	Acyl-CoA-binding protein homolog 1	acbp-1	0	0	0	0.970798	0	1.94674	4.72329	0	2.41185	0	0	0	1.87115	0	0
AIAS*QGNLSSIAGTTSAK	2	P91102	579	S	Protein ACD-1	acd-1	0	0	0	0	0	0	0	0	0	15.2072	0	0	0	4.68285	0
KQS*KT*SLPSSLSPR	2	P91100	652	S	Protein ACD-2	acd-2	0	0	2.80281	0	0	0	0	0	0	0	0	0	0	0	0
KQS*KT*SLPSSLSPR	2	P91100	654	T	Protein ACD-2	acd-2	0	0	2.80281	0	0	0	0	0	0	0	0	0	0	0	0
KQS*KTS*LPSSLSPR	2	P91100	652	S	Protein ACD-2	acd-2	1.45546	0	0	0	0	1.94674	0	3.38702	2.41185	0	3.04655	2.68918	3.7423	0	0
KQS*KTS*LPSSLSPR	2	P91100	655	S	Protein ACD-2	acd-2	1.45546	0	0	0	0	1.94674	0	3.38702	2.41185	0	3.04655	2.68918	3.7423	0	0
KQS*KTSLPSSLS*PR	2	P91100	652	S	Protein ACD-2	acd-2	0	0	0	0	0	1.94674	0	0	0	0	0	2.68918	0	0	0
KQS*KTSLPSSLS*PR	2	P91100	661	S	Protein ACD-2	acd-2	0	0	0	0	0	1.94674	0	0	0	0	0	2.68918	0	0	0
KQSKT*S*LPSSLSPR	3	P91100	654	T	Protein ACD-2	acd-2	0	0	0	0	0	1.94674	0	3.38702	2.41185	0	0	0	11.2269	0	0
KQSKT*S*LPSSLSPR	3	P91100	655	S	Protein ACD-2	acd-2	0	0	0	0	0	1.94674	0	3.38702	2.41185	0	0	0	11.2269	0	0
RNS*RENISALGHYSNR	4	P91100	551	S	Protein ACD-2	acd-2	1.45546	0	0	0	0	0	0	0	0	0	0	0	0	0	0
RNS*RENISALGHYSNR	3	P91100	551	S	Protein ACD-2	acd-2	1.45546	0	0	0	0	0	0	0	0	0	0	0	0	0	0
VTS*EQLNVCK	2	O01664	635	S	Protein ACD-5	acd-5	0	0	0	0	0	0	0	6.77404	4.82369	0	18.2793	0	7.48461	0	0
AS*STCQVHFDNVR	2	Q8IAB6	156	S	Protein ACDH-1, isoform b	acdh-1	7.27728	3.99026	5.60562	1.9416	8.26628	1.94674	4.72329	1.69351	2.41185	7.6036	0	5.37837	0	4.68285	0
ASS*TCQVHFDNVR	2	Q8IAB6	157	S	Protein ACDH-1, isoform b	acdh-1	0	0	0	0	0	0	0	1.69351	2.41185	0	0	0	1.87115	0	0
KFS*KDVVKPLVR	2	H2KZG6	63	S	Protein ACDH-1, isoform a	acdh-1	0	1.33009	0	0	0	0	1.57443	0	0	0	0	0	0	0	0
KFS*KDVVKPLVR	3	H2KZG6	63	S	Protein ACDH-1, isoform a	acdh-1	1.45546	5.32035	4.20421	0	4.13314	5.84021	4.72329	0	0	0	0	0	0	0	0
LFAS*QVATSTSAQCVK	2	H2KZG6	366	S	Protein ACDH-1, isoform a	acdh-1	0	0	0	0	0	0	0	0	0	0	3.04655	0	1.87115	2.34143	0
S*TATAVSISR	2	H2KZG6	24	S	Protein ACDH-1, isoform a	acdh-1	0	0	0	0	0	0	0	1.69351	0	0	0	0	5.61346	0	0
SYS*TATAVSISR	2	H2KZG6	24	S	Protein ACDH-1, isoform a	acdh-1	0	0	0	0	0	0	0	1.69351	0	0	0	0	0	0	0
IYQIYEGTS*QIQR	2	Q22347	394	S	Probable medium-chain specific acyl-CoA dehydrogenase 10, mitochondrial	acdh-10	0	0	0	0	0	0	0	0	0	2.53453	0	0	0	0	0
AHIDGHVPSPLQQLS*EEESSIVGTVR	3	O44549	41	S	Protein ACDH-3	acdh-3	0	0	2.80281	0.970798	0	0	0	0	0	0	0	0	0	0	0
AS*STCSVHFDNVR	2	O44549	241	S	Protein ACDH-3	acdh-3	2.91091	0	5.60562	0.970798	2.75543	0	1.57443	0	0	10.1381	0	0	0	0	0
KTS*SLLPATTSSTVK	2	P34275	9	S	Probable acyl-CoA dehydrogenase 6	acdh-6	0	0	0	0.970798	0	0	0	0	0	0	0	0	0	0	0
EMY*PKMADWDK	2	Q95YB2	47	Y	Protein ACDH-9	acdh-9	0	0	0	0	0	0	0	0	2.41185	0	0	0	0	0	0
ADRLS*TTS*QSSILGGK	2	P91156	399	S	Protein ACIN-1	acin-1	1.45546	0	2.80281	1.9416	1.37771	0	0	3.38702	0	2.53453	0	2.68918	3.7423	0	0
ADRLS*TTS*QSSILGGK	2	P91156	402	S	Protein ACIN-1	acin-1	1.45546	0	2.80281	1.9416	1.37771	0	0	3.38702	0	2.53453	0	2.68918	3.7423	0	0
ADRLS*TTSQSS*ILGGK	2	P91156	399	S	Protein ACIN-1	acin-1	0	0	2.80281	1.9416	0	0	0	0	0	0	0	0	0	0	0
ADRLS*TTSQSS*ILGGK	2	P91156	405	S	Protein ACIN-1	acin-1	0	0	2.80281	1.9416	0	0	0	0	0	0	0	0	0	0	0
ADRLS*TTSQSSILGGK	3	P91156	399	S	Protein ACIN-1	acin-1	0	1.33009	0	0	0	0	0	3.38702	0	7.6036	6.0931	0	0	0	0
ADRLS*TTSQSSILGGK	2	P91156	399	S	Protein ACIN-1	acin-1	5.82182	7.98053	8.40843	5.82479	8.26628	7.78695	7.87216	16.9351	14.4711	15.2072	0	0	1.87115	11.7071	0
DDES*MDAEDAKEEK	2	P91156	243	S	Protein ACIN-1	acin-1	0	0	2.80281	0	0	0	0	0	0	0	0	0	0	0	0
KRS*ET*PPFSR	3	P91156	468	S	Protein ACIN-1	acin-1	0	2.66018	0	0.970798	0	0	0	0	4.82369	2.53453	3.04655	2.68918	0	0	3.33472
KRS*ET*PPFSR	3	P91156	470	T	Protein ACIN-1	acin-1	0	2.66018	0	0.970798	0	0	0	0	4.82369	2.53453	3.04655	2.68918	0	0	3.33472
LS*TTSQSSILGGK	2	P91156	399	S	Protein ACIN-1	acin-1	0	0	0	0	0	0	0	0	12.0592	7.6036	6.0931	0	3.7423	0	8.33681
LSTTS*QSSILGGK	2	P91156	402	S	Protein ACIN-1	acin-1	4.36637	7.98053	8.40843	4.85399	0	7.78695	0	5.08053	14.4711	25.3453	18.2793	8.06755	7.48461	9.36571	6.66945
RLS*IVYDTEDNLIK	2	P91156	364	S	Protein ACIN-1	acin-1	2.91091	0	0	0	0	0	0	5.08053	0	0	0	0	0	0	0
RVS*S*PSSRHPVSNVVHIR	4	P91156	285	S	Protein ACIN-1	acin-1	0	1.33009	0	0	0	0	0	0	0	0	0	0	0	0	0
RVS*S*PSSRHPVSNVVHIR	4	P91156	284	S	Protein ACIN-1	acin-1	0	1.33009	0	0	0	0	0	0	0	0	0	0	0	0	0
RVS*S*PSSRHPVSNVVHIR	3	P91156	285	S	Protein ACIN-1	acin-1	0	1.33009	0	0	1.37771	0	0	0	0	0	0	0	0	0	0
RVS*S*PSSRHPVSNVVHIR	3	P91156	284	S	Protein ACIN-1	acin-1	0	1.33009	0	0	1.37771	0	0	0	0	0	0	0	0	0	0
S*ET*PPFSR	2	P91156	468	S	Protein ACIN-1	acin-1	0	0	0	0	0	0	0	0	0	0	0	0	0	0	1.66736
S*ET*PPFSR	2	P91156	470	T	Protein ACIN-1	acin-1	0	0	0	0	0	0	0	0	0	0	0	0	0	0	1.66736
SET*PPFSR	2	P91156	470	T	Protein ACIN-1	acin-1	0	0	0	0	1.37771	0	0	3.38702	2.41185	0	0	0	0	0	0
T*ESEASGTTTPQSEVS*PSK	2	P91156	81	T	Protein ACIN-1	acin-1	0	0	0	0	0	0	0	0	0	0	3.04655	0	0	0	0
T*ESEASGTTTPQSEVS*PSK	2	P91156	96	S	Protein ACIN-1	acin-1	0	0	0	0	0	0	0	0	0	0	3.04655	0	0	0	0
TES*EAS*GTTTPQSEVSPSK	2	P91156	83	S	Protein ACIN-1	acin-1	0	0	0	0	1.37771	3.89347	0	0	0	7.6036	0	5.37837	0	0	0
TES*EAS*GTTTPQSEVSPSK	2	P91156	86	S	Protein ACIN-1	acin-1	0	0	0	0	1.37771	3.89347	0	0	0	7.6036	0	5.37837	0	0	0
TES*EASGTTTPQSEVS*PSK	2	P91156	83	S	Protein ACIN-1	acin-1	0	0	0	0	0	0	0	0	0	0	3.04655	0	0	0	0
TES*EASGTTTPQSEVS*PSK	2	P91156	96	S	Protein ACIN-1	acin-1	0	0	0	0	0	0	0	0	0	0	3.04655	0	0	0	0
TES*EASGTTTPQSEVSPSK	2	P91156	83	S	Protein ACIN-1	acin-1	0	0	0	0	0	1.94674	0	0	0	0	0	0	0	0	0
TESEAS*GTT*TPQSEVSPSK	2	P91156	86	S	Protein ACIN-1	acin-1	0	0	0	0	0	0	0	0	0	0	0	0	1.87115	0	0
TESEAS*GTT*TPQSEVSPSK	2	P91156	89	T	Protein ACIN-1	acin-1	0	0	0	0	0	0	0	0	0	0	0	0	1.87115	0	0
TESEAS*GTTT*PQSEVSPSK	2	P91156	86	S	Protein ACIN-1	acin-1	0	0	0	0	0	0	0	0	0	0	0	5.37837	0	0	0
TESEAS*GTTT*PQSEVSPSK	2	P91156	90	T	Protein ACIN-1	acin-1	0	0	0	0	0	0	0	0	0	0	0	5.37837	0	0	0
TESEAS*GTTTPQS*EVSPSK	2	P91156	86	S	Protein ACIN-1	acin-1	0	0	0	0	0	0	0	0	0	0	0	0	0	0	3.33472
TESEAS*GTTTPQS*EVSPSK	2	P91156	93	S	Protein ACIN-1	acin-1	0	0	0	0	0	0	0	0	0	0	0	0	0	0	3.33472
TESEAS*GTTTPQSEVS*PSK	2	P91156	86	S	Protein ACIN-1	acin-1	0	0	0	0	0	0	0	0	2.41185	12.6727	3.04655	0	7.48461	4.68285	5.00208
TESEAS*GTTTPQSEVS*PSK	2	P91156	96	S	Protein ACIN-1	acin-1	0	0	0	0	0	0	0	0	2.41185	12.6727	3.04655	0	7.48461	4.68285	5.00208
TESEASGT*TTPQSEVS*PSK	2	P91156	88	T	Protein ACIN-1	acin-1	0	0	0	0	0	0	0	0	0	0	3.04655	0	0	0	0
TESEASGT*TTPQSEVS*PSK	2	P91156	96	S	Protein ACIN-1	acin-1	0	0	0	0	0	0	0	0	0	0	3.04655	0	0	0	0
TESEASGTTT*PQSEVS*PSK	2	P91156	90	T	Protein ACIN-1	acin-1	0	0	0	0	0	0	0	0	2.41185	2.53453	3.04655	5.37837	1.87115	7.02428	6.66945
TESEASGTTT*PQSEVS*PSK	2	P91156	96	S	Protein ACIN-1	acin-1	0	0	0	0	0	0	0	0	2.41185	2.53453	3.04655	5.37837	1.87115	7.02428	6.66945
TESEASGTTTPQS*EVSPSKQSEAS*PR	3	P91156	93	S	Protein ACIN-1	acin-1	0	0	0	0	0	0	0	0	0	0	0	0	0	4.68285	0
TESEASGTTTPQS*EVSPSKQSEAS*PR	3	P91156	104	S	Protein ACIN-1	acin-1	0	0	0	0	0	0	0	0	0	0	0	0	0	4.68285	0
TESEASGTTTPQSEVS*PSKQSEAS*PR	3	P91156	96	S	Protein ACIN-1	acin-1	0	0	5.60562	4.85399	0	0	0	0	0	2.53453	0	0	0	2.34143	6.66945
TESEASGTTTPQSEVS*PSKQSEAS*PR	3	P91156	104	S	Protein ACIN-1	acin-1	0	0	5.60562	4.85399	0	0	0	0	0	2.53453	0	0	0	2.34143	6.66945
TESEASGTTTPQSEVSPSKQS*EAS*PR	3	P91156	104	S	Protein ACIN-1	acin-1	0	1.33009	0	0	1.37771	0	0	0	0	0	0	0	0	0	1.66736
TESEASGTTTPQSEVSPSKQS*EAS*PR	3	P91156	101	S	Protein ACIN-1	acin-1	0	1.33009	0	0	1.37771	0	0	0	0	0	0	0	0	0	1.66736
VAIVEKPEPKPEPITETEAS*PSK	3	P91156	156	S	Protein ACIN-1	acin-1	13.0991	7.98053	21.0211	8.73719	8.26628	21.4141	17.3187	50.8053	19.2948	30.4144	39.6052	32.2702	22.4538	42.1457	10.0042
VAIVEKPEPKPEPITETEAS*PSK	2	P91156	156	S	Protein ACIN-1	acin-1	5.82182	7.98053	7.00702	5.82479	4.13314	5.84021	0	10.1611	0	0	3.04655	16.1351	0	7.02428	0
VAIVEKPEPKPEPITETEAS*PSK	4	P91156	156	S	Protein ACIN-1	acin-1	2.91091	0	0	1.9416	1.37771	0	4.72329	6.77404	0	0	12.1862	8.06755	11.2269	0	0
VAIVEKPEPKPEPITETEAS*PSKAS*EK	3	P91156	156	S	Protein ACIN-1	acin-1	0	3.99026	8.40843	4.85399	5.51086	0	1.57443	0	14.4711	0	15.2328	10.7567	5.61346	0	10.0042
VAIVEKPEPKPEPITETEAS*PSKAS*EK	3	P91156	161	S	Protein ACIN-1	acin-1	0	3.99026	8.40843	4.85399	5.51086	0	1.57443	0	14.4711	0	15.2328	10.7567	5.61346	0	10.0042
VAIVEKPEPKPEPITETEAS*PSKAS*EKDAAVEVSVEK	3	P91156	156	S	Protein ACIN-1	acin-1	1.45546	0	0	0	0	0	0	0	0	0	0	0	0	0	0
VAIVEKPEPKPEPITETEAS*PSKAS*EKDAAVEVSVEK	3	P91156	161	S	Protein ACIN-1	acin-1	1.45546	0	0	0	0	0	0	0	0	0	0	0	0	0	0
VAIVEKPEPKPEPITETEAS*PSKASEK	3	P91156	156	S	Protein ACIN-1	acin-1	7.27728	7.98053	5.60562	3.88319	8.26628	0	7.87216	0	0	0	0	0	0	0	0
VAIVEKPEPKPEPITETEAS*PSKASEK	4	P91156	156	S	Protein ACIN-1	acin-1	7.27728	7.98053	8.40843	4.85399	8.26628	1.94674	9.44659	0	0	0	0	0	0	0	0
VDAETAQESDS*PQEAEK	2	P91156	184	S	Protein ACIN-1	acin-1	1.45546	0	7.00702	5.82479	4.13314	3.89347	4.72329	0	0	0	0	8.06755	5.61346	0	6.66945
VDAETAQESDS*PQEAEKEK	3	P91156	184	S	Protein ACIN-1	acin-1	0	0	0	0	0	0	1.57443	0	0	0	0	0	0	0	0
T*EDS*DEPR	2	O01882	252	T	Protein ACL-14, isoform a	acl-14	0	0	0	0	0	0	0	0	0	0	6.0931	0	0	0	0
T*EDS*DEPR	2	O01882	255	S	Protein ACL-14, isoform a	acl-14	0	0	0	0	0	0	0	0	0	0	6.0931	0	0	0	0
ES*ALTAPFFLNK	2	Q9N5S8	68	S	Protein ACL-4, isoform a	acl-4	0	0	7.00702	0	0	0	0	0	14.4711	5.06907	0	0	11.2269	21.0728	11.6715
FGS*TTSLAS*VGSCCSLR	2	Q9N5S8	143	S	Protein ACL-4, isoform a	acl-4	0	0	0	0.970798	0	0	0	0	0	0	0	0	0	0	0
FGS*TTSLAS*VGSCCSLR	2	Q9N5S8	149	S	Protein ACL-4, isoform a	acl-4	0	0	0	0.970798	0	0	0	0	0	0	0	0	0	0	0
KES*ALTAPFFLNK	2	Q9N5S8	68	S	Protein ACL-4, isoform a	acl-4	8.73273	0	8.40843	2.9124	4.13314	0	7.87216	10.1611	0	0	0	0	0	0	0
KMS*ESSTLGIIK	2	Q9N5S8	162	S	Protein ACL-4, isoform a	acl-4	2.91091	3.99026	4.20421	2.9124	5.51086	3.89347	0	3.38702	7.23554	2.53453	0	0	3.7423	0	0
MS*ESSTLGIIK	2	Q9N5S8	162	S	Protein ACL-4, isoform a	acl-4	2.91091	0	0	0	0	0	0	0	0	0	12.1862	0	0	0	0
RKES*ALTAPFFLNK	2	Q9N5S8	68	S	Protein ACL-4, isoform a	acl-4	0	0	4.20421	0	0	3.89347	4.72329	0	0	0	0	0	0	0	0
RKES*ALTAPFFLNK	3	Q9N5S8	68	S	Protein ACL-4, isoform a	acl-4	0	0	0	0	0	3.89347	1.57443	0	0	0	0	0	0	0	0
SET*ESHDSGEDFPSVDSDFGDESCLK	3	Q9N5S8	115	T	Protein ACL-4, isoform a	acl-4	2.91091	0	0	0.970798	0	0	0	0	0	0	0	0	0	0	0
SETESHDS*GEDFPSVDSDFGDESCLK	3	Q9N5S8	120	S	Protein ACL-4, isoform a	acl-4	0	0	4.20421	0	1.37771	3.89347	0	0	0	0	0	0	0	0	0
SMETPHFEATDGIT*DDEIEAR	3	Q9N5S8	105	T	Protein ACL-4, isoform a	acl-4	1.45546	0	8.40843	4.85399	4.13314	1.94674	0	5.08053	0	0	0	0	0	0	0
SMETPHFEATDGIT*DDEIEAR	2	Q9N5S8	105	T	Protein ACL-4, isoform a	acl-4	0	0	0	0	2.75543	0	0	0	0	0	0	0	0	0	0
EKS*DIIDAK	2	Q1ZXU8	27	S	Protein ACL-5, isoform b	acl-5	0	0	0	0	0	0	3.14886	0	0	0	0	0	0	0	0
RS*S*SASDLGIINR	2	Q1ZXU8	13	S	Protein ACL-5, isoform b	acl-5	0	0	0	0	0	0	1.57443	0	0	0	0	0	0	0	0
RS*S*SASDLGIINR	2	Q1ZXU8	14	S	Protein ACL-5, isoform b	acl-5	0	0	0	0	0	0	1.57443	0	0	0	0	0	0	0	0
RSS*S*AS*DLGIINR	2	Q1ZXU8	14	S	Protein ACL-5, isoform b	acl-5	0	0	0	0	0	0	0	3.38702	0	2.53453	0	0	0	0	0
RSS*S*AS*DLGIINR	2	Q1ZXU8	17	S	Protein ACL-5, isoform b	acl-5	0	0	0	0	0	0	0	3.38702	0	2.53453	0	0	0	0	0
RSS*S*AS*DLGIINR	2	Q1ZXU8	15	S	Protein ACL-5, isoform b	acl-5	0	0	0	0	0	0	0	3.38702	0	2.53453	0	0	0	0	0
RSS*S*ASDLGIINR	3	Q1ZXU8	14	S	Protein ACL-5, isoform b	acl-5	2.91091	5.32035	1.4014	2.9124	5.51086	0	1.57443	10.1611	0	5.06907	9.13965	16.1351	0	0	0
RSS*S*ASDLGIINR	3	Q1ZXU8	15	S	Protein ACL-5, isoform b	acl-5	2.91091	5.32035	1.4014	2.9124	5.51086	0	1.57443	10.1611	0	5.06907	9.13965	16.1351	0	0	0
RSS*S*ASDLGIINR	2	Q1ZXU8	14	S	Protein ACL-5, isoform b	acl-5	8.73273	10.6407	8.40843	10.6788	9.644	5.84021	6.29772	10.1611	26.5303	48.1561	6.0931	16.1351	24.325	56.1942	8.33681
RSS*S*ASDLGIINR	2	Q1ZXU8	15	S	Protein ACL-5, isoform b	acl-5	8.73273	10.6407	8.40843	10.6788	9.644	5.84021	6.29772	10.1611	26.5303	48.1561	6.0931	16.1351	24.325	56.1942	8.33681
RSS*SASDLGIINR	2	Q1ZXU8	14	S	Protein ACL-5, isoform b	acl-5	0	1.33009	4.20421	0.970798	0	3.89347	0	0	0	2.53453	0	0	0	0	0
RSSS*ASDLGIINR	2	Q1ZXU8	15	S	Protein ACL-5, isoform b	acl-5	1.45546	6.65044	0	2.9124	6.88857	5.84021	7.87216	3.38702	0	7.6036	0	0	0	11.7071	0
S*ASDLGIINR	2	Q1ZXU8	15	S	Protein ACL-5, isoform b	acl-5	0	0	0	0	0	0	0	0	0	0	0	0	5.61346	11.7071	0
S*S*ASDLGIINR	2	Q1ZXU8	14	S	Protein ACL-5, isoform b	acl-5	0	0	0	0	0	0	0	0	0	0	0	0	0	2.34143	0
S*S*ASDLGIINR	2	Q1ZXU8	15	S	Protein ACL-5, isoform b	acl-5	0	0	0	0	0	0	0	0	0	0	0	0	0	2.34143	0
S*S*SASDLGIINR	2	Q1ZXU8	13	S	Protein ACL-5, isoform b	acl-5	0	0	0	0	0	0	0	0	0	0	0	0	0	2.34143	0
S*S*SASDLGIINR	2	Q1ZXU8	14	S	Protein ACL-5, isoform b	acl-5	0	0	0	0	0	0	0	0	0	0	0	0	0	2.34143	0
S*SASDLGIINR	2	Q1ZXU8	14	S	Protein ACL-5, isoform b	acl-5	0	0	0	0	0	0	0	0	0	0	0	0	1.87115	0	0
SS*ASDLGIINR	2	Q1ZXU8	15	S	Protein ACL-5, isoform b	acl-5	0	0	0	0.970798	0	0	0	0	0	0	0	0	1.87115	2.34143	0
SS*S*ASDLGIINR	2	Q1ZXU8	14	S	Protein ACL-5, isoform b	acl-5	0	0	0	0.970798	0	0	0	0	0	0	0	0	0	2.34143	0
SS*S*ASDLGIINR	2	Q1ZXU8	15	S	Protein ACL-5, isoform b	acl-5	0	0	0	0.970798	0	0	0	0	0	0	0	0	0	2.34143	0
SSS*ASDLGIINR	2	Q1ZXU8	15	S	Protein ACL-5, isoform b	acl-5	4.36637	1.33009	1.4014	2.9124	2.75543	13.6272	23.6165	16.9351	45.8251	55.7597	51.7914	32.2702	29.9384	23.4143	20.0083
TTT*LNAMLEEK	2	Q1ZXU8	390	T	Protein ACL-5, isoform b	acl-5	5.82182	0	0	0	1.37771	0	3.14886	0	0	0	0	0	0	0	0
TTTLNAMLEEKS*SDILNIMQGISEEERDELLK	3	Q1ZXU8	399	S	Protein ACL-5, isoform b	acl-5	0	0	0	0	1.37771	0	3.14886	0	0	0	0	0	0	0	0
VSS*KLVTLQQK	2	Q1ZXU8	371	S	Protein ACL-5, isoform b	acl-5	0	6.65044	5.60562	2.9124	2.75543	0	3.14886	0	0	0	0	0	3.7423	2.34143	0
NT*AGTERPPASPAPNTSTIEHPLAK	4	P90731	457	T	Protein ACLY-2	acly-2	0	1.33009	2.80281	2.9124	5.51086	1.94674	6.29772	5.08053	0	5.06907	3.04655	5.37837	3.7423	7.02428	0
NT*AGTERPPASPAPNTSTIEHPLAK	3	P90731	457	T	Protein ACLY-2	acly-2	0	0	0	0	0	0	0	0	0	0	3.04655	0	0	0	0
NTAGT*ERPPASPAPNTSTIEHPLAK	4	P90731	460	T	Protein ACLY-2	acly-2	0	1.33009	0	0	0	0	0	0	0	0	0	0	0	0	0
NTAGTERPPAS*PAPNTSTIEHPLAK	3	P90731	466	S	Protein ACLY-2	acly-2	16.01	26.6018	32.2323	29.124	34.4429	38.9347	28.3398	20.3221	9.64739	30.4144	24.3724	18.8243	9.35576	39.8043	5.00208
NTAGTERPPAS*PAPNTSTIEHPLAK	2	P90731	466	S	Protein ACLY-2	acly-2	0	0	0	1.9416	0	0	0	0	0	0	0	0	0	0	0
NQS*IEFER	2	Q23500	142	S	Probable cytoplasmic aconitate hydratase	aco-1	0	0	0	0	0	0	0	0	0	0	0	0	1.87115	0	1.66736
GYDPGEDTFQAPSGSGQVDVS*PSSDR	3	P34455	553	S	Probable aconitate hydratase, mitochondrial	aco-2	0	0	1.4014	0	0	0	0	0	0	0	0	2.68918	7.48461	0	0
GYDPGEDTFQAPSGSGQVDVS*PSSDR	2	P34455	553	S	Probable aconitate hydratase, mitochondrial	aco-2	0	0	0	1.9416	0	0	0	0	0	0	0	0	0	2.34143	0
GYDPGEDTFQAPSGSGQVDVSPS*SDR	3	P34455	555	S	Probable aconitate hydratase, mitochondrial	aco-2	2.91091	0	0	0.970798	0	0	0	0	0	0	0	0	0	0	0
GYDPGEDTFQAPSGSGQVDVSPS*SDR	2	P34455	555	S	Probable aconitate hydratase, mitochondrial	aco-2	0	0	0	0	0	0	0	0	0	0	0	0	0	2.34143	0
LDFNPLTDELT*AADGSK	2	P34455	512	T	Probable aconitate hydratase, mitochondrial	aco-2	0	0	0	0	0	0	0	0	0	0	0	5.37837	0	0	0
LQLLS*PFDKWDGK	2	P34455	563	S	Probable aconitate hydratase, mitochondrial	aco-2	0	0	7.00702	0	0	0	0	0	0	0	0	0	0	0	0
LQLLS*PFDKWDGKDLEDMK	3	P34455	563	S	Probable aconitate hydratase, mitochondrial	aco-2	0	0	1.4014	0	0	0	0	0	0	0	0	0	0	0	0
QVQNIHMHPIFY*K	2	Q21645	344	Y	Protein ACR-10	acr-10	0	0	0	0.970798	1.37771	0	0	0	0	0	0	0	0	0	0
HQS*VEDVHIVGVPDER	3	Q5TKA3	483	S	Protein ACS-1, isoform c	acs-1	4.36637	0	0	0	5.51086	1.94674	6.29772	0	0	0	0	0	0	0	0
S*KLPNLDIPDKT*FHDFLFHEWEK	5	Q9XV68	5	S	Protein ACS-12	acs-12	0	0	0	0	1.37771	0	0	0	0	0	0	0	0	0	0
S*KLPNLDIPDKT*FHDFLFHEWEK	5	Q9XV68	16	T	Protein ACS-12	acs-12	0	0	0	0	1.37771	0	0	0	0	0	0	0	0	0	0
GES*VDVDLPFTLLSFDQLLSR	2	Q18660	251	S	Protein ACS-17	acs-17	0	3.99026	0	7.76639	9.644	0	0	0	0	0	0	0	0	0	0
GES*VDVDLPFTLLSFDQLLSR	3	Q18660	251	S	Protein ACS-17	acs-17	0	7.98053	0	4.85399	8.26628	0	0	0	0	0	0	0	0	0	0
IAEGS*ESGIGDTTTLVDESVIK	2	Q18496	653	S	Acetyl-coenzyme A synthetase	acs-19	5.82182	6.65044	5.60562	5.82479	8.26628	9.73369	18.8932	10.1611	16.8829	7.6036	12.1862	16.1351	11.2269	14.0486	20.0083
IAEGS*ESGIGDTTTLVDESVIK	3	Q18496	653	S	Acetyl-coenzyme A synthetase	acs-19	0	0	0	2.9124	2.75543	0	6.29772	10.1611	7.23554	0	9.13965	8.06755	0	0	0
KIAEGS*ESGIGDTTTLVDESVIK	2	Q18496	653	S	Acetyl-coenzyme A synthetase	acs-19	0	0	11.2112	5.82479	0	0	0	10.1611	2.41185	0	3.04655	0	9.35576	9.36571	10.0042
KIAEGS*ESGIGDTTTLVDESVIK	3	Q18496	653	S	Acetyl-coenzyme A synthetase	acs-19	0	0	8.40843	5.82479	0	0	1.57443	10.1611	12.0592	0	15.2328	2.68918	11.2269	14.0486	8.33681
KVS*VYDSSK	2	Q20121	6	S	Protein ACS-4	acs-4	1.45546	0	0	0	0	0	0	16.9351	16.8829	25.3453	15.2328	29.581	7.48461	14.0486	8.33681
KVS*VYDSSKDK	3	Q20121	6	S	Protein ACS-4	acs-4	0	0	1.4014	0	0	3.89347	0	0	0	0	0	0	0	0	0
RKVS*VYDSSK	3	Q20121	6	S	Protein ACS-4	acs-4	0	0	0	0	0	0	0	0	0	0	0	0	0	0	1.66736
VS*VYDSSK	2	Q20121	6	S	Protein ACS-4	acs-4	0	0	0	0	0	0	0	0	14.4711	0	6.0931	10.7567	7.48461	0	3.33472
GS*IQGLTDDIK	2	Q9XWD1	332	S	Protein ACS-5	acs-5	0	0	0	0	0	0	0	8.46754	9.64739	2.53453	6.0931	10.7567	7.48461	0	5.00208
DAVCFIDAET*T*T*K	2	Q23404	43	T	Protein ACS-6	acs-6	0	0	1.4014	0	0	0	0	0	0	0	0	0	0	0	0
DAVCFIDAET*T*T*K	2	Q23404	44	T	Protein ACS-6	acs-6	0	0	1.4014	0	0	0	0	0	0	0	0	0	0	0	0
DAVCFIDAET*T*T*K	2	Q23404	45	T	Protein ACS-6	acs-6	0	0	1.4014	0	0	0	0	0	0	0	0	0	0	0	0
GQKDS*YVGDEAQSK	2	P0DM41	53	S	Actin-1	act-1	0	0	0	0	0	0	0	0	0	0	0	0	0	2.34143	0
EIT*ALAPSTMK	2	P0DM41	319	T	Actin-1	act-1	0	0	0	0	0	0	0	6.77404	0	0	0	0	0	0	0
EITALAPS*TMK	2	P0DM41	324	S	Actin-1	act-1	0	0	2.80281	0	2.75543	3.89347	0	15.2416	0	25.3453	30.4655	5.37837	0	25.7557	0
EITALAPST*MK	2	P0DM41	325	T	Actin-1	act-1	0	1.33009	0	0.970798	0	0	0	3.38702	0	0	0	0	0	0	0
GYS*FTTTAER	2	P0DM41	200	S	Actin-1	act-1	1.45546	0	0	0	6.88857	0	0	0	0	0	0	0	0	0	0
GYSFTTT*AER	2	P0DM41	204	T	Actin-1	act-1	0	0	0	0	4.13314	0	0	5.08053	0	0	0	0	0	0	0
KDLYANTVLSGGT*TMYPGIADR	3	P0DM41	304	T	Actin-1	act-1	0	0	0	0	2.75543	0	0	0	0	0	0	0	0	0	0
KDLYANTVLSGGTT*MYPGIADR	3	P0DM41	305	T	Actin-1	act-1	0	1.33009	0	0	0	0	0	0	0	0	0	0	0	0	0
LCYVALDFEQEMATAAS*SSSLEK	3	P0DM41	233	S	Actin-1	act-1	0	0	0	0.970798	0	0	0	3.38702	0	0	0	0	0	0	0
LCYVALDFEQEMATAASS*SSLEK	3	P0DM41	234	S	Actin-1	act-1	0	5.32035	7.00702	5.82479	0	5.84021	0	0	0	0	0	0	0	0	0
LCYVALDFEQEMATAASS*SSLEK	2	P0DM41	234	S	Actin-1	act-1	0	0	5.60562	5.82479	0	1.94674	0	0	0	0	0	0	0	0	0
SYELPDGQVIT*VGNER	2	P0DM41	250	T	Actin-1	act-1	0	0	0	0	0	0	0	0	0	0	0	0	3.7423	0	0
HQGVMVGMGQKDS*YVGDEAQSK	3	P0DM41	53	S	Actin-1	act-1	1.45546	6.65044	8.40843	7.76639	8.26628	11.6804	9.44659	10.1611	14.4711	22.8108	18.2793	13.4459	11.2269	14.0486	20.0083
AVFPS*IVGRPR	2	P0DM41	34	S	Actin-1	act-1	0	0	0	0	5.51086	0	0	0	0	0	0	0	0	0	0
DSYVGDEAQS*K	2	P0DM41	61	S	Actin-1	act-1	0	0	0	0	0	0	0	0	0	0	0	0	1.87115	0	0
HQGVMVGMGQKDS*YVGDEAQSK	2	P0DM41	53	S	Actin-1	act-1	2.91091	0	1.4014	0	0	3.89347	0	0	0	0	0	0	0	4.68285	0
QEYDESGPS*IVHR	2	P0DM41	369	S	Actin-1	act-1	0	0	0	0	2.75543	0	0	0	0	0	0	0	0	0	0
LCYVAHDFESELAAAAS*SSSLEK	3	O45815	232	S	Protein ACT-5	act-5	1.45546	5.32035	0	0	0	0	0	3.38702	0	0	0	0	0	0	0
LCYVAHDFESELAAAASS*SSLEK	3	O45815	233	S	Protein ACT-5	act-5	5.82182	7.98053	7.00702	5.82479	1.37771	3.89347	0	5.08053	0	0	0	0	0	0	0
FDT*DNNFDQR	2	Q19523	679	T	Protein ACY-1	acy-1	1.45546	0	0	2.9124	5.51086	0	0	0	2.41185	0	0	0	0	0	0
TPALGGS*CGPSVR	2	Q19523	15	S	Protein ACY-1	acy-1	0	0	1.4014	0.970798	4.13314	7.78695	0	5.08053	12.0592	2.53453	0	8.06755	7.48461	7.02428	6.66945
TPALGGSCGPS*VR	2	Q19523	19	S	Protein ACY-1	acy-1	0	3.99026	0	0.970798	0	0	0	0	9.64739	10.1381	3.04655	0	0	4.68285	0
TS*NATQVDQPLAK	2	Q19523	288	S	Protein ACY-1	acy-1	0	0	0	0	0	0	0	0	0	0	3.04655	0	0	0	0
DVS*VDIPTMPR	2	G5EE33	915	S	Protein ACY-3	acy-3	0	6.65044	8.40843	1.9416	5.51086	1.94674	1.57443	13.5481	14.4711	15.2072	15.2328	26.8918	11.2269	14.0486	11.6715
IQSGS*DMSDAECGGPSTSR	2	G5EE33	1034	S	Protein ACY-3	acy-3	0	0	0	0	0	0	0	0	0	0	0	0	1.87115	2.34143	0
IQSGSDMS*DAECGGPSTSR	2	G5EE33	1037	S	Protein ACY-3	acy-3	0	0	0	0	0	0	0	0	0	0	0	0	1.87115	0	0
ETFGS*QVLR	2	Q966F9	36	S	Protein ACY-4	acy-4	2.91091	5.32035	1.4014	2.9124	6.88857	5.84021	6.29772	0	12.0592	10.1381	9.13965	0	1.87115	14.0486	0
FLTNQYET*ELSPDDCDPDNER	2	Q19953	225	T	Protein ADA-2, isoform a	ada-2	0	0	0	0	0	0	0	1.69351	0	0	0	0	0	0	0
EHKLS*QAALS*ASDDGLNAGISPNNVR	3	Q9U9K0	625	S	Adducin-related protein 1	add-1	0	2.66018	2.80281	0.970798	4.13314	3.89347	4.72329	0	0	0	0	0	1.87115	4.68285	0
EHKLS*QAALS*ASDDGLNAGISPNNVR	3	Q9U9K0	630	S	Adducin-related protein 1	add-1	0	2.66018	2.80281	0.970798	4.13314	3.89347	4.72329	0	0	0	0	0	1.87115	4.68285	0
EHKLS*QAALSAS*DDGLNAGISPNNVR	3	Q9U9K0	625	S	Adducin-related protein 1	add-1	1.45546	2.66018	5.60562	2.9124	1.37771	11.6804	0	0	0	0	0	0	0	0	0
EHKLS*QAALSAS*DDGLNAGISPNNVR	3	Q9U9K0	632	S	Adducin-related protein 1	add-1	1.45546	2.66018	5.60562	2.9124	1.37771	11.6804	0	0	0	0	0	0	0	0	0
EHKLS*QAALSASDDGLNAGISPNNVR	3	Q9U9K0	625	S	Adducin-related protein 1	add-1	0	0	0	0	0	0	4.72329	5.08053	0	0	0	0	0	0	0
S*FCHELEEVIR	2	Q9U9K0	53	S	Adducin-related protein 1	add-1	0	1.33009	5.60562	0.970798	0	3.89347	0	0	0	0	0	0	0	0	0
PTLPT*KQPK	2	G5EDW5	921	T	Protein ADM-2	adm-2	0	0	0	0	0	0	0	0	0	0	0	0	0	0	1.66736
LTPVES*ALSLLDLMQK	2	Q86GC2	236	S	Protein ADR-1, isoform e	adr-1	0	0	0	0	0	0	0	5.08053	0	0	0	0	0	0	0
NADAISNQPT*PK	2	Q86GC2	219	T	Protein ADR-1, isoform e	adr-1	0	0	0	0	0	0	0	0	2.41185	0	0	0	7.48461	2.34143	0
NLLQADAISNQPT*PK	2	Q9U3D6	288	T	Protein ADR-1, isoform c	adr-1	0	0	0	0	0	0	0	0	0	0	6.0931	0	0	2.34143	0
EMASEYQY*EKK	2	Q86GC2	859	Y	Protein ADR-1, isoform e	adr-1	0	0	0	0	0	0	0	0	2.41185	0	0	0	0	0	0
ESNS*GLKS*YMR	2	G5ECE1	673	S	Protein AEX-1, isoform b	aex-1	0	0	0	0	0	0	0	0	0	2.53453	0	0	0	0	0
ESNS*GLKS*YMR	2	G5ECE1	669	S	Protein AEX-1, isoform b	aex-1	0	0	0	0	0	0	0	0	0	2.53453	0	0	0	0	0
GAS*QSSPDATTDTTVTYPEILR	2	O02626	29	S	MAP kinase-activating death domain protein	aex-3	0	0	0	0	0	0	0	0	0	2.53453	0	0	0	0	0
GASQSS*PDATTDTTVTYPEILR	2	O02626	32	S	MAP kinase-activating death domain protein	aex-3	0	0	0	0	0	0	0	0	0	2.53453	0	0	0	0	0
SNS*QGAFSFDHGS*DSEYESTPVSQR	3	O02626	649	S	MAP kinase-activating death domain protein	aex-3	0	0	0	0.970798	0	0	0	0	0	0	0	0	0	0	0
SNS*QGAFSFDHGS*DSEYESTPVSQR	3	O02626	659	S	MAP kinase-activating death domain protein	aex-3	0	0	0	0.970798	0	0	0	0	0	0	0	0	0	0	0
SNSQGAFS*FDHGS*DSEYESTPVSQR	3	O02626	654	S	MAP kinase-activating death domain protein	aex-3	0	0	1.4014	0.970798	0	0	0	0	0	0	0	0	0	0	0
SNSQGAFS*FDHGS*DSEYESTPVSQR	3	O02626	659	S	MAP kinase-activating death domain protein	aex-3	0	0	1.4014	0.970798	0	0	0	0	0	0	0	0	0	0	0
SNSQGAFSFDHGS*DSEYESTPVSQR	3	O02626	659	S	MAP kinase-activating death domain protein	aex-3	5.82182	7.98053	8.40843	0	8.26628	11.6804	9.44659	5.08053	12.0592	7.6036	3.04655	2.68918	9.35576	9.36571	10.0042
TPTKPLGQNVT*PTSTNNHEIAQSTR	3	O02626	946	T	MAP kinase-activating death domain protein	aex-3	0	0	0	0	0	0	0	8.46754	0	0	0	0	0	9.36571	0
AAAAS*PVSNLYR	2	Q86NJ3	1236	S	Protein AFD-1, isoform d	afd-1	0	0	0	0	0	0	0	0	0	5.06907	9.13965	0	0	0	0
AAAAS*PVSNLYRPTS*ASNLFAPPR	3	Q86NJ3	1236	S	Protein AFD-1, isoform d	afd-1	0	0	0	0.970798	1.37771	0	1.57443	0	0	0	0	0	0	0	0
AAAAS*PVSNLYRPTS*ASNLFAPPR	3	Q86NJ3	1246	S	Protein AFD-1, isoform d	afd-1	0	0	0	0.970798	1.37771	0	1.57443	0	0	0	0	0	0	0	0
AAAAS*PVSNLYRPTSAS*NLFAPPR	3	Q86NJ3	1236	S	Protein AFD-1, isoform d	afd-1	0	0	2.80281	0.970798	0	1.94674	3.14886	0	2.41185	0	0	0	0	0	1.66736
AAAAS*PVSNLYRPTSAS*NLFAPPR	3	Q86NJ3	1248	S	Protein AFD-1, isoform d	afd-1	0	0	2.80281	0.970798	0	1.94674	3.14886	0	2.41185	0	0	0	0	0	1.66736
ALNDLELNS*PLAR	2	Q86NJ4	1288	S	Protein AFD-1, isoform c	afd-1	0	0	0	0	0	0	0	3.38702	0	5.06907	0	0	0	0	0
ET*VIDDIPHSSSSVENVS*PVSPPESR	3	Q86NJ3	1426	T	Protein AFD-1, isoform d	afd-1	0	0	1.4014	0.970798	0	0	0	0	0	0	0	2.68918	0	0	0
ET*VIDDIPHSSSSVENVS*PVSPPESR	3	Q86NJ3	1442	S	Protein AFD-1, isoform d	afd-1	0	0	1.4014	0.970798	0	0	0	0	0	0	0	2.68918	0	0	0
ET*VIDDIPHSSSSVENVSPVS*PPESR	3	Q86NJ3	1426	T	Protein AFD-1, isoform d	afd-1	0	0	0	3.88319	6.88857	0	0	0	0	0	0	0	0	0	0
ET*VIDDIPHSSSSVENVSPVS*PPESR	3	Q86NJ3	1445	S	Protein AFD-1, isoform d	afd-1	0	0	0	3.88319	6.88857	0	0	0	0	0	0	0	0	0	0
ET*VIDDIPHSSSSVENVSPVSPPESR	3	Q86NJ3	1426	T	Protein AFD-1, isoform d	afd-1	2.91091	0	0	0	0	1.94674	0	3.38702	0	0	0	0	0	0	0
ETVIDDIPHSSSS*VENVS*PVSPPESR	3	Q86NJ3	1442	S	Protein AFD-1, isoform d	afd-1	0	0	0	0	0	0	0	0	0	0	0	0	0	4.68285	0
ETVIDDIPHSSSS*VENVS*PVSPPESR	3	Q86NJ3	1437	S	Protein AFD-1, isoform d	afd-1	0	0	0	0	0	0	0	0	0	0	0	0	0	4.68285	0
ETVIDDIPHSSSSVENVS*PVS*PPESR	3	Q86NJ3	1442	S	Protein AFD-1, isoform d	afd-1	0	0	0	0.970798	8.26628	0	0	0	0	0	0	8.06755	0	2.34143	0
ETVIDDIPHSSSSVENVS*PVS*PPESR	3	Q86NJ3	1445	S	Protein AFD-1, isoform d	afd-1	0	0	0	0.970798	8.26628	0	0	0	0	0	0	8.06755	0	2.34143	0
ETVIDDIPHSSSSVENVS*PVSPPESR	3	Q86NJ3	1442	S	Protein AFD-1, isoform d	afd-1	0	0	1.4014	0	0	0	0	0	0	0	0	0	0	0	0
ETVIDDIPHSSSSVENVSPVS*PPESR	3	Q86NJ3	1445	S	Protein AFD-1, isoform d	afd-1	0	5.32035	0	5.82479	1.37771	0	6.29772	0	0	0	0	0	7.48461	0	0
TPS*YDGQPPPSYNHR	2	Q86NJ3	1096	S	Protein AFD-1, isoform d	afd-1	0	0	0	4.85399	0	0	0	5.08053	0	0	0	0	0	0	0
MPS*QGQYTYLVK	2	Q94125	578	S	Phosphatidylinositol 3-kinase age-1	age-1	1.45546	5.32035	8.40843	2.9124	0	1.94674	1.57443	0	0	7.6036	0	0	7.48461	0	0
QVDMVDELTRIS*T*LVK	3	Q94125	811	T	Phosphatidylinositol 3-kinase age-1	age-1	0	0	0	0.970798	0	0	0	0	0	0	0	0	0	0	0
QVDMVDELTRIS*T*LVK	3	Q94125	810	S	Phosphatidylinositol 3-kinase age-1	age-1	0	0	0	0.970798	0	0	0	0	0	0	0	0	0	0	0
EVVEVLVSNTISNEVSDETS*EAGGTHR	3	Q7K783	242	S	Protein AGEF-1, isoform b	agef-1	1.45546	6.65044	0	6.79559	0	11.6804	9.44659	0	0	0	0	0	0	0	0
EVVEVLVSNTISNEVSDETS*EAGGTHR	4	Q7K783	242	S	Protein AGEF-1, isoform b	agef-1	0	1.33009	0	5.82479	0	3.89347	0	0	0	0	0	0	0	0	0
LCDLVETAEDQT*MRK	2	G5EFH7	1554	T	Protein AGEF-1, isoform a	agef-1	0	0	0	0	0	0	0	1.69351	0	0	0	0	0	0	0
S*PTTVQEALEESQK	2	G5EFH7	1573	S	Protein AGEF-1, isoform a	agef-1	0	0	0	0	0	0	0	0	0	0	0	0	3.7423	0	0
VIGS*TGNLSGYR	2	Q2HQK2	103	S	Protein AGT-1, isoform b	agt-1	0	0	0	2.9124	0	0	0	6.77404	2.41185	0	0	0	0	0	0
RQEGDKNPEITNPIVT*PET*DEFPTIDEDAEK	3	Q09202	200	T	Uncharacterized protein AH6.3	AH6.3	0	0	1.4014	0	0	0	0	0	0	0	0	0	0	0	0
RQEGDKNPEITNPIVT*PET*DEFPTIDEDAEK	3	Q09202	197	T	Uncharacterized protein AH6.3	AH6.3	0	0	1.4014	0	0	0	0	0	0	0	0	0	0	0	0
RQEGDKNPEITNPIVT*PETDEFPTIDEDAEK	4	Q09202	197	T	Uncharacterized protein AH6.3	AH6.3	0	0	1.4014	0	0	0	0	0	0	0	0	0	0	0	0
RQEGDKNPEITNPIVT*PETDEFPTIDEDAEK	3	Q09202	197	T	Uncharacterized protein AH6.3	AH6.3	0	0	4.20421	0	0	0	0	0	0	0	0	0	0	0	0
LSDEQAS*YLGVPVAGPYKPDHYR	3	P27604	420	S	Adenosylhomocysteinase	ahcy-1	8.73273	7.98053	8.40843	0	5.51086	17.5206	4.72329	10.1611	0	0	0	0	11.2269	0	0
LSDEQASY*LGVPVAGPYKPDHYR	4	P27604	421	Y	Adenosylhomocysteinase	ahcy-1	0	1.33009	0	0	0	0	0	0	0	0	0	0	0	0	0
LTKLS*DEQASYLGVPVAGPYKPDHYR	4	P27604	415	S	Adenosylhomocysteinase	ahcy-1	0	1.33009	0	0	0	0	0	0	0	0	0	0	0	0	0
LTKLS*DEQASYLGVPVAGPYKPDHYR	3	P27604	415	S	Adenosylhomocysteinase	ahcy-1	0	1.33009	0	0	0	0	0	0	0	0	0	0	0	0	0
S*KFDNLYGIR	2	P27604	189	S	Adenosylhomocysteinase	ahcy-1	0	0	1.4014	0	0	1.94674	0	5.08053	0	0	0	0	0	0	0
TLDEEVAY*LHLAQLGVK	3	P27604	401	Y	Adenosylhomocysteinase	ahcy-1	8.73273	7.98053	9.80983	5.82479	4.13314	5.84021	1.57443	5.08053	4.82369	0	0	0	9.35576	9.36571	0
TLDEEVAY*LHLAQLGVK	2	P27604	401	Y	Adenosylhomocysteinase	ahcy-1	8.73273	11.9708	12.6126	5.82479	8.26628	19.4674	11.021	5.08053	4.82369	0	0	0	9.35576	11.7071	0
VPAINVNDS*VTK	2	P27604	185	S	Adenosylhomocysteinase	ahcy-1	2.91091	3.99026	4.20421	4.85399	2.75543	3.89347	6.29772	1.69351	28.9422	5.06907	15.2328	0	0	21.0728	15.0063
VPAINVNDSVT*K	2	P27604	187	T	Adenosylhomocysteinase	ahcy-1	0	3.99026	4.20421	0	4.13314	0	0	8.46754	0	10.1381	9.13965	13.4459	9.35576	2.34143	0
VTAPITNAT*STNSR	2	Q21221	319	T	Protein AHO-3	aho-3	0	0	0	0	0	0	0	0	2.41185	0	3.04655	0	1.87115	0	3.33472
VTAPITNATS*TNSR	2	Q21221	320	S	Protein AHO-3	aho-3	0	0	0	0	0	0	0	0	0	0	0	0	0	2.34143	0
VTAPITNATSTNS*R	2	Q21221	323	S	Protein AHO-3	aho-3	0	0	0	0	0	0	0	0	0	5.06907	0	0	0	0	0
MLLPYDSSTIS*R	2	O44712	53	S	Aryl hydrocarbon receptor protein 1	ahr-1	0	1.33009	0	0	0	0	0	0	0	0	0	0	0	0	0
APAS*TEDYHYSFLE	2	Q17740	631	S	Protein AIN-1	ain-1	1.45546	6.65044	8.40843	3.88319	4.13314	0	0	10.1611	9.64739	0	0	0	11.2269	0	3.33472
NMGVAPNSGHGS*WK	2	Q17740	280	S	Protein AIN-1	ain-1	0	0	0	0	0	0	0	5.08053	0	0	0	0	0	0	0
GGPPPGS*DGGAGPSTSR	2	Q95R18	583	S	Protein AIN-2, isoform b	ain-2	0	0	0	0	0	0	0	0	0	0	0	0	7.48461	0	3.33472
GWDEGS*ISGGGSGR	2	Q95R18	312	S	Protein AIN-2, isoform b	ain-2	4.36637	0	4.20421	0	2.75543	1.94674	3.14886	10.1611	19.2948	0	6.0931	13.4459	9.35576	14.0486	16.6736
GWDEGSISGGGS*GR	2	Q95R18	318	S	Protein AIN-2, isoform b	ain-2	0	1.33009	0	0	0	0	0	3.38702	9.64739	0	3.04655	13.4459	0	0	3.33472
HPSHHQS*NDNSMWNSPSVGGGQSNSETR	3	Q95R18	327	S	Protein AIN-2, isoform b	ain-2	0	0	4.20421	3.88319	0	0	6.29772	0	0	0	0	0	0	0	1.66736
HPSHHQS*NDNSMWNSPSVGGGQSNSETR	4	Q95R18	327	S	Protein AIN-2, isoform b	ain-2	0	0	0	1.9416	0	0	1.57443	0	0	0	0	0	0	0	0
RPIVPSGWGDIPSEISTDKS*DS*EFDQSSSR	3	Q95R18	296	S	Protein AIN-2, isoform b	ain-2	1.45546	0	0	0	0	0	0	0	0	0	0	0	0	0	0
RPIVPSGWGDIPSEISTDKS*DS*EFDQSSSR	3	Q95R18	298	S	Protein AIN-2, isoform b	ain-2	1.45546	0	0	0	0	0	0	0	0	0	0	0	0	0	0
RPIVPSGWGDIPSEISTDKS*DSEFDQSSSR	3	Q95R18	296	S	Protein AIN-2, isoform b	ain-2	8.73273	9.31062	4.20421	0.970798	6.88857	0	0	3.38702	0	0	0	0	0	0	0
RPIVPSGWGDIPSEISTDKS*DSEFDQSSSR	4	Q95R18	296	S	Protein AIN-2, isoform b	ain-2	5.82182	7.98053	0	0	0	0	0	0	0	0	0	0	0	0	0
KS*WTDSITSIAR	2	Q9XUW8	146	S	Protein AIP-1	aip-1	0	2.66018	1.4014	5.82479	2.75543	1.94674	0	10.1611	0	0	15.2328	0	0	0	0
S*WTDSITSIAR	2	Q9XUW8	146	S	Protein AIP-1	aip-1	0	3.99026	5.60562	3.88319	0	1.94674	6.29772	5.08053	14.4711	12.6727	6.0931	13.4459	9.35576	0	13.3389
AS*NPSIYQSSR	2	Q95ZY7	944	S	Protein AJM-1, isoform c	ajm-1	0	0	0	0	0	0	0	1.69351	7.23554	7.6036	6.0931	2.68918	1.87115	0	0
DFYHSS*QDSADPVTER	2	Q95ZY7	861	S	Protein AJM-1, isoform c	ajm-1	0	0	0	0.970798	0	0	0	0	0	0	0	0	0	0	0
ES*PADQAHIR	2	Q95ZY7	985	S	Protein AJM-1, isoform c	ajm-1	0	0	5.60562	0.970798	0	5.84021	0	0	0	0	0	0	0	0	0
NHLLS*SETLAK	2	Q95ZY7	766	S	Protein AJM-1, isoform c	ajm-1	0	0	1.4014	0	1.37771	0	4.72329	3.38702	0	0	0	0	0	0	0
PAS*PLDR	2	Q95ZY7	227	S	Protein AJM-1, isoform c	ajm-1	0	0	0	0	0	0	0	8.46754	7.23554	0	3.04655	0	3.7423	7.02428	1.66736
RES*PADQAHIR	3	Q95ZY7	985	S	Protein AJM-1, isoform c	ajm-1	5.82182	0	0	0	0	0	3.14886	0	0	0	0	0	0	0	0
S*ADYLMDR	2	Q95ZY7	996	S	Protein AJM-1, isoform c	ajm-1	0	0	2.80281	1.9416	4.13314	3.89347	3.14886	0	14.4711	0	0	10.7567	7.48461	11.7071	8.33681
S*ISSS*REDLLSEHATSR	2	Q95ZY7	139	S	Protein AJM-1, isoform c	ajm-1	2.91091	0	0	2.9124	4.13314	3.89347	0	5.08053	4.82369	0	0	2.68918	0	7.02428	6.66945
S*ISSS*REDLLSEHATSR	2	Q95ZY7	143	S	Protein AJM-1, isoform c	ajm-1	2.91091	0	0	2.9124	4.13314	3.89347	0	5.08053	4.82369	0	0	2.68918	0	7.02428	6.66945
S*ISSS*REDLLSEHATSR	3	Q95ZY7	139	S	Protein AJM-1, isoform c	ajm-1	0	0	1.4014	0	0	0	0	1.69351	2.41185	0	0	0	1.87115	4.68285	1.66736
S*ISSS*REDLLSEHATSR	3	Q95ZY7	143	S	Protein AJM-1, isoform c	ajm-1	0	0	1.4014	0	0	0	0	1.69351	2.41185	0	0	0	1.87115	4.68285	1.66736
S*ISSSREDLLSEHATSR	2	Q95ZY7	139	S	Protein AJM-1, isoform c	ajm-1	1.45546	0	1.4014	0.970798	2.75543	0	1.57443	0	0	0	0	0	0	0	0
S*TDDLTTR	2	Q95ZY7	875	S	Protein AJM-1, isoform c	ajm-1	0	0	0	0	0	0	0	0	0	0	3.04655	0	0	0	0
S*TEALSQTPLGR	2	Q95ZY7	213	S	Protein AJM-1, isoform c	ajm-1	0	0	0	0.970798	0	0	0	0	0	2.53453	0	0	1.87115	0	0
S*TEALSQTPLGRPAS*PLDR	2	Q95ZY7	213	S	Protein AJM-1, isoform c	ajm-1	0	5.32035	1.4014	0	2.75543	0	0	0	0	5.06907	0	0	0	7.02428	0
S*TEALSQTPLGRPAS*PLDR	2	Q95ZY7	227	S	Protein AJM-1, isoform c	ajm-1	0	5.32035	1.4014	0	2.75543	0	0	0	0	5.06907	0	0	0	7.02428	0
SIS*S*SREDLLSEHATSR	3	Q95ZY7	141	S	Protein AJM-1, isoform c	ajm-1	0	0	0	0	0	0	0	5.08053	0	0	0	0	0	0	0
SIS*S*SREDLLSEHATSR	3	Q95ZY7	142	S	Protein AJM-1, isoform c	ajm-1	0	0	0	0	0	0	0	5.08053	0	0	0	0	0	0	0
SIS*SS*REDLLSEHATSR	3	Q95ZY7	143	S	Protein AJM-1, isoform c	ajm-1	2.91091	1.33009	0	0	0	0	0	0	0	0	0	2.68918	0	0	1.66736
SIS*SS*REDLLSEHATSR	3	Q95ZY7	141	S	Protein AJM-1, isoform c	ajm-1	2.91091	1.33009	0	0	0	0	0	0	0	0	0	2.68918	0	0	1.66736
SIS*SS*REDLLSEHATSR	2	Q95ZY7	143	S	Protein AJM-1, isoform c	ajm-1	0	0	0	0	0	0	0	0	0	0	0	2.68918	0	0	0
SIS*SS*REDLLSEHATSR	2	Q95ZY7	141	S	Protein AJM-1, isoform c	ajm-1	0	0	0	0	0	0	0	0	0	0	0	2.68918	0	0	0
SIS*SSREDLLSEHATSR	3	Q95ZY7	141	S	Protein AJM-1, isoform c	ajm-1	1.45546	0	0	0	0	1.94674	0	0	0	0	0	0	0	0	0
SISSS*REDLLSEHATSR	3	Q95ZY7	143	S	Protein AJM-1, isoform c	ajm-1	2.91091	5.32035	2.80281	3.88319	4.13314	0	1.57443	6.77404	2.41185	0	3.04655	0	7.48461	4.68285	3.33472
SISSS*REDLLSEHATSR	2	Q95ZY7	143	S	Protein AJM-1, isoform c	ajm-1	1.45546	5.32035	0	3.88319	2.75543	1.94674	3.14886	6.77404	0	0	0	0	0	0	0
SRS*ADYLMDR	2	Q95ZY7	996	S	Protein AJM-1, isoform c	ajm-1	4.36637	3.99026	2.80281	2.9124	1.37771	3.89347	1.57443	0	4.82369	0	0	0	0	0	0
SS*LHQTGQQETSNR	2	Q95ZY7	1131	S	Protein AJM-1, isoform c	ajm-1	0	0	0	0	0	1.94674	0	0	4.82369	0	0	0	0	7.02428	3.33472
ST*EALSQTPLGR	2	Q95ZY7	214	T	Protein AJM-1, isoform c	ajm-1	0	0	1.4014	0.970798	0	0	1.57443	0	0	0	0	0	1.87115	0	0
STEALSQTPLGRPAS*PLDR	2	Q95ZY7	227	S	Protein AJM-1, isoform c	ajm-1	0	6.65044	7.00702	5.82479	8.26628	17.5206	9.44659	10.1611	14.4711	15.2072	0	10.7567	11.2269	14.0486	10.0042
STEALSQTPLGRPAS*PLDR	3	Q95ZY7	227	S	Protein AJM-1, isoform c	ajm-1	4.36637	6.65044	7.00702	3.88319	4.13314	11.6804	6.29772	3.38702	9.64739	7.6036	18.2793	10.7567	14.9692	11.7071	6.66945
VVEVADTFVGTSSHEY*GNFTNR	3	H2KYC4	1197	Y	Protein AJM-1, isoform a	ajm-1	0	0	0	0	1.37771	0	0	0	0	0	0	0	0	0	0
YLPYPTTTTTTS*GDGR	2	Q95ZY7	243	S	Protein AJM-1, isoform c	ajm-1	0	0	1.4014	0	0	0	0	11.8546	0	2.53453	0	8.06755	0	0	0
EEGGRDS*IEESANESALYQFADR	3	Q18930	226	S	AEEL A kinase anchor protein	aka-1	7.27728	5.32035	1.4014	5.82479	2.75543	0	0	0	0	0	0	0	0	0	0
ES*IASENGLSGDETISSIPAASTSIPR	3	Q18930	616	S	AEEL A kinase anchor protein	aka-1	0	1.33009	0	0	0	0	0	0	0	0	0	0	0	0	0
FDSSIATIHVLHES*DS*DESATPR	3	Q18930	510	S	AEEL A kinase anchor protein	aka-1	2.91091	9.31062	4.20421	0	4.13314	1.94674	0	0	0	0	0	0	0	0	0
FDSSIATIHVLHES*DS*DESATPR	3	Q18930	512	S	AEEL A kinase anchor protein	aka-1	2.91091	9.31062	4.20421	0	4.13314	1.94674	0	0	0	0	0	0	0	0	0
FDSSIATIHVLHES*DSDESATPR	3	Q18930	510	S	AEEL A kinase anchor protein	aka-1	4.36637	6.65044	2.80281	5.82479	9.644	5.84021	9.44659	0	4.82369	0	0	0	11.2269	0	0
FDSSIATIHVLHESDS*DESATPR	3	Q18930	512	S	AEEL A kinase anchor protein	aka-1	0	0	0	0.970798	0	0	0	0	0	0	0	0	0	0	0
RRES*IAS*ENGLSGDETISSIPAASTSIPR	3	Q18930	616	S	AEEL A kinase anchor protein	aka-1	0	1.33009	2.80281	0.970798	6.88857	0	1.57443	0	0	0	0	0	0	0	0
RRES*IAS*ENGLSGDETISSIPAASTSIPR	3	Q18930	619	S	AEEL A kinase anchor protein	aka-1	0	1.33009	2.80281	0.970798	6.88857	0	1.57443	0	0	0	0	0	0	0	0
AS*MISIADTSEAAK	2	Q17941	172	S	Serine/threonine-protein kinase akt-1	akt-1	0	0	1.4014	0.970798	0	1.94674	6.29772	0	0	0	0	0	0	0	0
EIEPPYKPNVQSETDTSYFDNEFTSQPVQLT*PPS*R	3	Q17941	492	T	Serine/threonine-protein kinase akt-1	akt-1	0	0	0	1.9416	1.37771	0	0	0	0	0	0	0	0	0	0
EIEPPYKPNVQSETDTSYFDNEFTSQPVQLT*PPS*R	3	Q17941	495	S	Serine/threonine-protein kinase akt-1	akt-1	0	0	0	1.9416	1.37771	0	0	0	0	0	0	0	0	0	0
EIEPPYKPNVQSETDTSYFDNEFTSQPVQLT*PPS*R	4	Q17941	492	T	Serine/threonine-protein kinase akt-1	akt-1	0	0	0	0.970798	0	0	0	0	0	0	0	0	0	0	0
EIEPPYKPNVQSETDTSYFDNEFTSQPVQLT*PPS*R	4	Q17941	495	S	Serine/threonine-protein kinase akt-1	akt-1	0	0	0	0.970798	0	0	0	0	0	0	0	0	0	0	0
EIEPPYKPNVQSETDTSYFDNEFTSQPVQLT*PPSR	3	Q17941	492	T	Serine/threonine-protein kinase akt-1	akt-1	0	5.32035	0	12.6204	19.288	3.89347	0	5.08053	0	0	0	0	0	4.68285	0
EIEPPYKPNVQSETDTSYFDNEFTSQPVQLT*PPSR	4	Q17941	492	T	Serine/threonine-protein kinase akt-1	akt-1	0	6.65044	0	16.5036	17.9103	5.84021	0	18.6286	0	0	0	0	0	0	0
IHEAS*EDNEDYDMG	2	Q17941	532	S	Serine/threonine-protein kinase akt-1	akt-1	0	1.33009	8.40843	4.85399	5.51086	3.89347	9.44659	0	0	0	0	0	0	0	0
KEIEPPYKPNVQSETDTSYFDNEFTSQPVQLT*PPS*R	4	Q17941	495	S	Serine/threonine-protein kinase akt-1	akt-1	0	3.99026	0	3.88319	0	0	0	0	0	0	0	0	0	0	0
KEIEPPYKPNVQSETDTSYFDNEFTSQPVQLT*PPS*R	4	Q17941	492	T	Serine/threonine-protein kinase akt-1	akt-1	0	3.99026	0	3.88319	0	0	0	0	0	0	0	0	0	0	0
KEIEPPYKPNVQSETDTSYFDNEFTSQPVQLT*PPSR	5	Q17941	492	T	Serine/threonine-protein kinase akt-1	akt-1	0	0	0	3.88319	0	0	0	0	0	0	0	0	0	0	0
KEIEPPYKPNVQSETDTSYFDNEFTSQPVQLT*PPSR	3	Q17941	492	T	Serine/threonine-protein kinase akt-1	akt-1	2.91091	6.65044	0	8.73719	6.88857	7.78695	0	0	0	0	0	0	0	0	0
KEIEPPYKPNVQSETDTSYFDNEFTSQPVQLT*PPSR	4	Q17941	492	T	Serine/threonine-protein kinase akt-1	akt-1	0	9.31062	0	16.5036	16.5326	11.6804	0	0	0	0	0	0	0	0	0
KEIEPPYKPNVQSETDTSYFDNEFTSQPVQLTPPS*R	3	Q17941	495	S	Serine/threonine-protein kinase akt-1	akt-1	0	0	0	0.970798	0	0	0	0	0	0	0	0	0	0	0
SGALATVDEQEEMQSNFTQFSFHNVMGS*INR	3	Q17941	524	S	Serine/threonine-protein kinase akt-1	akt-1	2.91091	1.33009	0	7.76639	8.26628	0	0	0	0	0	0	0	0	0	0
TST*FCGTPEYLAPEVLDDHDYGR	3	Q17941	350	T	Serine/threonine-protein kinase akt-1	akt-1	0	7.98053	0	0	0	0	0	0	0	0	0	0	0	0	0
EFTSMPVQLT*PPR	2	Q9XTG7	479	T	Serine/threonine-protein kinase akt-2	akt-2	2.91091	0	8.40843	2.9124	2.75543	3.89347	6.29772	0	0	0	0	0	0	2.34143	0
KNT*VTMDDFDFLK	2	Q9XTG7	174	T	Serine/threonine-protein kinase akt-2	akt-2	0	0	5.60562	0	0	0	6.29772	10.1611	0	0	0	0	0	0	0
NT*VTMDDFDFLK	2	Q9XTG7	174	T	Serine/threonine-protein kinase akt-2	akt-2	0	0	1.4014	0	0	0	0	0	0	0	0	0	1.87115	0	1.66736
GILAADES*TGSMDKR	2	P54216	36	S	Fructose-bisphosphate aldolase 1	aldo-1	0	0	0	0.970798	0	0	0	0	0	0	0	0	0	0	0
GILAADESTGS*MDKR	2	P54216	39	S	Fructose-bisphosphate aldolase 1	aldo-1	7.27728	1.33009	7.00702	2.9124	6.88857	3.89347	7.87216	10.1611	2.41185	0	6.0931	5.37837	1.87115	0	0
IS*STTPSVTALK	2	P54216	155	S	Fructose-bisphosphate aldolase 1	aldo-1	0	0	0	0	0	0	0	0	19.2948	15.2072	0	8.06755	3.7423	0	5.00208
GILAADES*TGTIGK	2	P46563	40	S	Fructose-bisphosphate aldolase 2	aldo-2	0	0	0	3.88319	0	0	3.14886	8.46754	2.41185	5.06907	6.0931	5.37837	0	0	0
GILAADESTGT*IGK	2	P46563	43	T	Fructose-bisphosphate aldolase 2	aldo-2	0	0	0	2.9124	0	0	0	5.08053	4.82369	0	12.1862	0	5.61346	0	0
GILAADESTGT*IGKR	2	P46563	43	T	Fructose-bisphosphate aldolase 2	aldo-2	4.36637	3.99026	4.20421	2.9124	6.88857	5.84021	6.29772	3.38702	2.41185	2.53453	0	0	7.48461	0	0
QLLFTTPNLNQHISGVILYEETFHQS*TDKGEK	3	P46563	90	S	Fructose-bisphosphate aldolase 2	aldo-2	0	1.33009	0	0	0	0	0	0	0	0	0	0	0	0	0
QLLFTTPNLNQHISGVILYEETFHQS*TDKGEK	4	P46563	90	S	Fructose-bisphosphate aldolase 2	aldo-2	4.36637	5.32035	0	2.9124	5.51086	0	0	0	0	0	0	0	0	0	0
YAS*ICQANGLVPIVEPEVLCDGEHDLAR	3	P46563	179	S	Fructose-bisphosphate aldolase 2	aldo-2	0	0	0	0	0	0	0	3.38702	0	0	0	0	0	0	0
IASTSTPAPNVACVAHLTEHYELDRLS*PINNDDELRR	4	Q95QK5	258	S	Protein ALFA-1, isoform b	alfa-1	2.91091	0	0	0	1.37771	1.94674	0	0	0	0	0	0	0	0	0
IMES*PESSGK	2	Q95QK5	164	S	Protein ALFA-1, isoform b	alfa-1	0	0	0	0	0	0	0	0	2.41185	0	0	0	3.7423	0	0
LGTSFTLAS*PS*PNDTGHLGK	2	Q95QK5	199	S	Protein ALFA-1, isoform b	alfa-1	0	0	0	0	0	3.89347	0	0	0	0	0	0	0	0	0
LGTSFTLAS*PS*PNDTGHLGK	2	Q95QK5	201	S	Protein ALFA-1, isoform b	alfa-1	0	0	0	0	0	3.89347	0	0	0	0	0	0	0	0	0
EHDS*GEGS*QPS*GTSEDTTLSNMAR	2	G5EES3	988	S	Protein argonaute	alg-1	0	0	0	0	0	0	0	0	0	0	0	0	0	0	1.66736
EHDS*GEGS*QPS*GTSEDTTLSNMAR	2	G5EES3	992	S	Protein argonaute	alg-1	0	0	0	0	0	0	0	0	0	0	0	0	0	0	1.66736
EHDS*GEGS*QPS*GTSEDTTLSNMAR	2	G5EES3	995	S	Protein argonaute	alg-1	0	0	0	0	0	0	0	0	0	0	0	0	0	0	1.66736
EHDS*GEGS*QPS*GTSEDTTLSNMAR	3	G5EES3	988	S	Protein argonaute	alg-1	0	0	0	0	0	0	0	0	0	0	3.04655	0	0	2.34143	0
EHDS*GEGS*QPS*GTSEDTTLSNMAR	3	G5EES3	992	S	Protein argonaute	alg-1	0	0	0	0	0	0	0	0	0	0	3.04655	0	0	2.34143	0
EHDS*GEGS*QPS*GTSEDTTLSNMAR	3	G5EES3	995	S	Protein argonaute	alg-1	0	0	0	0	0	0	0	0	0	0	3.04655	0	0	2.34143	0
EHDS*GEGS*QPSGT*SEDTTLSNMAR	3	G5EES3	992	S	Protein argonaute	alg-1	0	0	0	0	0	0	0	0	0	0	0	0	0	0	1.66736
EHDS*GEGS*QPSGT*SEDTTLSNMAR	3	G5EES3	997	T	Protein argonaute	alg-1	0	0	0	0	0	0	0	0	0	0	0	0	0	0	1.66736
EHDS*GEGS*QPSGT*SEDTTLSNMAR	3	G5EES3	988	S	Protein argonaute	alg-1	0	0	0	0	0	0	0	0	0	0	0	0	0	0	1.66736
EHDS*GEGS*QPSGTS*EDTTLSNMAR	3	G5EES3	992	S	Protein argonaute	alg-1	0	1.33009	0	0	1.37771	3.89347	0	3.38702	9.64739	7.6036	3.04655	2.68918	0	7.02428	5.00208
EHDS*GEGS*QPSGTS*EDTTLSNMAR	3	G5EES3	988	S	Protein argonaute	alg-1	0	1.33009	0	0	1.37771	3.89347	0	3.38702	9.64739	7.6036	3.04655	2.68918	0	7.02428	5.00208
EHDS*GEGS*QPSGTS*EDTTLSNMAR	3	G5EES3	998	S	Protein argonaute	alg-1	0	1.33009	0	0	1.37771	3.89347	0	3.38702	9.64739	7.6036	3.04655	2.68918	0	7.02428	5.00208
EHDS*GEGS*QPSGTSEDTTLSNMAR	2	G5EES3	988	S	Protein argonaute	alg-1	1.45546	0	0	0	0	0	0	0	0	5.06907	0	0	0	0	0
EHDS*GEGS*QPSGTSEDTTLSNMAR	2	G5EES3	992	S	Protein argonaute	alg-1	1.45546	0	0	0	0	0	0	0	0	5.06907	0	0	0	0	0
EHDS*GEGS*QPSGTSEDTTLSNMAR	3	G5EES3	988	S	Protein argonaute	alg-1	1.45546	1.33009	5.60562	0	5.51086	0	0	1.69351	14.4711	7.6036	0	8.06755	0	2.34143	8.33681
EHDS*GEGS*QPSGTSEDTTLSNMAR	3	G5EES3	992	S	Protein argonaute	alg-1	1.45546	1.33009	5.60562	0	5.51086	0	0	1.69351	14.4711	7.6036	0	8.06755	0	2.34143	8.33681
EHDS*GEGSQPS*GTS*EDTTLSNMAR	3	G5EES3	998	S	Protein argonaute	alg-1	0	0	0	0	0	0	0	0	0	0	0	2.68918	0	0	0
EHDS*GEGSQPS*GTS*EDTTLSNMAR	3	G5EES3	995	S	Protein argonaute	alg-1	0	0	0	0	0	0	0	0	0	0	0	2.68918	0	0	0
EHDS*GEGSQPS*GTS*EDTTLSNMAR	3	G5EES3	988	S	Protein argonaute	alg-1	0	0	0	0	0	0	0	0	0	0	0	2.68918	0	0	0
EHDS*GEGSQPS*GTSEDTTLSNMAR	3	G5EES3	995	S	Protein argonaute	alg-1	2.91091	0	0	0.970798	0	0	0	1.69351	0	7.6036	0	5.37837	0	2.34143	1.66736
EHDS*GEGSQPS*GTSEDTTLSNMAR	3	G5EES3	988	S	Protein argonaute	alg-1	2.91091	0	0	0.970798	0	0	0	1.69351	0	7.6036	0	5.37837	0	2.34143	1.66736
EHDS*GEGSQPSGT*S*EDTTLSNMAR	3	G5EES3	988	S	Protein argonaute	alg-1	2.91091	1.33009	1.4014	0	1.37771	0	1.57443	1.69351	2.41185	2.53453	0	2.68918	0	2.34143	0
EHDS*GEGSQPSGT*S*EDTTLSNMAR	3	G5EES3	997	T	Protein argonaute	alg-1	2.91091	1.33009	1.4014	0	1.37771	0	1.57443	1.69351	2.41185	2.53453	0	2.68918	0	2.34143	0
EHDS*GEGSQPSGT*S*EDTTLSNMAR	3	G5EES3	998	S	Protein argonaute	alg-1	2.91091	1.33009	1.4014	0	1.37771	0	1.57443	1.69351	2.41185	2.53453	0	2.68918	0	2.34143	0
EHDS*GEGSQPSGTSEDTTLSNMAR	3	G5EES3	988	S	Protein argonaute	alg-1	8.73273	3.99026	11.2112	7.76639	12.3994	3.89347	6.29772	0	24.1185	0	15.2328	10.7567	16.8404	23.4143	18.341
EHDS*GEGSQPSGTSEDTTLSNMAR	2	G5EES3	988	S	Protein argonaute	alg-1	2.91091	0	2.80281	0.970798	5.51086	5.84021	3.14886	0	0	0	0	0	1.87115	2.34143	1.66736
EHDSGEGS*QPS*GTS*EDTTLSNMAR	3	G5EES3	992	S	Protein argonaute	alg-1	0	0	1.4014	0.970798	0	0	1.57443	0	0	0	0	0	0	2.34143	0
EHDSGEGS*QPS*GTS*EDTTLSNMAR	3	G5EES3	998	S	Protein argonaute	alg-1	0	0	1.4014	0.970798	0	0	1.57443	0	0	0	0	0	0	2.34143	0
EHDSGEGS*QPS*GTS*EDTTLSNMAR	3	G5EES3	995	S	Protein argonaute	alg-1	0	0	1.4014	0.970798	0	0	1.57443	0	0	0	0	0	0	2.34143	0
EHDSGEGS*QPS*GTSEDTTLSNMAR	3	G5EES3	992	S	Protein argonaute	alg-1	1.45546	1.33009	2.80281	1.9416	0	0	0	0	0	0	0	0	0	0	0
EHDSGEGS*QPS*GTSEDTTLSNMAR	3	G5EES3	995	S	Protein argonaute	alg-1	1.45546	1.33009	2.80281	1.9416	0	0	0	0	0	0	0	0	0	0	0
EHDSGEGS*QPS*GTSEDTTLSNMAR	2	G5EES3	992	S	Protein argonaute	alg-1	1.45546	0	0	0	0	0	0	0	0	0	0	0	0	0	0
EHDSGEGS*QPS*GTSEDTTLSNMAR	2	G5EES3	995	S	Protein argonaute	alg-1	1.45546	0	0	0	0	0	0	0	0	0	0	0	0	0	0
EHDSGEGS*QPSGT*S*EDTTLSNMAR	3	G5EES3	992	S	Protein argonaute	alg-1	2.91091	2.66018	2.80281	0.970798	1.37771	3.89347	3.14886	0	0	0	3.04655	0	0	0	1.66736
EHDSGEGS*QPSGT*S*EDTTLSNMAR	3	G5EES3	997	T	Protein argonaute	alg-1	2.91091	2.66018	2.80281	0.970798	1.37771	3.89347	3.14886	0	0	0	3.04655	0	0	0	1.66736
EHDSGEGS*QPSGT*S*EDTTLSNMAR	3	G5EES3	998	S	Protein argonaute	alg-1	2.91091	2.66018	2.80281	0.970798	1.37771	3.89347	3.14886	0	0	0	3.04655	0	0	0	1.66736
EHDSGEGS*QPSGTSEDTTLSNMAR	3	G5EES3	992	S	Protein argonaute	alg-1	1.45546	3.99026	2.80281	0	4.13314	5.84021	0	0	4.82369	0	3.04655	5.37837	3.7423	2.34143	1.66736
EHDSGEGS*QPSGTSEDTTLSNMAR	2	G5EES3	992	S	Protein argonaute	alg-1	5.82182	0	5.60562	4.85399	1.37771	3.89347	3.14886	0	7.23554	0	0	8.06755	9.35576	11.7071	10.0042
EHDSGEGSQPS*GT*S*EDTTLSNMAR	3	G5EES3	997	T	Protein argonaute	alg-1	1.45546	0	1.4014	0	0	0	1.57443	3.38702	2.41185	2.53453	0	0	0	0	1.66736
EHDSGEGSQPS*GT*S*EDTTLSNMAR	3	G5EES3	995	S	Protein argonaute	alg-1	1.45546	0	1.4014	0	0	0	1.57443	3.38702	2.41185	2.53453	0	0	0	0	1.66736
EHDSGEGSQPS*GT*S*EDTTLSNMAR	3	G5EES3	998	S	Protein argonaute	alg-1	1.45546	0	1.4014	0	0	0	1.57443	3.38702	2.41185	2.53453	0	0	0	0	1.66736
YHLVDREHDS*GEGS*QPSGTSEDTTLSNMAR	3	G5EES3	988	S	Protein argonaute	alg-1	0	2.66018	1.4014	0	5.51086	0	6.29772	0	0	0	0	0	0	0	0
YHLVDREHDS*GEGS*QPSGTSEDTTLSNMAR	3	G5EES3	992	S	Protein argonaute	alg-1	0	2.66018	1.4014	0	5.51086	0	6.29772	0	0	0	0	0	0	0	0
YHLVDREHDS*GEGSQPS*GTSEDTTLSNMAR	3	G5EES3	988	S	Protein argonaute	alg-1	0	1.33009	0	0	0	0	0	0	0	0	0	0	0	0	0
YHLVDREHDS*GEGSQPS*GTSEDTTLSNMAR	3	G5EES3	995	S	Protein argonaute	alg-1	0	1.33009	0	0	0	0	0	0	0	0	0	0	0	0	0
YHLVDREHDS*GEGSQPSGTSEDTTLSNMAR	3	G5EES3	988	S	Protein argonaute	alg-1	0	1.33009	0	0	0	0	0	0	0	0	0	0	0	0	0
YHLVDREHDSGEGS*QPSGTSEDTTLSNMAR	3	G5EES3	992	S	Protein argonaute	alg-1	0	7.98053	8.40843	5.82479	15.1549	9.73369	9.44659	0	0	0	0	0	0	0	0
YHLVDREHDSGEGS*QPSGTSEDTTLSNMAR	4	G5EES3	992	S	Protein argonaute	alg-1	0	7.98053	8.40843	4.85399	12.3994	5.84021	9.44659	0	0	0	0	0	0	0	0
DHGS*GEEGS*QPSGTSSEDTTLSSMAK	3	O16720	878	S	Protein argonaute	alg-2	1.45546	0	0	1.9416	4.13314	0	0	0	0	0	0	2.68918	0	0	0
DHGS*GEEGS*QPSGTSSEDTTLSSMAK	3	O16720	873	S	Protein argonaute	alg-2	1.45546	0	0	1.9416	4.13314	0	0	0	0	0	0	2.68918	0	0	0
DHGS*GEEGSQPSGTSSEDTTLSSMAK	3	O16720	873	S	Protein argonaute	alg-2	0	0	0	0	4.13314	0	0	0	0	0	0	0	0	0	0
DHGSGEEGS*QPS*GT*SSEDTTLSSMAK	3	O16720	878	S	Protein argonaute	alg-2	1.45546	0	4.20421	0	0	1.94674	0	0	0	0	0	0	0	0	0
DHGSGEEGS*QPS*GT*SSEDTTLSSMAK	3	O16720	881	S	Protein argonaute	alg-2	1.45546	0	4.20421	0	0	1.94674	0	0	0	0	0	0	0	0	0
DHGSGEEGS*QPS*GT*SSEDTTLSSMAK	3	O16720	883	T	Protein argonaute	alg-2	1.45546	0	4.20421	0	0	1.94674	0	0	0	0	0	0	0	0	0
DHGSGEEGS*QPS*GTS*SEDTTLSSMAK	3	O16720	881	S	Protein argonaute	alg-2	0	0	0	2.9124	0	1.94674	4.72329	0	0	0	0	2.68918	0	0	0
DHGSGEEGS*QPS*GTS*SEDTTLSSMAK	3	O16720	878	S	Protein argonaute	alg-2	0	0	0	2.9124	0	1.94674	4.72329	0	0	0	0	2.68918	0	0	0
DHGSGEEGS*QPS*GTS*SEDTTLSSMAK	3	O16720	884	S	Protein argonaute	alg-2	0	0	0	2.9124	0	1.94674	4.72329	0	0	0	0	2.68918	0	0	0
DHGSGEEGS*QPS*GTSSEDTTLSSMAK	3	O16720	878	S	Protein argonaute	alg-2	7.27728	1.33009	7.00702	2.9124	0	1.94674	0	0	0	2.53453	0	10.7567	0	0	0
DHGSGEEGS*QPS*GTSSEDTTLSSMAK	3	O16720	881	S	Protein argonaute	alg-2	7.27728	1.33009	7.00702	2.9124	0	1.94674	0	0	0	2.53453	0	10.7567	0	0	0
DHGSGEEGS*QPSGT*S*SEDTTLSSMAK	3	O16720	878	S	Protein argonaute	alg-2	0	0	1.4014	0	1.37771	1.94674	0	0	0	0	0	0	0	0	0
DHGSGEEGS*QPSGT*S*SEDTTLSSMAK	3	O16720	883	T	Protein argonaute	alg-2	0	0	1.4014	0	1.37771	1.94674	0	0	0	0	0	0	0	0	0
DHGSGEEGS*QPSGT*S*SEDTTLSSMAK	3	O16720	884	S	Protein argonaute	alg-2	0	0	1.4014	0	1.37771	1.94674	0	0	0	0	0	0	0	0	0
DHGSGEEGS*QPSGTSSEDTTLSSMAK	3	O16720	878	S	Protein argonaute	alg-2	8.73273	6.65044	8.40843	5.82479	9.644	7.78695	6.29772	0	28.9422	0	9.13965	16.1351	11.2269	18.7314	11.6715
DHGSGEEGS*QPSGTSSEDTTLSSMAK	2	O16720	878	S	Protein argonaute	alg-2	5.82182	0	8.40843	5.82479	4.13314	1.94674	3.14886	0	7.23554	0	0	0	11.2269	14.0486	6.66945
DHGSGEEGSQPS*GT*S*SEDTTLSSMAK	3	O16720	881	S	Protein argonaute	alg-2	0	0	0	0	0	0	0	0	0	0	0	2.68918	0	0	0
DHGSGEEGSQPS*GT*S*SEDTTLSSMAK	3	O16720	883	T	Protein argonaute	alg-2	0	0	0	0	0	0	0	0	0	0	0	2.68918	0	0	0
DHGSGEEGSQPS*GT*S*SEDTTLSSMAK	3	O16720	884	S	Protein argonaute	alg-2	0	0	0	0	0	0	0	0	0	0	0	2.68918	0	0	0
YHLVDRDHGS*GEEGSQPSGTSSEDTTLSSMAK	3	O16720	873	S	Protein argonaute	alg-2	0	1.33009	0	0	0	1.94674	0	0	0	0	0	0	0	0	0
YHLVDRDHGSGEEGS*QPSGTSSEDTTLSSMAK	4	O16720	878	S	Protein argonaute	alg-2	0	3.99026	5.60562	1.9416	6.88857	3.89347	7.87216	0	0	0	0	0	0	0	0
YHLVDRDHGSGEEGS*QPSGTSSEDTTLSSMAK	3	O16720	878	S	Protein argonaute	alg-2	0	6.65044	8.40843	3.88319	6.88857	3.89347	4.72329	0	0	0	0	0	0	0	0
ATADIVDQY*VKAAADAQSAWGETTALDR	3	Q7Z1Q2	54	Y	Protein ALH-12, isoform b	alh-12	0	0	0	0.970798	0	0	0	0	0	0	0	0	0	0	0
VSFTGS*VASGEAVQR	2	Q7Z1Q2	237	S	Protein ALH-12, isoform b	alh-12	0	0	1.4014	3.88319	0	3.89347	0	0	0	2.53453	15.2328	5.37837	7.48461	2.34143	0
GS*FLGDLNFYGK	2	P52713	480	S	Probable methylmalonate-semialdehyde dehydrogenase [acylating], mitochondrial	alh-8	4.36637	6.65044	8.40843	3.88319	0	9.73369	9.44659	3.38702	14.4711	0	0	10.7567	1.87115	11.7071	5.00208
TVTQYWNESLTELKPQMS*FPQLK	3	P52713	518	S	Probable methylmalonate-semialdehyde dehydrogenase [acylating], mitochondrial	alh-8	1.45546	0	0	4.85399	8.26628	0	0	0	0	0	0	0	0	0	0
LLS*SGMSAATLQTR	2	P46562	6	S	Putative aldehyde dehydrogenase family 7 member A1 homolog	alh-9	2.91091	1.33009	4.20421	9.70798	4.13314	7.78695	7.87216	0	7.23554	0	3.04655	0	0	0	0
LLSSGMS*AATLQTR	2	P46562	10	S	Putative aldehyde dehydrogenase family 7 member A1 homolog	alh-9	0	0	0	4.85399	6.88857	9.73369	17.3187	0	0	0	0	0	0	0	0
S*SGMSAATLQTR	2	P46562	6	S	Putative aldehyde dehydrogenase family 7 member A1 homolog	alh-9	0	0	0	0	0	0	0	0	2.41185	2.53453	0	0	5.61346	2.34143	1.66736
SGMS*AATLQTR	2	P46562	10	S	Putative aldehyde dehydrogenase family 7 member A1 homolog	alh-9	0	0	0	0	0	0	0	0	2.41185	2.53453	0	0	3.7423	0	0
SS*GMSAATLQTR	2	P46562	7	S	Putative aldehyde dehydrogenase family 7 member A1 homolog	alh-9	0	0	0	0	0	0	0	0	2.41185	0	0	0	1.87115	2.34143	0
SSGMS*AATLQTR	2	P46562	10	S	Putative aldehyde dehydrogenase family 7 member A1 homolog	alh-9	0	0	4.20421	0	0	0	0	0	2.41185	2.53453	3.04655	2.68918	0	0	5.00208
AAY*HPQVNT*ARPVSVSPAPSAGSK	3	G5EC72	308	Y	Protein ALP-1, isoform a	alp-1	0	0	0	0	0	0	0	0	0	0	0	0	1.87115	0	0
AAY*HPQVNT*ARPVSVSPAPSAGSK	3	G5EC72	314	T	Protein ALP-1, isoform a	alp-1	0	0	0	0	0	0	0	0	0	0	0	0	1.87115	0	0
AAYHPQVNT*ARPVSVS*PAPSAGSK	3	G5EC72	314	T	Protein ALP-1, isoform a	alp-1	0	0	0	0	0	1.94674	0	0	0	0	0	0	0	0	0
AAYHPQVNT*ARPVSVS*PAPSAGSK	3	G5EC72	321	S	Protein ALP-1, isoform a	alp-1	0	0	0	0	0	1.94674	0	0	0	0	0	0	0	0	0
AAYHPQVNT*ARPVSVSPAPSAGSK	3	G5EC72	314	T	Protein ALP-1, isoform a	alp-1	0	0	0	0	1.37771	0	0	0	0	0	0	0	0	0	0
AAYHPQVNTARPVS*VS*PAPS*AGSK	3	G5EC72	319	S	Protein ALP-1, isoform a	alp-1	0	5.32035	1.4014	2.9124	0	7.78695	6.29772	0	0	0	0	0	0	0	0
AAYHPQVNTARPVS*VS*PAPS*AGSK	3	G5EC72	321	S	Protein ALP-1, isoform a	alp-1	0	5.32035	1.4014	2.9124	0	7.78695	6.29772	0	0	0	0	0	0	0	0
AAYHPQVNTARPVS*VS*PAPS*AGSK	3	G5EC72	325	S	Protein ALP-1, isoform a	alp-1	0	5.32035	1.4014	2.9124	0	7.78695	6.29772	0	0	0	0	0	0	0	0
AAYHPQVNTARPVS*VS*PAPSAGSK	3	G5EC72	319	S	Protein ALP-1, isoform a	alp-1	11.6436	38.5725	16.8169	14.562	28.932	17.5206	33.0631	30.4832	28.9422	65.8979	12.1862	43.0269	29.9384	70.2428	20.0083
AAYHPQVNTARPVS*VS*PAPSAGSK	3	G5EC72	321	S	Protein ALP-1, isoform a	alp-1	11.6436	38.5725	16.8169	14.562	28.932	17.5206	33.0631	30.4832	28.9422	65.8979	12.1862	43.0269	29.9384	70.2428	20.0083
AAYHPQVNTARPVS*VS*PAPSAGSK	2	G5EC72	319	S	Protein ALP-1, isoform a	alp-1	2.91091	6.65044	8.40843	7.76639	5.51086	9.73369	9.44659	0	0	5.06907	0	5.37837	1.87115	14.0486	0
AAYHPQVNTARPVS*VS*PAPSAGSK	2	G5EC72	321	S	Protein ALP-1, isoform a	alp-1	2.91091	6.65044	8.40843	7.76639	5.51086	9.73369	9.44659	0	0	5.06907	0	5.37837	1.87115	14.0486	0
AAYHPQVNTARPVS*VS*PAPSAGSK	4	G5EC72	319	S	Protein ALP-1, isoform a	alp-1	2.91091	2.66018	0	0	0	1.94674	3.14886	0	0	0	0	2.68918	0	0	0
AAYHPQVNTARPVS*VS*PAPSAGSK	4	G5EC72	321	S	Protein ALP-1, isoform a	alp-1	2.91091	2.66018	0	0	0	1.94674	3.14886	0	0	0	0	2.68918	0	0	0
AAYHPQVNTARPVS*VSPAPS*AGSK	3	G5EC72	319	S	Protein ALP-1, isoform a	alp-1	0	2.66018	0	0	0	0	0	0	0	0	0	0	0	0	0
AAYHPQVNTARPVS*VSPAPS*AGSK	3	G5EC72	325	S	Protein ALP-1, isoform a	alp-1	0	2.66018	0	0	0	0	0	0	0	0	0	0	0	0	0
AAYHPQVNTARPVS*VSPAPSAGS*K	2	G5EC72	319	S	Protein ALP-1, isoform a	alp-1	1.45546	0	0	0.970798	1.37771	1.94674	0	0	0	2.53453	0	0	0	2.34143	0
AAYHPQVNTARPVS*VSPAPSAGS*K	2	G5EC72	328	S	Protein ALP-1, isoform a	alp-1	1.45546	0	0	0.970798	1.37771	1.94674	0	0	0	2.53453	0	0	0	2.34143	0
AAYHPQVNTARPVS*VSPAPSAGSK	3	G5EC72	319	S	Protein ALP-1, isoform a	alp-1	0	0	0	0	0	1.94674	0	0	0	0	0	0	0	0	0
AAYHPQVNTARPVSVS*PAPSAGSK	3	G5EC72	321	S	Protein ALP-1, isoform a	alp-1	0	3.99026	2.80281	4.85399	4.13314	0	3.14886	5.08053	0	0	0	0	3.7423	0	0
AAYHPQVNTARPVSVS*PAPSAGSK	4	G5EC72	321	S	Protein ALP-1, isoform a	alp-1	0	2.66018	0	0.970798	1.37771	0	1.57443	0	0	0	0	0	0	0	0
ASVSNSATS*PIK	2	G5EFL5	775	S	Protein ALP-1, isoform d	alp-1	0	0	0	0	0	0	0	10.1611	9.64739	7.6036	9.13965	8.06755	0	0	1.66736
DSADIVDES*DILTECSREDDSISFLK	3	G5EFL5	897	S	Protein ALP-1, isoform d	alp-1	0	0	0	2.9124	0	0	0	0	0	0	0	0	0	0	0
DVHAPVPLPRS*PQHS*PQPVQSYIVR	3	G5EFL5	665	S	Protein ALP-1, isoform d	alp-1	0	7.98053	7.00702	4.85399	5.51086	1.94674	9.44659	0	0	0	0	0	0	0	0
DVHAPVPLPRS*PQHS*PQPVQSYIVR	3	G5EFL5	669	S	Protein ALP-1, isoform d	alp-1	0	7.98053	7.00702	4.85399	5.51086	1.94674	9.44659	0	0	0	0	0	0	0	0
DVHAPVPLPRS*PQHS*PQPVQSYIVR	4	G5EFL5	665	S	Protein ALP-1, isoform d	alp-1	0	3.99026	0	1.9416	2.75543	0	0	0	0	0	0	0	0	0	0
DVHAPVPLPRS*PQHS*PQPVQSYIVR	4	G5EFL5	669	S	Protein ALP-1, isoform d	alp-1	0	3.99026	0	1.9416	2.75543	0	0	0	0	0	0	0	0	0	0
HMQYNS*PLGIYSDK	3	G5EC72	145	S	Protein ALP-1, isoform a	alp-1	0	0	0	0	1.37771	1.94674	1.57443	0	0	0	0	0	0	0	0
HMQYNS*PLGIYSDK	2	G5EC72	145	S	Protein ALP-1, isoform a	alp-1	5.82182	6.65044	7.00702	3.88319	5.51086	9.73369	12.5954	0	26.5303	12.6727	9.13965	0	11.2269	0	10.0042
HTKPEPSTPLSVPTVSINDIATS*PIK	3	G5EFL5	754	S	Protein ALP-1, isoform d	alp-1	0	0	5.60562	0	0	0	0	0	0	0	0	0	0	0	0
IHEPSS*PPPSVHK	3	G5EFL5	814	S	Protein ALP-1, isoform d	alp-1	0	0	0	0	0	0	0	1.69351	0	0	0	0	0	0	0
IHEPTGPS*PT*PPSTPSHPIK	3	G5EFL5	853	S	Protein ALP-1, isoform d	alp-1	4.36637	2.66018	4.20421	5.82479	0	1.94674	0	8.46754	14.4711	2.53453	0	16.1351	11.2269	14.0486	1.66736
IHEPTGPS*PT*PPSTPSHPIK	3	G5EFL5	855	T	Protein ALP-1, isoform d	alp-1	4.36637	2.66018	4.20421	5.82479	0	1.94674	0	8.46754	14.4711	2.53453	0	16.1351	11.2269	14.0486	1.66736
IHEPTGPS*PT*PPSTPSHPIKR	3	G5EFL5	853	S	Protein ALP-1, isoform d	alp-1	0	6.65044	7.00702	3.88319	4.13314	0	0	0	0	0	0	0	0	0	0
IHEPTGPS*PT*PPSTPSHPIKR	3	G5EFL5	855	T	Protein ALP-1, isoform d	alp-1	0	6.65044	7.00702	3.88319	4.13314	0	0	0	0	0	0	0	0	0	0
INDGIHWTVIHS*PVLR	3	G5EFL5	591	S	Protein ALP-1, isoform d	alp-1	1.45546	1.33009	0	2.9124	0	0	0	0	0	0	0	0	0	0	0
INDGIHWTVIHS*PVLRS*PS*PAK	3	G5EFL5	591	S	Protein ALP-1, isoform d	alp-1	0	0	1.4014	0	1.37771	0	0	0	0	0	0	0	0	0	0
INDGIHWTVIHS*PVLRS*PS*PAK	3	G5EFL5	596	S	Protein ALP-1, isoform d	alp-1	0	0	1.4014	0	1.37771	0	0	0	0	0	0	0	0	0	0
INDGIHWTVIHS*PVLRS*PS*PAK	3	G5EFL5	598	S	Protein ALP-1, isoform d	alp-1	0	0	1.4014	0	1.37771	0	0	0	0	0	0	0	0	0	0
INDGIHWTVIHSPVLRS*PS*PAK	3	G5EFL5	596	S	Protein ALP-1, isoform d	alp-1	2.91091	0	7.00702	0	0	0	0	0	0	0	0	0	0	0	0
INDGIHWTVIHSPVLRS*PS*PAK	3	G5EFL5	598	S	Protein ALP-1, isoform d	alp-1	2.91091	0	7.00702	0	0	0	0	0	0	0	0	0	0	0	0
LS*PAPSQYSTQSR	2	G5EC72	383	S	Protein ALP-1, isoform a	alp-1	2.91091	0	0	0	2.75543	0	0	11.8546	16.8829	10.1381	15.2328	8.06755	14.9692	7.02428	8.33681
LSPAPSQYS*TQSR	2	G5EC72	390	S	Protein ALP-1, isoform a	alp-1	0	0	0	0	0	0	0	3.38702	0	0	0	0	0	0	0
PVS*VS*PAPS*AGSK	2	G5EC72	319	S	Protein ALP-1, isoform a	alp-1	0	0	0	0	0	0	0	0	0	0	3.04655	0	0	0	0
PVS*VS*PAPS*AGSK	2	G5EC72	321	S	Protein ALP-1, isoform a	alp-1	0	0	0	0	0	0	0	0	0	0	3.04655	0	0	0	0
PVS*VS*PAPS*AGSK	2	G5EC72	325	S	Protein ALP-1, isoform a	alp-1	0	0	0	0	0	0	0	0	0	0	3.04655	0	0	0	0
PVS*VS*PAPSAGSK	2	G5EC72	319	S	Protein ALP-1, isoform a	alp-1	2.91091	6.65044	0	1.9416	4.13314	3.89347	0	10.1611	14.4711	20.2763	12.1862	2.68918	3.7423	28.0971	8.33681
PVS*VS*PAPSAGSK	2	G5EC72	321	S	Protein ALP-1, isoform a	alp-1	2.91091	6.65044	0	1.9416	4.13314	3.89347	0	10.1611	14.4711	20.2763	12.1862	2.68918	3.7423	28.0971	8.33681
PVS*VSPAPSAGS*K	2	G5EC72	319	S	Protein ALP-1, isoform a	alp-1	0	0	0	0	0	0	0	0	0	0	0	0	1.87115	0	0
PVS*VSPAPSAGS*K	2	G5EC72	328	S	Protein ALP-1, isoform a	alp-1	0	0	0	0	0	0	0	0	0	0	0	0	1.87115	0	0
PVS*VSPAPSAGSK	2	G5EC72	319	S	Protein ALP-1, isoform a	alp-1	0	0	0	0	0	0	0	3.38702	0	12.6727	15.2328	0	11.2269	0	0
PVSVS*PAPS*AGSK	2	G5EC72	321	S	Protein ALP-1, isoform a	alp-1	0	0	0	0	0	1.94674	0	11.8546	14.4711	7.6036	0	5.37837	0	0	5.00208
PVSVS*PAPS*AGSK	2	G5EC72	325	S	Protein ALP-1, isoform a	alp-1	0	0	0	0	0	1.94674	0	11.8546	14.4711	7.6036	0	5.37837	0	0	5.00208
PVSVS*PAPSAGS*K	2	G5EC72	321	S	Protein ALP-1, isoform a	alp-1	0	0	0	0	0	0	0	0	0	5.06907	0	2.68918	0	0	0
PVSVS*PAPSAGS*K	2	G5EC72	328	S	Protein ALP-1, isoform a	alp-1	0	0	0	0	0	0	0	0	0	5.06907	0	2.68918	0	0	0
PVSVS*PAPSAGSK	2	G5EC72	321	S	Protein ALP-1, isoform a	alp-1	1.45546	0	2.80281	2.9124	0	0	0	94.8365	98.8857	93.7777	91.3965	53.7837	63.6192	140.486	60.025
PVSVSPAPS*AGS*K	2	G5EC72	325	S	Protein ALP-1, isoform a	alp-1	0	0	0	0	0	0	0	0	0	2.53453	0	0	0	0	0
PVSVSPAPS*AGS*K	2	G5EC72	328	S	Protein ALP-1, isoform a	alp-1	0	0	0	0	0	0	0	0	0	2.53453	0	0	0	0	0
PVSVSPAPS*AGSK	2	G5EC72	325	S	Protein ALP-1, isoform a	alp-1	0	0	0	0	0	0	0	5.08053	0	38.018	0	0	7.48461	7.02428	1.66736
PVSVSPAPSAGS*K	2	G5EC72	328	S	Protein ALP-1, isoform a	alp-1	0	0	0	0	0	0	0	1.69351	9.64739	2.53453	3.04655	10.7567	11.2269	0	8.33681
S*PQHS*PQPVQSYIVR	2	G5EFL5	665	S	Protein ALP-1, isoform d	alp-1	1.45546	7.98053	9.80983	5.82479	8.26628	11.6804	9.44659	10.1611	14.4711	15.2072	12.1862	10.7567	0	14.0486	20.0083
S*PQHS*PQPVQSYIVR	2	G5EFL5	669	S	Protein ALP-1, isoform d	alp-1	1.45546	7.98053	9.80983	5.82479	8.26628	11.6804	9.44659	10.1611	14.4711	15.2072	12.1862	10.7567	0	14.0486	20.0083
S*PQHS*PQPVQSYIVR	3	G5EFL5	665	S	Protein ALP-1, isoform d	alp-1	1.45546	7.98053	8.40843	5.82479	8.26628	3.89347	9.44659	10.1611	14.4711	2.53453	18.2793	13.4459	0	7.02428	20.0083
S*PQHS*PQPVQSYIVR	3	G5EFL5	669	S	Protein ALP-1, isoform d	alp-1	1.45546	7.98053	8.40843	5.82479	8.26628	3.89347	9.44659	10.1611	14.4711	2.53453	18.2793	13.4459	0	7.02428	20.0083
S*PQHSPQPVQSYIVR	2	G5EFL5	665	S	Protein ALP-1, isoform d	alp-1	0	2.66018	8.40843	1.9416	0	5.84021	0	0	0	0	9.13965	0	0	0	3.33472
S*PQHSPQPVQSYIVR	3	G5EFL5	665	S	Protein ALP-1, isoform d	alp-1	0	2.66018	8.40843	2.9124	1.37771	1.94674	0	0	0	0	6.0931	0	11.2269	0	5.00208
S*SPTAAQPVHIQDSPR	3	G5EC72	290	S	Protein ALP-1, isoform a	alp-1	1.45546	1.33009	1.4014	0	0	0	0	1.69351	0	0	0	0	1.87115	0	0
SS*PTAAQPVHIQDSPR	3	G5EC72	291	S	Protein ALP-1, isoform a	alp-1	0	0	0	0	0	0	0	0	2.41185	0	0	0	0	0	0
SSPT*AAQPVHIQDSPR	2	G5EC72	293	T	Protein ALP-1, isoform a	alp-1	0	0	0	0.970798	0	0	0	0	0	0	0	0	0	0	0
SSPTAAQPVHIQDS*PR	3	G5EC72	303	S	Protein ALP-1, isoform a	alp-1	0	0	0	0	0	0	0	0	2.41185	2.53453	0	0	1.87115	0	0
SSPTAAQPVHIQDS*PR	2	G5EC72	303	S	Protein ALP-1, isoform a	alp-1	8.73273	6.65044	8.40843	5.82479	8.26628	11.6804	9.44659	10.1611	19.2948	32.9489	36.5586	16.1351	11.2269	14.0486	16.6736
SVTY*GGGVGPGGTHYDSNRLSPAPSQYSTQSR	4	G5EC72	366	Y	Protein ALP-1, isoform a	alp-1	0	0	0	0.970798	0	0	0	0	0	0	0	0	0	0	0
SVTY*GGGVGPGGTHYDSNRLSPAPSQYSTQSR	3	G5EC72	366	Y	Protein ALP-1, isoform a	alp-1	0	0	0	0	0	1.94674	0	0	0	0	0	0	0	0	0
SVTYGGGVGPGGT*HYDSNRLSPAPSQYSTQS*R	3	G5EC72	375	T	Protein ALP-1, isoform a	alp-1	0	1.33009	0	0	0	0	0	0	0	0	0	0	0	0	0
SVTYGGGVGPGGT*HYDSNRLSPAPSQYSTQS*R	3	G5EC72	393	S	Protein ALP-1, isoform a	alp-1	0	1.33009	0	0	0	0	0	0	0	0	0	0	0	0	0
SVTYGGGVGPGGTHYDS*NRLSPAPSQYSTQSR	3	G5EC72	379	S	Protein ALP-1, isoform a	alp-1	0	0	0	2.9124	0	0	0	0	0	0	0	0	0	0	0
SVTYGGGVGPGGTHYDSNRLS*PAPSQYSTQS*R	3	G5EC72	383	S	Protein ALP-1, isoform a	alp-1	0	1.33009	0	0	0	0	0	0	0	0	0	0	0	0	0
SVTYGGGVGPGGTHYDSNRLS*PAPSQYSTQS*R	3	G5EC72	393	S	Protein ALP-1, isoform a	alp-1	0	1.33009	0	0	0	0	0	0	0	0	0	0	0	0	0
SVTYGGGVGPGGTHYDSNRLS*PAPSQYSTQSR	3	G5EC72	383	S	Protein ALP-1, isoform a	alp-1	1.45546	3.99026	2.80281	1.9416	4.13314	5.84021	1.57443	1.69351	0	7.6036	0	0	1.87115	0	0
SVTYGGGVGPGGTHYDSNRLS*PAPSQYSTQSR	4	G5EC72	383	S	Protein ALP-1, isoform a	alp-1	2.91091	3.99026	4.20421	0.970798	2.75543	5.84021	7.87216	10.1611	19.2948	0	6.0931	5.37837	3.7423	14.0486	6.66945
TQGILS*PGQR	2	G5EC72	345	S	Protein ALP-1, isoform a	alp-1	0	2.66018	1.4014	4.85399	1.37771	3.89347	7.87216	5.08053	16.8829	15.2072	12.1862	2.68918	14.9692	9.36571	5.00208
EDDGKKT*PTGDNILEAASVLDNR	3	Q21836	81	T	Protein ALR-1	alr-1	0	0	1.4014	0	0	0	0	1.69351	0	0	0	0	0	0	0
MS*SEQLTGPLVTEIGK	2	P34552	487	S	Apoptosis-linked gene 2-interacting protein X 1	alx-1	0	0	0	0	0	0	3.14886	0	4.82369	0	0	0	5.61346	0	1.66736
MSS*EQLTGPLVTEIGK	2	P34552	488	S	Apoptosis-linked gene 2-interacting protein X 1	alx-1	0	0	0	0	0	0	0	0	0	0	0	5.37837	0	0	1.66736
ATNVDLS*LEDIISK	2	Q21559	10	S	Protein ALY-3, isoform a	aly-3	0	0	0	0	0	0	0	5.08053	0	0	0	0	0	0	0
YGMEIPQNVVMGGGFYGSFAGS*PSNR	3	P16356	1495	S	DNA-directed RNA polymerase II subunit RPB1	ama-1	0	1.33009	0	0	0	0	0	0	0	0	0	0	0	0	0
S*VDFDEEKEK	2	Q2PJ74	76	S	Alpha-mannosidase	aman-2	0	0	0	1.9416	1.37771	3.89347	4.72329	0	0	0	0	0	0	0	0
TLASPTTYEANERS*TAAEK	3	Q2PJ74	1066	S	Alpha-mannosidase	aman-2	1.45546	6.65044	7.00702	3.88319	5.51086	0	0	1.69351	2.41185	0	0	0	0	0	0
TLASPTTYEANERS*TAAEK	2	Q2PJ74	1066	S	Alpha-mannosidase	aman-2	8.73273	7.98053	8.40843	0	4.13314	5.84021	0	0	0	0	0	0	0	0	0
TLASPTTYEANERST*AAEK	3	Q2PJ74	1067	T	Alpha-mannosidase	aman-2	0	0	0	0	0	1.94674	0	0	0	0	0	0	0	0	0
ARLES*QNDGCLS*PSSLK	2	D7SFL2	134	S	Protein AMPD-1, isoform b	ampd-1	0	0	0	4.85399	5.51086	5.84021	3.14886	0	0	10.1381	0	0	0	2.34143	0
ARLES*QNDGCLS*PSSLK	2	D7SFL2	127	S	Protein AMPD-1, isoform b	ampd-1	0	0	0	4.85399	5.51086	5.84021	3.14886	0	0	10.1381	0	0	0	2.34143	0
ARLES*QNDGCLSPSS*LK	2	D7SFL2	137	S	Protein AMPD-1, isoform b	ampd-1	0	0	0	0	0	0	1.57443	0	0	0	0	0	0	0	0
ARLES*QNDGCLSPSS*LK	2	D7SFL2	127	S	Protein AMPD-1, isoform b	ampd-1	0	0	0	0	0	0	1.57443	0	0	0	0	0	0	0	0
ARLES*QNDGCLSPSSLK	2	D7SFL2	127	S	Protein AMPD-1, isoform b	ampd-1	4.36637	7.98053	1.4014	3.88319	5.51086	9.73369	6.29772	0	0	12.6727	0	0	9.35576	11.7071	6.66945
ARLES*QNDGCLSPSSLK	3	D7SFL2	127	S	Protein AMPD-1, isoform b	ampd-1	0	0	0	0	4.13314	7.78695	0	0	0	0	0	0	0	0	0
ARLESQNDGCLS*PSSLK	2	D7SFL2	134	S	Protein AMPD-1, isoform b	ampd-1	1.45546	5.32035	0	3.88319	1.37771	3.89347	7.87216	0	0	0	0	0	3.7423	0	0
ARLESQNDGCLS*PSSLK	3	D7SFL2	134	S	Protein AMPD-1, isoform b	ampd-1	0	2.66018	0	0	0	0	1.57443	0	0	0	0	0	0	0	0
ARLESQNDGCLSPSS*LK	2	D7SFL2	137	S	Protein AMPD-1, isoform b	ampd-1	2.91091	0	0	0	0	0	1.57443	0	0	0	0	0	0	0	0
ARLESQNDGCLSPSS*LKS*VLDEIQTEPR	3	D7SFL2	137	S	Protein AMPD-1, isoform b	ampd-1	0	0	0	0	0	0	1.57443	0	0	0	0	0	0	0	0
ARLESQNDGCLSPSS*LKS*VLDEIQTEPR	3	D7SFL2	140	S	Protein AMPD-1, isoform b	ampd-1	0	0	0	0	0	0	1.57443	0	0	0	0	0	0	0	0
CKS*PQHIDLHTFR	4	D7SFL2	153	S	Protein AMPD-1, isoform b	ampd-1	8.73273	15.9611	1.4014	9.70798	12.3994	5.84021	9.44659	15.2416	14.4711	0	0	0	3.7423	0	5.00208
CKS*PQHIDLHTFR	3	D7SFL2	153	S	Protein AMPD-1, isoform b	ampd-1	16.01	18.6212	19.6197	13.5912	23.4211	17.5206	17.3187	13.5481	14.4711	0	0	0	0	0	10.0042
CKS*PQHIDLHTFR	2	D7SFL2	153	S	Protein AMPD-1, isoform b	ampd-1	10.1882	15.9611	15.4154	11.6496	15.1549	17.5206	11.021	3.38702	0	0	0	0	0	0	0
DT*NGVHFFNPAADNSDEETTAAS*PSSDVARPNPLDSAR	4	D7SFL2	5	T	Protein AMPD-1, isoform b	ampd-1	7.27728	11.9708	4.20421	0.970798	5.51086	7.78695	0	3.38702	0	0	0	0	0	0	0
DT*NGVHFFNPAADNSDEETTAAS*PSSDVARPNPLDSAR	4	D7SFL2	26	S	Protein AMPD-1, isoform b	ampd-1	7.27728	11.9708	4.20421	0.970798	5.51086	7.78695	0	3.38702	0	0	0	0	0	0	0
DT*NGVHFFNPAADNSDEETTAASPSSDVAR	3	D7SFL2	5	T	Protein AMPD-1, isoform b	ampd-1	0	0	0	0	0	0	0	0	0	2.53453	3.04655	2.68918	0	0	0
DT*NGVHFFNPAADNSDEETTAASPSSDVARPNPLDSAR	3	D7SFL2	5	T	Protein AMPD-1, isoform b	ampd-1	0	0	0	0	1.37771	0	0	0	0	0	0	0	0	0	0
DT*NGVHFFNPAADNSDEETTAASPSSDVARPNPLDSAR	4	D7SFL2	5	T	Protein AMPD-1, isoform b	ampd-1	5.82182	2.66018	1.4014	1.9416	4.13314	11.6804	1.57443	1.69351	0	2.53453	0	18.8243	0	2.34143	5.00208
DTNGVHFFNPAADNS*DEETTAAS*PSSDVAR	3	D7SFL2	26	S	Protein AMPD-1, isoform b	ampd-1	1.45546	0	0	0	0	0	0	3.38702	0	0	0	0	0	0	0
DTNGVHFFNPAADNS*DEETTAAS*PSSDVAR	3	D7SFL2	18	S	Protein AMPD-1, isoform b	ampd-1	1.45546	0	0	0	0	0	0	3.38702	0	0	0	0	0	0	0
DTNGVHFFNPAADNS*DEETTAAS*PSSDVARPNPLDSAR	4	D7SFL2	18	S	Protein AMPD-1, isoform b	ampd-1	10.1882	7.98053	0	0.970798	4.13314	3.89347	3.14886	3.38702	0	0	0	5.37837	0	2.34143	0
DTNGVHFFNPAADNS*DEETTAAS*PSSDVARPNPLDSAR	4	D7SFL2	26	S	Protein AMPD-1, isoform b	ampd-1	10.1882	7.98053	0	0.970798	4.13314	3.89347	3.14886	3.38702	0	0	0	5.37837	0	2.34143	0
DTNGVHFFNPAADNS*DEETTAAS*PSSDVARPNPLDSAR	3	D7SFL2	18	S	Protein AMPD-1, isoform b	ampd-1	11.6436	13.3009	5.60562	9.70798	9.644	11.6804	7.87216	6.77404	0	0	0	5.37837	0	0	0
DTNGVHFFNPAADNS*DEETTAAS*PSSDVARPNPLDSAR	3	D7SFL2	26	S	Protein AMPD-1, isoform b	ampd-1	11.6436	13.3009	5.60562	9.70798	9.644	11.6804	7.87216	6.77404	0	0	0	5.37837	0	0	0
DTNGVHFFNPAADNS*DEETTAASPSSDVAR	3	D7SFL2	18	S	Protein AMPD-1, isoform b	ampd-1	2.91091	3.99026	2.80281	0.970798	2.75543	9.73369	11.021	6.77404	7.23554	7.6036	3.04655	2.68918	9.35576	0	15.0063
DTNGVHFFNPAADNS*DEETTAASPSSDVARPNPLDSAR	4	D7SFL2	18	S	Protein AMPD-1, isoform b	ampd-1	7.27728	5.32035	5.60562	1.9416	5.51086	9.73369	12.5954	22.0156	0	0	0	18.8243	0	2.34143	3.33472
DTNGVHFFNPAADNS*DEETTAASPSSDVARPNPLDSAR	3	D7SFL2	18	S	Protein AMPD-1, isoform b	ampd-1	13.0991	11.9708	11.2112	6.79559	13.7771	23.3608	15.7443	20.3221	0	10.1381	0	10.7567	0	9.36571	5.00208
DTNGVHFFNPAADNSDEET*TAAS*PSSDVAR	3	D7SFL2	22	T	Protein AMPD-1, isoform b	ampd-1	1.45546	0	0	0	0	0	0	0	0	0	0	0	0	0	0
DTNGVHFFNPAADNSDEET*TAAS*PSSDVAR	3	D7SFL2	26	S	Protein AMPD-1, isoform b	ampd-1	1.45546	0	0	0	0	0	0	0	0	0	0	0	0	0	0
DTNGVHFFNPAADNSDEET*TAASPSSDVAR	3	D7SFL2	22	T	Protein AMPD-1, isoform b	ampd-1	0	0	0	0	0	0	0	0	0	2.53453	0	0	0	0	0
DTNGVHFFNPAADNSDEETTAAS*PSSDVARPNPLDSAR	4	D7SFL2	26	S	Protein AMPD-1, isoform b	ampd-1	0	0	0	0	4.13314	0	0	0	0	0	0	0	0	0	0
DTNGVHFFNPAADNSDEETTAAS*PSSDVARPNPLDSAR	3	D7SFL2	26	S	Protein AMPD-1, isoform b	ampd-1	0	0	0	0	0	0	1.57443	0	0	0	0	0	0	0	0
FFNPAADNS*DEETTAAS*PSSDVARPNPLDSAR	3	D7SFL2	18	S	Protein AMPD-1, isoform b	ampd-1	1.45546	2.66018	5.60562	0	0	1.94674	0	0	0	0	0	0	0	0	0
FFNPAADNS*DEETTAAS*PSSDVARPNPLDSAR	3	D7SFL2	26	S	Protein AMPD-1, isoform b	ampd-1	1.45546	2.66018	5.60562	0	0	1.94674	0	0	0	0	0	0	0	0	0
FFNPAADNS*DEETTAASPSSDVAR	2	D7SFL2	18	S	Protein AMPD-1, isoform b	ampd-1	0	0	5.60562	0	0	0	0	5.08053	7.23554	12.6727	0	0	0	14.0486	3.33472
FFNPAADNS*DEETTAASPSSDVAR	3	D7SFL2	18	S	Protein AMPD-1, isoform b	ampd-1	0	2.66018	0	0	0	0	0	0	0	2.53453	0	0	0	0	0
FFNPAADNS*DEETTAASPSSDVARPNPLDSAR	3	D7SFL2	18	S	Protein AMPD-1, isoform b	ampd-1	5.82182	6.65044	18.2183	3.88319	0	5.84021	17.3187	6.77404	0	12.6727	0	24.2027	3.7423	16.39	3.33472
FNPAADNS*DEETTAASPSSDVARPNPLDSAR	3	D7SFL2	18	S	Protein AMPD-1, isoform b	ampd-1	0	1.33009	0	0	0	0	0	0	0	5.06907	0	0	0	0	0
[truncated: 28,836 more rows]
