# Supplementary material for: Insulin signaling regulates longevity through protein phosphorylation in Caenorhabditis elegans
Source: Nat Commun. 2021 Jul 27;12:4568. doi: 10.1038/s41467-021-24816-z (PMC8316574; doi:10.1038/s41467-021-24816-z)
Supplement: Supplementary file 5 — Dataset 3 [file 41467_2021_24816_MOESM5_ESM.xlsx]

## Sheet: daf-2 regulated phosphoisoform
The daf-2 regulated phosphoisoforms determined by requiring at least three independent and reliable quantitation measurements in both daf-2 and WT control.
The control value: 1). if the phosphoisoforms were quantified more than twice in WT samples, quantitation data in WT samples were the control values. 2). for phosphoisoforms quantified only once or twice in WT samples, quantitation data from WT, daf-16 and daf-16;daf-2 samples were all subjected to the control values, see methods).
Fold changes (FC) comparing the median of values in daf-2 vs that in control were plotted to estimate the SD value. The 14N/15N ratios were subjected to Wilcoxon rank-sum test. Phosphoisoforms met the criteria of [(FC beyond 1.5 SD and one-tailed p < 0.05) or (FC beyond 1.0 SD and two-tailed p < 0.05)] were differentially phosphorylated in daf-2.
The daf-2 regulated phosphoisoforms happened to be those that were quantified at least three times in both daf-2 and WT.
Protein fold change data from Walther et al., 2015. mRNA fold change data from Son et al., 2017.
			Phosphorylation		Protein	mRNA	The 14N/15N ratios of quantified phosphopeptides (> 0.75 PhosphoRS site probability) were combined by ";" if they belong to the same phosphoisoform in each sample
Phosphoisoform (position1:residue; position2:residue;…...);Uniprot ID	Phosphopeptide (phosphorylation marked as * at the right side of S/T/Y residues)	Gene	daf-2/WT	Two-Tailed p value (rank sum test)	daf-2/WT (Walther et al., 2015)	daf-2/WT (Son et al., 2017)	WT_Bio1	WT_Bio2	WT_Bio3	daf-2_Bio1	daf-2_Bio2	daf-2_Bio3	daf-2_Bio4	daf-16; daf-2_Bio1	daf-16; daf-2_Bio2	daf-16; daf-2_Bio3	daf-16; daf-2_Bio4	daf-16_Bio1	daf-16_Bio2	daf-16_Bio3	daf-16_Bio4
553:S;Q95ZQ4	HAS*MSMPQKPAGIR	aak-2	0.608025	0.0209213	2.17	1.22287	0;0;	1.63;1.30;	2.03;1.61;	0;1.00;	0;0;	1.04;0.97;	0;0.85;	0;0;	0;0;	0;0;	0;0;	0;0;	0;0;	0;0;	0;0;
570:S;Q95ZQ4	TSS*MPQAMSMEASIEK	aak-2	1.43506	0.0338949	2.17	1.22287	0.77;	0.58;	0.89;	1.58;	0.96;	1.02;	1.19;	0.99;	0.93;	0.64;	0.95;	0;	0.68;	0.95;	1.02;
597:T;601:S;Q95ZQ4	MEVHDFSDMSCDVT*PPPS*PGGAK	aak-2	1.46774	0.0338949	2.17	1.22287	0.56;0;	0.62;0;	0.62;0;	0.96;0.98;	0;0;	0.68;0;	0.86;0;	0.51;0;	0.60;0;	0.64;0;	0.52;0;	0.51;0;	0.53;0;	0.62;0.61;	0.78;0;
34:S;38:S;G5EFG4	KKVETPTAMSS*QHPS*VNSLCCLDEELDQAAATLAK	abcf-2	1.42857	0.0167034	0.83	1.03306	1.16;0;	1.10;1.12;	0;0;	1.80;1.61;	1.60;2.42;	1.22;1.46;	1.47;0;	2.59;0;	0;0;	0;0;	0;0;	0;0;	0;0;	0;0;	0;0;
1184:S;1187:T;B3WFV9	VIRPS*PHT*STSNLTTENTPLLKDEEPPKTNPDEPKV	abts-1	1.62069	0.000524277	1.12	1.2843	0;0;0;0;0;0;0.73;0;0.96;	0;0;0;0;0;0;0.54;0.52;0.45;	0;0.55;0;0;0.96;0.58;0.62;0.54;0.60;	0;1.01;0;0;1.03;0.94;1.03;1.03;1.30;	0;0.95;0;0;0.85;0;0;0.88;1.00;	0;0;0.89;0;0;0.79;0.93;0;0.94;	0;0.70;0;0;0.91;1.12;0.76;0.69;1.12;	0;0.90;0;0.91;0;0;0.91;1.22;1.30;	0;1.08;0;0;0;0;1.36;1.34;0;	0;0;0;0;0;0;0;0.92;0;	1.04;0;0;0;0;0;1.11;0.94;0;	0;0;0;0;0;0;0.69;0;0.85;	0;0;0;0;0;0;0;0;1.29;	0;0;0;1.19;0;0;0.98;1.19;1.16;	0;1.57;0;0;0;0;1.32;1.96;1.71;
1184:S;1188:S;B3WFV9	VIRPS*PHTS*TSNLTTENTPLLK	abts-1	1.62712	0.0491408	1.12	1.2843	0;0;0;0;0;0.96;0;	0;0;0.55;0.59;0.58;0.52;0;	0;0;0.68;0;0;0.77;0;	0;1.04;1.44;0;0;0;0;	0;0;0;0;0;1.19;0;	0;0;0;0;0;0.88;0;	1.10;0;0.87;0.51;0;0.72;0;	0;0;0;0.90;0;1.03;0;	0;0;0;1.04;1.09;0.97;0;	0;0;0;0;0;0;0;	0;0;0;0;0;1.36;1.04;	0;0;0;0;0;0.72;0;	0;0;1.29;0;0;0;0;	0;0;0;0;0;1.19;0;	0;0;1.71;1.57;1.30;1.50;0;
37:S;Q18599	EVAFPIAGKS*PK	acer-1	1.3871	0.0495346	0.94	0.863784	0.55;	0.71;	0.62;	1.41;	0.86;	0.83;	0;	0;	0;	0.72;	0.79;	0.65;	0;	0.69;	0;
68:S;Q9N5S8	RKES*ALTAPFFLNK	acl-4	1.55	0.00815097	NA	1.36237	0.61;0;0;0;	0;0;0;0;	0.59;0.61;0;0.53;	1.12;0;0;0;	0.76;0;0;0;	0;0;0.82;0.66;	0.93;0;0.95;1.04;	0.63;0;0;0;	0;0.57;0;0;	0;0.36;0;0;	0;0;0;0;	0;0;0;0;	0;0.66;0;0;	0;0.40;0;0;	0;0.63;0;0;
15:S;Q1ZXU8	RSSS*ASDLGIINR	acl-5	2.70909	0.0026998	1.52	0.969134	0;0.67;0;0.55;	0;0.22;0;0.59;	0;0.50;0;0;	0;1.46;1.49;2.00;	0;1.54;0;1.45;	0;1.06;0;1.11;	0;1.90;0;1.64;	0;0.59;0;0.59;	0;0.61;0;0;	0;0.82;0;0.77;	0;0.61;0;0;	0;0.53;0;0;	0.54;0.52;0.63;0;	0.54;0.48;0.51;0.52;	0;0.61;0;0;
14:S;15:S;Q1ZXU8	RSS*S*ASDLGIINR	acl-5	1.33721	0.0105152	1.52	0.969134	0;0;0.91;0;	0;0;0.84;0.88;	0;0;0.75;0;	1.55;0;1.11;1.91;	0;0;1.08;0;	0;0;0.98;0;	0;0;1.19;0;	0;0;0.96;0.94;	0;0;1.01;0;	0;0;1.05;0.94;	0;0;0.94;1.24;	0;0;0.87;0.88;	0;0;1.04;0;	1.19;0.88;0.89;0;	0;0;0.94;0;
466:S;P53585	APPS*PAANATPTEHPLTTAQQNK	acly-1	2.02985	0.00657841	2.93	0.687167	0.90;0;	0.62;0;	0.72;0.59;	1.67;1.28;	1.47;1.04;	1.36;1.07;	1.52;1.36;	0.77;0.74;	0.78;0.76;	1.14;1.26;	0.85;0.89;	0.60;0.61;	0.71;0.60;	0.96;0.99;	1.03;1.02;
653:S;Q18496	IAEGS*ESGIGDTTTLVDESVIK	acs-19	2.15385	0.028351	1.17	1.35386	0;0.79;0;0;	0;0.84;0;0;	2.08;2.13;2.29;0;	6.07;6.83;4.97;0;	0;2.16;0;0;	0;1.12;0;0;	0;4.48;0;2.56;	0;3.56;2.00;4.17;	3.41;3.36;0;0;	0;0.51;0;0;	2.06;3.30;0;0;	0;1.14;0;1.11;	1.06;1.07;0.97;0;	0;4.52;0;0;	0;6.86;4.17;0;
401:Y;P27604	TLDEEVAY*LHLAQLGVK	ahcy-1	0.56833	0.0026998	0.49	1.09333	1.83;1.94;	2.40;2.26;	2.54;2.35;	1.17;1.11;	1.17;1.31;	1.33;1.36;	1.36;0;	1.78;1.96;	0;1.21;	0;0;	0;0;	0;0;	2.29;3.55;	0;0;	0;0;
492:T;Q17941	EIEPPYKPNVQSETDTSYFDNEFTSQPVQLT*PPSR	akt-1	2.20661	0.00467773	2.44	1.10127	0;0;0;0;	0.58;0.55;0.63;0.64;	0;0;0;0;	1.61;1.44;1.76;1.74;	1.12;0;1.10;1.23;	1.16;0;1.53;0.96;	0;0;0;0;	0.53;0;0;0.52;	0;0;0;0;	0;0;0;0;	0;0;0;0;	0;0;0;0;	0;0;0;0;	0.58;0;0;0;	0;0;0;0;
480:S;P52713	GS*FLGDLNFYGK	alh-8	0.573991	0.0495346	0.78	1.10859	1.64;	2.34;	2.23;	0.80;	0;	1.44;	1.28;	1.20;	1.41;	0;	0;	0;	1.87;	1.28;	0;
153:S;D7SFL2	CKS*PQHIDLHTFR	ampd-1	1.41694	0.00275042	1.28	0.905271	0;1.14;1.47;1.62;1.80;	1.92;0;1.55;1.49;1.61;	5.38;0;1.52;1.52;1.50;	1.61;0;2.28;2.10;2.25;	1.90;0;2.00;2.25;2.29;	0;2.30;2.02;2.10;2.10;	1.12;0;2.67;2.52;2.49;	0;0;1.83;1.79;2.09;	2.22;0;0;1.87;1.11;	0;0;0;0;0;	0;0;0;0;0;	0;0;0;0;0;	0;0;0;1.14;0;	0;0;0;0;0;	0.89;0;0;1.92;1.78;
62:S;D7SFL2	TVDS*ELFDSGPFKK	ampd-1	1.74143	0.00298491	1.28	0.905271	2.08;2.36;	1.50;1.25;	1.66;1.55;	3.28;2.83;	2.58;2.76;	2.40;2.30;	3.09;3.09;	2.34;2.59;	2.15;0;	1.90;1.29;	2.04;0;	1.26;1.10;	1.98;0;	2.02;1.83;	2.53;0;
134:S;D7SFL2	LESQNDGCLS*PSSLK	ampd-1	1.81154	0.0338949	1.28	0.905271	1.39;	1.30;	1.01;	2.22;	2.86;	1.98;	2.49;	0.97;	1.11;	0;	0.97;	0;	1.10;	2.44;	1.32;
284:S;Q7JMQ6	YVVLTGNQELKPLTAKES*A	aqp-2	1.80208	0.00657841	1.54	0.942518	0;0;	0.47;0.36;	0.49;0.57;	1.15;1.12;	0.62;0.66;	0.86;0.72;	0.87;0.87;	0.95;0.59;	0.59;0.64;	0;0;	0;0;	0;0;	0;0.48;	0.62;0.75;	0.91;0.92;
540:S;Q21463	ASLVHENS*AHNIGDEFCNNK	asns-2	10.4609	0.00341479	9.01	1.29185	0;0.61;0.64;	0;0;0.35;	0;0.95;0.86;	0;11.71;10.25;	0;4.44;3.64;	0;2.08;2.15;	0;8.95;9.94;	0;2.26;2.04;	0;2.25;1.87;	0;0;0.51;	1.83;2.30;1.98;	0;0.76;0.71;	0.96;1.02;1.02;	0;2.11;1.65;	0;2.23;2.13;
1871:S;Q21480	QES*PSFNCNISPIK	atg-2	1.54444	0.0495346	NA	1.1196	0.89;	0.94;	0.90;	1.39;	1.09;	0;	1.41;	1.16;	1.02;	1.24;	1.00;	0.76;	0.63;	0.99;	0;
321:S;O17406	YVSDSDGAPS*DEDDVDFGKK	attf-2	0.670455	0.00119375	0.72	0.825208	0.39;0.41;0.44;	0;0.39;0;	0.59;0.58;0.54;	0.32;0.29;0.32;	0;0.34;0;	0.25;0.24;0;	0.27;0.30;0;	0;0.58;0;	0.71;0.76;0.80;	0;0.34;0;	0;0.81;0;	0;0.52;0;	0.75;0.67;0.64;	0.86;0.75;0.77;	1.00;0.98;0.95;
204:S;O17406	DAAEAPAADEES*EAAEEK	attf-2	0.643312	0.0201368	0.72	0.825208	0;0;	1.59;1.57;	0;1.35;	0.91;0.99;	0;1.03;	1.17;1.23;	0;0.95;	0;0;	0;0;	0;0;	0;0;	0;1.41;	0;1.23;	0;0;	0;0.86;
410:S;414:S;Q5FC83	YQGPPPPQQQQQQQPQQQQFSGEQSRPQS*HPNS*QPTTPGPR	atx-2	1.56731	0.0253473	1.03	1.15421	0;0;0;0;	0;0;0;0.97;	0;0;1.04;1.04;	0;0;1.67;1.71;	0;0;0;1.48;	0;0;0;1.36;	0;0;0;1.63;	0;0;0.98;1.10;	1.39;1.00;0;1.12;	1.31;0;0;0;	1.14;0;0;0;	1.47;1.19;0;1.00;	0;0;1.18;1.36;	0.95;0;0;1.07;	1.16;0.96;0.87;0.96;
984:T;G5ECL4	SHST*ISDQTPSRPHDTSHAPLVAVNDD	bam-2	1.39815	0.0338949	NA	1.55658	0.49;	0.54;	0.62;	0.84;	0.71;	0.77;	0.74;	0.60;	0;	0;	0;	0;	0;	0;	0;
108:S;Q9U1S2	KTETSVNKPQMEALLAQPIDGS*SEK	brp-1	2.2029	9.36363e-05	4.52	1.9664	1.00;0.73;0.74;0;	0.69;0.61;0.72;0;	0.69;0.67;0.61;0;	1.71;1.58;1.34;0;	1.70;1.60;1.25;0;	1.02;1.07;1.03;0;	1.66;1.30;1.52;1.72;	0.94;0.96;0.96;0;	1.02;1.50;0.94;0;	1.07;1.04;0.74;0;	0.95;1.04;0.91;1.09;	0.63;0.69;0.63;0;	0.91;0.94;0.81;0;	0.79;0.79;0;0;	0.90;0.79;0.98;0;
115:S;Q9U1S2	TINS*AENPGMMAIPLAR	brp-1	2.80597	0.00448325	4.52	1.9664	0.65;0.68;	0;0.88;	0.66;0.67;	2.22;2.73;	1.63;1.95;	0;1.17;	1.63;1.88;	0.96;0.86;	0.99;0.97;	0.85;0.81;	0.99;0.96;	0.72;0.71;	0.70;0.69;	0;0.86;	0;0.79;
46:S;Q20932	EDS*QTDEFVPDSLSSK	byn-1	1.37052	0.0209186	0.86	0.797485	0;4.50;0;5.21;	0;0;0;2.40;	2.13;2.69;2.51;2.35;	0;2.83;0;2.83;	0;5.00;5.71;0;	0;6.31;5.32;7.21;	3.31;3.44;3.20;3.31;	0;0;0;0;	0;3.30;0;3.47;	0;0;0;0;	0;0;0;2.83;	0;3.85;0;3.39;	0;3.68;0;3.68;	0;0;0;3.65;	4.36;3.92;0;4.00;
242:S;G5EDZ6	NVS*EKELGQIVEGKPEHTVR	C01B4.7	4.67593	0.00194577	NA	1	0.96;1.08;	1.00;1.08;	1.76;1.58;	5.29;6.83;	3.81;4.32;	4.81;2.89;	5.97;6.88;	0;0;	0;0;	0;0;	0;0;	0;0;	11.44;3.22;	0;0;	0;0;
18:S;G5EDZ6	GGGDS*DIFETPQR	C01B4.7	4.20769	0.0338949	NA	1	0.65;0;0;	0.49;0;0;	0.77;0;0;	3.90;0;0;	2.16;0;0;	1.84;0;0;	3.31;0;0;	2.43;2.00;0;	1.83;1.83;2.06;	0.58;0;0;	1.90;0;1.90;	2.63;0;2.86;	2.64;2.51;2.19;	2.64;1.86;0;	2.49;2.04;3.00;
79:S;81:S;Q17636	PKS*VS*PNPHPDVPAVTVGALSAPADK	C04G6.4	2.56356	0.0174171	1.73	0.945513	0;0;2.48;0;	0;1.39;0.97;0;	0;0;0.97;0;	0;2.83;3.42;3.42;	0;0;2.96;0;	0;0;2.46;0;	2.18;3.20;3.09;0;	0;0;1.63;0;	0;0;0;0;	0;0;0;0;	0;0;0;0;	0;0;1.08;0;	0;0;0;0;	0;0;0;0;	0;0;0;0;
15:S;G5EDA7	NS*MSATFNYLHLDADK	C06H5.6	0.716912	0.0274863	1.06	0.803614	2.75;0;0;0;	2.70;2.74;0;0;	2.10;0;0;0;	1.66;1.46;0;0;	1.95;0;0;0;	2.40;0;0;0;	1.95;0;0;0;	2.29;2.46;0;0;	2.61;1.46;2.68;0;	0;0;0;0;	0;0;0;0;	0;0;0;0;	3.12;2.51;3.03;2.64;	0;0;0;0;	0;1.41;0;0;
335:S;B3WFT8	TKS*IETMNEIHTSQK	C14F11.4	0.565217	0.00457444	0.16	1.39381	1.41;1.43;1.35;	2.09;0;2.18;	1.79;2.47;1.66;	0.69;1.17;0.75;	0.79;0;0.89;	1.11;2.06;1.06;	0;0;0;	0.95;0;0.96;	1.36;0;0;	0;0;0;	1.09;1.10;1.14;	1.72;0;1.65;	1.36;0;0;	0.97;0;0;	0;0;0;
318:S;324:S;B3WFT8	NAS*PKPPRS*PVLEVLER	C14F11.4	0.581395	0.00822097	0.16	1.39381	0.82;1.00;	1.52;1.71;	1.27;1.31;	0.63;0.62;	0.70;0.75;	0.86;0.82;	0;0.89;	0.84;0.94;	1.03;0.93;	0.94;1.29;	0;0.83;	1.33;1.15;	1.07;1.00;	0.79;0.83;	0.69;0.59;
335:S;338:T;B3WFT8	S*IET*MNEIHTSQK	C14F11.4	0.559211	0.0143059	0.16	1.39381	0;0;1.04;	0;1.57;0;	1.50;1.58;1.52;	0;0.73;0;	0;0.83;0;	0;0;0;	0.89;0.87;0;	0;0.87;0;	0.94;0.95;0.98;	0.98;0.99;0;	0.90;0.97;0.98;	1.39;1.41;1.35;	1.17;1.21;0;	0.83;0.82;0.89;	0;0.62;0.65;
324:S;B3WFT8	S*PVLEVLER	C14F11.4	0.544248	0.0143059	0.16	1.39381	1.14;1.03;0;	0;1.13;0;	0;1.19;1.02;	0;0.49;0.79;	0;0;0;	0;0.68;0;	0;0.55;0;	0;0;0.95;	0;1.03;0;	0;0;1.24;	0;0.66;0.94;	0;1.22;1.16;	0;1.27;0;	0;0;0;	0;0.73;0;
373:S;B3WFT8	DS*QPANILLTQK	C14F11.4	0.566038	0.0864107	0.16	1.39381	0;2.68;0;	0;1.20;0;	0;1.45;1.73;	1.49;1.34;0;	0;0.75;0;	0;0.90;0;	0;0.51;0;	2.74;1.47;1.43;	0;1.04;1.11;	1.35;1.19;1.07;	1.24;1.08;1.02;	0;1.80;0;	1.49;1.72;1.76;	0;1.02;1.01;	0.83;0.78;0.76;
135:S;138:S;Q18076	HLDEALYGEDHES*IVS*EPPFQAPSHVSSSHVTSHVSSHR	C18B2.5	2.21978	0.00815097	0.67	1.14709	0.46;0.74;0;	0.45;0.41;0;	0;0;0;	1.06;0.89;1.49;	0.75;0.83;1.10;	1.01;0;0;	0;0;0;	0;0;0;	0;0;0;	0;0;0;	0;0;0;	0;0;0;	0;0;0;	0;0;0;	0;0;0;
373:S;376:S;Q18076	SSHSSKS*VDS*SIYEEEEAR	C18B2.5	0.579439	0.00815097	0.67	1.14709	1.48;0;	1.41;0;	1.76;1.73;	0.93;0.81;	1.31;0;	1.15;0.98;	0.89;0.90;	1.41;0;	1.24;0;	1.45;1.19;	1.21;0;	1.53;0;	1.20;1.06;	1.40;1.46;	1.37;1.25;
373:S;Q18076	S*VDSSIYEEEEAR	C18B2.5	0.563694	0.0770999	0.67	1.14709	1.00;	1.57;	1.76;	0.83;	1.09;	0.94;	0.68;	0;	1.14;	0;	1.09;	0;	0.99;	1.12;	1.32;
22:S;Q18091	DYGDNVS*IIDR	C18E9.5	0.663043	0.0143059	0.5	0.815244	0;0.84;0;0;	0;0.89;0;0;	1.06;1.19;0.92;0;	0;0.50;0;0;	0;0.67;0;0;	0;0.75;0;0;	0;0.55;0;0;	0.84;0.81;0.85;0;	0.86;0.90;0.92;1.09;	0.95;0.96;0;0;	0.96;0;0.94;0.81;	0.85;0.82;0.85;0;	0.87;0;1.11;1.13;	0.86;0.74;0.81;0;	0.76;0;0.95;0;
46:S;48:S;H2KYX4	GGS*GS*LTGGGAIVLTNNKPDMK	C23H3.2	1.5	0.00194577	NA	1.62241	0.97;0.94;	0.84;0.89;	0.94;0.92;	1.58;1.66;	1.25;1.19;	1.06;1.16;	1.64;1.54;	1.28;1.26;	1.24;1.11;	0;0.99;	0;0;	0.77;0.76;	0.94;0.82;	0.89;0.95;	1.08;1.05;
46:S;H2KYX4	GGS*GSLTGGGAIVLTNNKPDMK	C23H3.2	1.82632	0.00341479	NA	1.62241	0;0.95;	0.87;0.91;	1.09;1.04;	2.05;1.67;	1.78;1.86;	1.20;1.16;	2.03;1.69;	1.57;1.43;	1.36;1.60;	0.91;0.76;	0;1.30;	0;0;	1.07;1.08;	1.36;0.52;	1.32;2.18;
48:S;H2KYX4	GGSGS*LTGGGAIVLTNNKPDMK	C23H3.2	1.71196	0.0338949	NA	1.62241	0.92;0;	0.91;0;	0;0.98;	0;1.30;	0;0;	0;1.49;	1.66;2.49;	0;1.57;	1.50;0;	0;0;	0;0;	0;0;	0;0.82;	0;0;	0;0;
55:S;P90758	KS*LTSPIWDR	C27A7.5	2	0.0338949	NA	0.997193	0;0.35;	0;0.37;	0;0.48;	0;1.56;	0;0.65;	0;0.61;	0;0.83;	0;1.00;	0;0;	0;0;	0;0;	0;0;	0.69;0;	0;0;	0.86;0;
380:S;Q22918	EAEEETEEES*DDEIAFGGDVK	C37C3.2	0.735751	0.037373	0.95	0.935746	0.66;0.72;	1.00;0.98;	0.95;1.06;	0.72;0.71;	0.71;0.72;	0.53;0.57;	0;0;	0;0.67;	0;0;	0;0;	0;0;	1.12;0.95;	0;0.86;	0;0.75;	0;0;
113:S;115:S;P91136	RSGVES*DS*DDEDDVEK	C37H5.5	0.674603	0.0233422	0.56	0.946347	2.36;0;0;	2.74;2.63;0;	2.41;0;0;	1.30;0;0;	2.42;2.11;0;	1.70;1.98;0;	1.19;1.57;0;	1.63;0;0;	1.65;2.20;0;	1.60;0;0;	2.11;1.55;0;	2.25;2.33;2.00;	2.02;0;0;	0;1.54;0;	2.13;2.26;2.82;
751:S;G5EE16	SITNAHS*FSNVNEIK	C44H4.4	1.56842	0.0338949	1.11	1.39107	0.95;0;	0.99;0;	0.91;0;	2.41;0;	1.45;0;	1.29;0;	1.53;0;	1.71;1.78;	0;0;	1.44;0;	1.38;1.41;	0;0;	0;0;	1.48;0;	0;0;
84:S;87:S;P91185	ISANEEKTESGS*VTS*GTNTTALITDER	C53C11.2	2.55932	0.0253473	NA	2.25274	0;0;	0.64;0;	0.56;0.59;	1.58;0;	1.70;1.51;	0;0;	1.28;1.36;	0.91;0;	0;0;	1.13;0;	0;0;	0.47;0;	0;0;	0;0;	0;0;
82:S;87:S;P91185	TES*GSVTS*GTNTTALITDER	C53C11.2	2.11594	0.0338949	NA	2.25274	0.69;	0.72;	0.60;	1.52;	1.70;	1.40;	1.26;	0.90;	0;	1.13;	0;	0;	0;	0.66;	0;
461:S;O16331	VRPPRVDS*ELDLTVYK	catp-3	1.66667	0.000516932	2.35	4.19919	0.59;0.70;0.62;	0.65;0.65;0.64;	0.60;0.86;0;	1.32;1.19;1.19;	0.80;0.75;0.78;	0.88;0.96;0.89;	1.44;1.36;1.36;	0.56;0;0.59;	0.62;0;0;	0.62;0;0;	0.63;0;0;	0.35;0;0;	0.53;0;0;	0.35;0;0;	0.40;0;0;
179:T;P34556	VYT*HEVVTLWYR	cdk-1	0.6	0.00394775	1.13	0.967107	1.36;1.46;	1.43;1.39;	1.33;1.29;	0.77;0.81;	0.88;0.47;	1.00;0;	0.84;0;	0;0;	0;0;	0;0;	0;0;	0;0;	0;0;	0;0;	0;0;
32:T;33:Y;P34556	EGT*Y*GVVYK	cdk-1	0.756554	0.0143059	1.13	0.967107	1.34;0;0;	1.42;0;0;	1.33;0;1.13;	0.81;0;0;	1.05;0;0;	1.01;1.03;0;	0.80;0;0;	0.96;0;0;	1.02;0.98;0;	1.04;0;1.09;	1.02;0;0;	1.25;0;1.28;	1.16;1.18;1.17;	1.12;0;1.25;	1.16;1.28;0;
33:Y;P34556	IGEGTY*GVVYK	cdk-1	0.507109	0.0495346	1.13	0.967107	2.11;	2.16;	1.87;	0.86;	1.07;	1.10;	0;	0.07;	0.05;	0;	0.13;	0;	0;	0;	0;
248:T;Q19973	AET*PEEEDDEEEEVVK	cec-5	0.534884	0.000911119	0.68	0.850211	0;0;0;	0.86;1.00;0.81;	0.80;0.90;0.86;	0.44;0.46;0.49;	0.58;0.60;0.56;	0.34;0;0.34;	0.47;0.38;0.41;	0;0;0;	0;0;0.51;	0;0;0;	0;0;0.46;	0;0;0;	0;0;0.46;	0;0;0;	0;0.40;0.55;
226:S;Q19973	RAAS*DDDEEEEPVATK	cec-5	0.753247	0.00718952	0.68	0.850211	0;0;0;0;	0.67;0.63;0;0;	0.86;0.77;0;0.77;	0.58;0.55;0.63;0.62;	0.58;0.70;0;0.73;	0.56;0.52;0;0.44;	0.54;0.60;0;0;	0.80;0;0;0;	0.90;0;0;0;	0;0;0;0;	0.85;0;0;0;	0.62;0;0;0;	0.71;0.68;0;0;	0.88;0;0;0;	0.95;1.25;0;1.10;
341:S;345:S;O76337	RNPVVS*PKNS*TAGLLDGLELGSAEPAK	ced-6	1.81884	0.0338949	NA	0.869304	0.69;	0.48;	0.85;	1.30;	1.27;	0.92;	1.24;	0.92;	0;	0;	0;	0;	0.86;	0;	1.12;
917:S;Q7K714	LVIDEVLKS*PQK	ceh-100	0.719512	0.0495346	0.79	0.94717	2.54;0;	2.46;0;	2.08;0;	1.86;0;	0;0;	1.77;0;	1.47;0;	2.18;2.46;	2.20;0;	2.74;0;	0;0;	0;0;	2.19;0;	1.86;0;	1.88;0;
251:S;P91306	CDS*ALGEAGLGAQPIDAQI	cey-2	0.650273	0.00199769	0.24	0.797893	1.80;1.83;1.90;0;	1.66;1.27;0;0;	2.35;2.54;2.47;1.83;	1.67;1.66;0;0;	1.48;1.19;1.14;0;	1.38;0;0;0;	1.08;0.86;0.61;0;	1.81;1.78;1.96;0;	1.52;1.18;0;0;	0.89;0.87;0;0;	0;0;0.94;0;	1.67;1.67;1.61;0;	2.10;1.84;2.00;0;	1.79;1.53;1.76;0;	1.81;1.81;1.81;0;
223:S;P91306	GAGDAADSSAVTESSESAS*DVASPDSK	cey-2	0.414634	0.0105152	0.24	0.797893	0;0;	2.02;1.85;	2.82;2.08;	0.82;0.81;	0;0;	1.33;1.55;	0.61;0.88;	1.08;1.10;	1.05;1.14;	0;1.33;	1.46;1.27;	1.75;1.41;	1.94;1.98;	1.27;1.17;	0.99;1.09;
163:S;P91306	AS*VDGEESQSTDAKPQEMSADAEK	cey-2	0.323232	0.0190165	0.24	0.797893	1.87;0;	0;1.03;	1.36;1.61;	0.47;0.49;	0.60;0;	1.26;0;	0.41;0.29;	0.96;0;	0.90;0;	0;0;	0.94;0;	1.72;0;	0;1.94;	0;0.91;	0.91;0;
163:S;171:S;P91306	AS*VDGEESQS*TDAKPQEMSADAEK	cey-2	0.526923	0.0433081	0.24	0.797893	0;0;	1.38;1.39;	1.22;1.14;	0.37;0;	0;0;	1.00;1.20;	0.33;0;	0.77;0;	0.93;0.87;	0.62;0;	0.93;0;	1.89;0;	2.15;1.98;	0;1.07;	0.86;0.81;
194:S;203:S;Q22516	RDGS*DGEGGGHDS*DQEFEALIK	chd-3	1.48148	0.00547855	0.97	1.28872	0;0.47;0.51;0;	0.54;0.52;0.50;0;	0.63;0.63;0.63;0.66;	0.77;0.80;0.84;0.80;	0;0;0;0;	0;0;0;0;	0;0;0;0;	0;0.56;0;0;	0;0;0;0;	0;0.62;0.56;0;	0;0;0;0;	0;0.57;0.55;0;	0;0;0;0;	0;0;0;0;	0;0;0;0;
10:S;11:S;Q9U1Y5	RRS*S*AEKPIVVVPVTR	chk-2	0.390382	0.0495346	NA	1.19572	7.07;	12.00;	7.04;	2.60;	2.76;	4.21;	0;	2.23;	0;	0;	2.91;	0;	0;	0;	0;
803:S;Q09409	ANVIILSEDSS*EIDEK	cid-1	0.479839	0.0495346	0.9	1.09906	2.48;	2.91;	1.87;	0.79;	0;	1.36;	1.19;	1.20;	1.14;	1.19;	0;	2.08;	1.87;	1.48;	1.14;
274:S;Q8I4J5	KVYPGLLS*PR	cids-2	0.710526	0.0338949	1.36	1.06069	1.04;	1.37;	1.14;	0.73;	1.03;	0.88;	0.74;	0.48;	0;	0;	0;	0;	0;	0;	0;
45:S;O17610	RAPS*EECEIAFSHDDPTLMWK	cka-1	0.465347	0.0338949	NA	1.01861	0;2.02;	0;2.13;	0;1.79;	0;1.41;	0;0.85;	0;0.99;	0;0.89;	1.75;2.13;	0;0;	0;0;	0;0;	0;0;	0;0;	0;0;	0;0;
275:S;Q22942	MPS*LSDETQALGNSLSAFNPADPR	cka-2	1.32086	0.014214	1.01	1.22716	0.96;0.93;	0.89;0.94;	0;0;	1.15;1.34;	0.96;0.98;	0;0;	1.32;1.32;	0.99;1.17;	0;0;	0;0;	0;0;	0;0;	0;0;	0;0;	0;0;
562:S;Q19970	VKADS*EEAESEGTVEVLK	clec-180	4.7027	0.00840799	0.99	1.39068	0;0.40;0.41;	0.74;0;0;	1.29;0;1.50;	3.15;4.32;5.13;	3.08;3.81;4.00;	1.02;0.94;1.43;	2.42;3.81;3.98;	0;0;0;	2.15;2.68;2.83;	0;0;0.77;	0;0;0;	0.88;0;0;	0.79;1.03;1.08;	0;4.32;3.39;	2.40;5.33;4.17;
29:S;G5EC75	VMS*NSNLEHVAR	clh-6	1.36207	0.0338949	NA	0.966246	0;0;0.95;	0;0;0.56;	0;0;0.87;	0;0;1.61;	0;0;1.29;	0;0;0.97;	0;0;1.08;	0;1.23;1.30;	0;0;0.95;	0;0.92;1.03;	0;0.95;1.03;	0;0;1.01;	0;0.90;0.95;	1.20;0;1.16;	0;0;1.19;
107:S;P90961	GPS*PILSTVPR	clic-1	1.31548	0.0338949	0.91	0.741981	0.84;	0.81;	0.93;	1.28;	1.11;	1.04;	1.10;	1.04;	0.99;	0.99;	1.02;	0.79;	0.89;	1.07;	1.16;
57:S;59:T;Q23050	AAAPPASLKS*PT*PGR	clik-1	1.33333	0.00146272	0.97	1.34314	0;0.62;0.66;	0;0.61;0.64;	0;0.53;0.55;	0;0.82;0.89;	0;0.82;0.78;	0;0.74;0.80;	0.89;0.82;0.80;	0;0.32;0.33;	0;0.43;0.50;	0;0.89;0.93;	0;0.45;0.47;	0;0.63;0.67;	0;0.52;0.57;	0;0.47;0.45;	0;0.40;0.39;
57:S;Q23050	AAAPPASLKS*PTPGR	clik-1	1.37607	0.00194577	0.97	1.34314	0.69;0.66;	0.70;0.51;	0.41;0.40;	0.76;0.78;	0.81;0.82;	0.94;0.97;	0.74;0.80;	0.35;0.35;	0.52;0.51;	1.50;1.49;	0.51;0.49;	0.74;0.75;	0.54;0.59;	0.49;0.51;	0.42;0.40;
308:S;Q09936	EWEETKPPGS*ASSVDPFGHYK	clik-2	0.681159	0.0253473	0.58	0.967888	0;0.69;0.85;0.54;0;	0;0;0.67;0.52;0;	0;0;0;0.71;0.82;	0;0;0.73;0.49;0;	0;0.56;0.45;0.39;0;	0;0;0;0.47;0;	0;0;0;0.37;0;	0;0;0;0.48;0.49;	0;0;0;0;0;	0;0;0;0.53;0;	0.55;0;0;0.45;0;	0;0;0;0;0;	0;0;0;0;0;	0;0;0;0.57;0;	0;0;0;0;0;
111:S;113:T;Q9U2D6	YTHRS*VT*PDYEPLRK	cnp-2	0.702247	0.0495346	0.05	1.70241	1.39;0;0;0;	1.78;0;0;0;	1.91;0;0;0;	0.80;0;0;0;	1.36;0;0;0;	1.25;0;0;0;	0;0;0;0;	0.90;0;0;0;	1.02;0;0;0;	1.50;0;0;0;	1.16;0.71;0;0;	2.13;1.61;0;0;	0;0;0;0;	0;0;0.95;1.53;	0.93;0;0;0;
256:S;Q09236	AS*LSGGVSSLAAPISTAPR	copd-1	1.5567	0.0526323	1.04	0.912894	0;0;	0.94;0.97;	1.03;0;	2.34;2.60;	0;1.51;	0;1.00;	0;1.15;	2.13;1.35;	0;1.62;	0;1.33;	0;1.55;	0.96;0;	1.04;1.54;	0;2.11;	0;1.60;
23:S;Q20779	SGS*FYGSNNVEGFK	cox-6A	3.35714	0.00448325	0.81	1.12338	0.42;0;0;	0.30;0;0.39;	0.44;0;0.45;	1.41;0;1.58;	1.10;0;1.51;	0.79;0;0.83;	1.79;0;0;	1.10;0;1.00;	1.18;1.38;1.14;	0.91;0;0.93;	1.08;0;1.16;	0.49;0;0.51;	0.51;0;0.57;	0.98;1.19;0.92;	1.16;1.19;1.07;
1000:S;P91359	IPLYKS*DDEDEDEVFDLQK	cpd-1	1.47222	0.000516932	1.3	1.0008	1.39;1.80;1.32;1.68;	1.44;1.37;1.29;1.44;	1.61;1.63;1.22;1.61;	1.86;2.05;0;2.28;	2.22;2.29;2.16;2.08;	1.80;1.51;1.58;1.44;	2.89;3.20;0;2.49;	1.85;1.36;0;1.94;	0;0;0;0;	2.04;0;0;1.94;	0;0;0;0.74;	1.47;0;0;1.27;	1.27;0;0;1.34;	1.46;0;0;1.27;	1.66;0;0;1.73;
344:S;Q19520	TEDVAVDS*DDDDSILLNR	ctf-4	0.597826	0.0736383	1.34	1.11829	1.24;0.92;	0;0;	0;0.58;	0.58;0.55;	0;0.59;	0;0.54;	0;0.49;	0;0;	0;0.70;	0;0;	0;0;	0;0.68;	0;0;	0;0.80;	0;0.80;
584:S;588:S;Q8T666	DFVESNPPPS*ELGS*PTTR	cup-5	1.32787	0.0495346	NA	1.14933	0;0.68;	0;0.46;	0;0.61;	0;0.85;	0;0.81;	0;0;	0;0.76;	0;0.61;	0;0;	0;0.76;	0;0.57;	0.49;0.61;	0;0.58;	0;0.54;	0;0.56;
10:S;Q18960	PANELFGDS*DPEGDEIFER	D1081.7	0.455056	0.0026998	0.51	0.929471	3.00;0;0;0;3.09;	2.67;0;3.69;0;2.40;	2.20;0;0;0;2.20;	1.08;0;0;0;1.17;	0;0;0;0;1.74;	0;0;0;0;1.85;	0.72;0;0;0;1.26;	0;0;0;0;1.55;	0;0;0;0;1.39;	0;0;0;0;0;	0;0;0;0;1.38;	2.27;1.01;0;0;2.17;	2.26;0;0;1.54;2.10;	0;0;0;2.02;1.38;	0;0;0;1.17;1.43;
345:S;348:S;O16850	TQS*NLS*IPGSSSR	daf-16	0.252475	0.0495346	NA	1.20228	4.04;	4.57;	3.27;	1.08;	0.79;	1.02;	0;	0;	5.50;	5.47;	7.07;	0;	5.28;	6.79;	5.33;
284:S;287:S;Q564W7	KADLSS*DFS*DDEAPAKK	dao-5	0.634146	0.0108053	0.58	0.770973	0;0;0;1.21;0;	0;0;0;0;0.98;	1.58;0;1.43;1.71;1.44;	0;0;0;0.61;0.78;	0;0;1.43;1.28;0;	0;0;1.05;0.99;0;	0;0.97;0.80;0.76;0.85;	0;0;1.19;1.14;0;	0;0;1.60;0;0;	0;0;1.19;0;1.08;	0;0;1.60;0;1.38;	0;0;1.45;0;1.39;	0;0;1.40;1.51;1.54;	0;0;1.53;1.68;1.46;	0;0;1.63;0;1.63;
214:T;215:T;Q20870	QQSEQQT*T*PQNSPTNLQHQQSPQVFFGGDQDPIR	daz-1	0.696875	0.0338949	NA	1.15385	0;2.75;	3.20;0;	3.27;0;	0;0;	2.03;2.22;	0;0;	2.24;2.45;	0;0;	0;0;	0;0;	0;0;	0;0;	0;0;	0;0;	0;0;
82:S;86:S;Q21736	VHDS*DGDS*ENEVEETVGDVEK	ddx-52	0.574419	0.000636299	NA	0.908906	0;2.15;0;	2.34;2.34;1.73;	2.86;1.68;2.01;	1.05;1.18;0.93;	0;1.54;1.38;	0;1.36;1.53;	1.14;1.28;1.19;	0;2.04;2.29;	0;0;1.34;	0;2.16;1.72;	0;0;1.30;	0;1.74;2.33;	0;0;0;	1.90;2.18;1.46;	0;0;2.13;
529:S;543:S;Q8MPW0	MS*LAENPFAEFFPAGS*PEQPK	del-6	1.72168	0.000103561	0.95	1.79267	3.05;3.09;3.19;2.48;0;3.00;3.30;	0;3.56;0;3.20;3.56;3.49;0;	0;0;0;2.13;2.47;2.13;0;	0;7.45;0;5.47;4.82;6.56;0;	0;4.71;0;10.00;4.44;0;0;	0;5.32;0;5.94;5.32;5.94;0;	0;4.48;0;2.45;0;4.71;0;	0;2.00;0;0;0;1.66;2.53;	0;0;0;0;0;0;0;	0;0;0;0;0;0;0;	0;0;0;0;0;0;0;	0;1.27;0;0;0;0;1.27;	0;0;0;0;0;0;0;	0;0;0;0;0;0;0;	0;0;0;0;0;0;0;
221:S;Q9N303	PADS*DDEIDIEPR	deps-1	0.570265	0.000330771	0.56	1.08511	2.48;2.75;1.50;2.91;	2.82;2.82;2.43;2.82;	1.35;2.18;2.23;2.29;	1.09;1.14;0.94;1.13;	1.40;1.40;0;1.57;	1.63;2.02;1.87;1.98;	0;1.19;0;0.89;	0;1.30;0;1.73;	0;0;0;1.47;	0;0;0;1.82;	0;0;0;1.46;	0;1.67;0;2.17;	0;0;0;2.12;	0;0;0;1.45;	0;0;0;1.33;
204:S;Q9N303	VCEAPWNAGS*PDSK	deps-1	0.457143	0.0495346	0.56	1.08511	0.82;	0.70;	0.61;	0.32;	0.28;	0.36;	0;	0.43;	0.47;	0.56;	0.49;	0.78;	0.84;	0.59;	0;
257:S;Q7Z124	KDEAFLPIGGNFGGS*TSYLR	dlg-1	1.78261	0.000911119	0.88	0.990677	0.54;0;0.46;0;	0.46;0;0.42;0;	0.45;0;0.50;0;	1.06;0.87;1.01;0;	0.72;0;0.82;0;	0.76;0;0.73;0.89;	0.69;0.90;0.59;0;	0.73;0.71;0;0;	0;0;0;0;	0;0;0;0;	0;0;0;0;	0;0;0;0;	0;0;0;0;	0;0;0;0;	0.92;0;0;0;
63:S;Q94216	KKS*SEEPAELRK	dnj-11	0.563348	0.0446097	0.7	0.987347	1.18;1.55;0;0;	0;2.21;0;0;	2.47;2.69;0;0;	1.45;1.52;0;0;	0;0;0;0;	1.02;1.66;1.04;0;	0.68;0;0;0;	0;0;0;1.66;	2.20;0;0;0;	0;0;0;0;	2.11;2.02;0;2.11;	1.48;0;0;0;	1.51;0;0;0;	1.98;0;0;0;	1.92;0;0;0;
421:S;O16303	GRGGDAYNEDS*DEEQHGGHHGQGVR	dnj-19	0.706806	0.0491408	0.92	0.885939	0;0;0;0;	1.81;2.04;1.96;1.32;	1.97;1.91;1.78;0;	1.26;1.37;1.26;0;	0;1.31;2.22;0;	0;1.40;1.42;0;	0;0;1.33;0;	0;1.55;1.67;0;	0;1.61;1.69;0;	0;0;0;0;	0;1.71;1.65;0;	0;1.63;1.57;0;	0;1.41;1.84;0;	0;1.52;1.29;0;	0;1.48;1.88;0;
561:S;G5EDV0	VESFKS*EETTVAIDDMPALEKEESAEK	E01G4.6	0.682158	0.0252603	0.06	3.38858	5.21;4.40;0;5.21;	5.65;0;0;6.40;	8.32;10.17;0;9.15;	4.32;3.90;0;3.90;	0;6.15;0;3.81;	6.31;6.12;0;2.35;	6.39;5.26;1.49;3.44;	8.73;9.60;0;8.73;	0;0;0;0;	0;0;0;0;	0;9.90;0;0;	0;0;0;0;	4.48;6.06;0;0;	0;0;0;0;	0;0;0;0;
412:S;G5EDV0	LKDLINEALSEKEKS*GEIEQAMEK	E01G4.6	2.33125	0.0758002	0.06	3.38858	0;0;0;0;	0;9.60;8.73;6.40;	13.07;0;15.25;0;	0;0;41.00;0;	0;0;0;0;	0;7.77;25.25;0;	0;22.38;19.89;0;	0;0;0;0;	0;0;0;0;	0;0;18.60;0;	0;0;5.50;0;	0;0;0;0;	0;0;0;0;	0;0;0;0;	0;0;0;0;
2:S;Q19056	S*VSSELPTVVSKPPK	E04F6.4	1.46269	0.0338949	1.62	2.01307	0.58;	0.67;	0.76;	1.06;	0.90;	0.88;	1.16;	0.69;	0.62;	0.86;	0.65;	0.55;	0.55;	0.65;	0.68;
978:S;P34339	GVKPVVS*PPK	egl-45	0.633333	0.00902344	1.05	0.854984	0.76;0;0;	0.59;0.60;0;	0.58;0.70;0;	0.38;0;0;	0.51;0;0;	0.45;0;0;	0.35;0.35;0;	0.36;0.38;0.30;	0;0;0;	0.38;0;0.60;	0.37;0;0.41;	0.55;0;0;	0;0;0;	0.47;0.47;0.50;	0;0;0;
209:S;Q19052	VS*ESFPVVGNR	eif-2A	0.480826	0.0495346	0.7	0.65918	0;0;	5.65;3.10;	0;3.39;	0;0.84;	0;0;	1.63;2.66;	0;0;	0;2.53;	0;3.09;	0;2.82;	0;3.00;	0;3.33;	0;2.90;	0;3.65;	0;0;
49:S;Q9BKU3	LSEYNDKEGMILLSELS*RR	eif-2alpha	1.81818	0.0455003	0.93	0.6072	0;0.97;0;0;0.62;	0;0;0.79;0;0.66;	0;0;1.95;0;1.55;	2.48;2.28;2.41;0;0;	0;0;1.60;0;0;	1.05;0;1.26;1.25;0;	0;0;0;0;0;	0;1.90;2.29;0;0;	0;1.48;0;0;0;	0;0.96;0;0;0;	0;1.68;0;0;0;	0;0;0;0;0;	0;0;0;0;0;	0;1.98;0;0;0;	0;0;0;0;0;
162:S;167:S;P34703	GGYGS*ESERS*EDDFIEDDGDAPR	emb-5	0.564516	0.018533	1.08	1.14428	0;0.45;	0.71;0.58;	0.64;0.62;	0.34;0.35;	0.59;0.48;	0;0.41;	0.35;0.32;	0.66;0.65;	0;0;	0.91;0.85;	0;0;	0.96;0.93;	0.76;0.67;	0.69;0.74;	0;0.67;
1413:S;G5EC05	EAEIDVDS*DEEMEEITEK	evl-14	0.711864	0.0338949	0.89	1.08962	0.59;0.55;	0;0.64;	0;0.59;	0;0.43;	0;0;	0;0.27;	0;0.42;	0;0;	0;0;	0;0;	0;0;	0;0.51;	0;0;	0;0;	0;0;
1428:S;G5EC05	DNVS*LDNLIISPILDESSGR	evl-14	0.529197	0.0550088	0.89	1.08962	1.48;0;1.21;	3.00;0.62;1.26;	0;1.61;0;	0;0;0.61;	0;0;0.82;	0;0;1.19;	0;0;0.63;	0;0.83;0.92;	0;0;0;	0;0;0;	0;0;0;	1.67;0;0.79;	0;0;0;	0;0;0;	0;0;0;
352:S;Q19210	KHS*FEMVGDEDEDGINTFLGEK	F08G12.1	1.33333	0.0209213	NA	1.20263	1.03;1.16;	0;1.02;	0;1.27;	0;1.64;	0;1.54;	1.38;1.36;	0;0;	0;1.52;	0;0;	0;0;	0;0;	0;0;	0;0;	0;0;	0;0;
113:S;116:S;Q19375	ALIDS*DAS*DAEGKK	F13B12.1	0.682171	0.00657841	0.83	0.85496	0;0;	1.38;1.39;	1.14;1.20;	0.85;0.82;	1.07;0.92;	1.02;0.91;	0.80;0.76;	0.86;0.77;	0.74;0.78;	1.13;1.22;	0.86;0.82;	1.39;1.15;	0.98;0.86;	0.93;0.90;	0.81;0.85;
95:S;99:S;Q19375	VMIDS*DEDS*DAEESANK	F13B12.1	0.739726	0.0143059	0.83	0.85496	0;0;0;	1.42;0;1.50;	1.41;0;1.63;	1.08;0;1.17;	1.07;0;0;	1.09;0;0;	0.89;0;0;	1.02;1.45;0;	0.98;0;0.89;	1.03;0;1.19;	1.02;0.79;0.97;	1.10;1.25;1.27;	0.99;0;0;	1.25;1.10;0;	1.22;0;1.05;
152:S;Q19375	NLFGDDS*DDDDEDRPK	F13B12.1	0.74359	0.0333108	0.83	0.85496	0.92;0;0;0.88;	0.92;0;0;0;	1.20;1.52;1.17;1.20;	0.82;1.06;0;0.87;	0.93;0;1.10;0.95;	0.83;1.11;0;0.79;	0.65;0;0;0.67;	0;0;0;0.97;	0;0;0;0.82;	0;0;0;0;	0;0;0;0;	0;0;0;1.06;	0.87;0;0.76;0;	1.01;0;1.32;0.93;	0;0;0;1.00;
109:S;Q19425	DESLLSLHS*EDDLHR	F13H10.3	2.31818	0.0143059	NA	1.18319	0.66;0.55;	0;0;	0.43;0;	1.55;1.34;	1.10;1.21;	1.01;0.97;	1.52;1.57;	0.78;0;	0.96;0;	0;0;	0.83;0;	0;0;	0;0;	0;0;	0.75;0;
73:S;Q19425	AIS*ASQIGSIPSQSAATR	F13H10.3	2.06711	0.0376353	NA	1.18319	0.92;0;	0.50;0;	0.57;1.24;	1.58;2.05;	1.54;1.27;	1.10;0;	2.06;0.71;	1.14;1.18;	0;0;	0.88;0.93;	1.30;1.21;	0.69;0.59;	0.86;0.81;	0.97;0.86;	1.35;1.28;
830:S;Q19459	IEAVDNS*MDDELQKK	F14E5.2	1.79839	7.64368e-05	NA	0.982846	0;1.21;0;1.24;1.19;1.04;1.19;	0;0.88;0;0;0;0;0;	1.24;1.45;0;1.45;0;1.48;1.35;	1.95;2.48;2.60;2.41;0;2.34;2.25;	0;2.42;0;0;0;0.80;2.29;	0;1.63;0;0;0;1.51;1.64;	0;1.72;2.21;2.49;2.13;2.11;2.36;	0;0.56;0;0;0;0;0;	0;1.62;1.36;1.36;0;0;1.30;	0;0;0;0;0;0;0;	0;1.36;0;0;0;0;0;	0;1.09;1.32;0;0;0;1.29;	0;1.21;1.26;1.05;0;0;1.21;	0;1.20;1.13;0;0;1.36;1.18;	0;1.50;1.52;1.30;0;0;0;
182:S;Q10033	EVS*SAASLFANDNGNETENR	F15G9.1	1.63684	0.0338949	0.56	1.88311	0;0;	0.93;0;	0.95;0.96;	1.74;1.74;	0;0;	0;0;	1.37;1.13;	1.12;1.00;	0.90;0.94;	0.32;0.50;	0.82;0.83;	0.88;0.95;	0.85;0.81;	1.03;0;	0.71;0.68;
1691:T;1701:S;Q19663	ET*HQSSITKAPS*LENVAK	F21C10.7	1.46875	0.0495346	0.82	1.63506	1.15;0.96;	0;0;	0;0.89;	0;1.41;	0;1.29;	0;0;	0;1.61;	0;1.33;	0;1.21;	0;0.93;	0;0.99;	0;0.98;	0;0.82;	0;0.89;	0;0.99;
166:T;O02249	MDVT*IEDFGNPAIHDR	F23B2.7	0.247917	0.0495346	NA	4.44961	0;0;	4.80;0;	3.33;5.72;	1.15;0;	1.19;0;	2.30;0;	0;0;	1.63;1.71;	0;0;	0;0;	0;0;	0;0;	4.48;0;	0;0;	0;0;
68:S;Q7KQ33	LELFEISS*PIK	F23F1.10	0.61413	0.0338949	NA	0.911419	0.92;	1.05;	0.89;	0.53;	0.78;	0.60;	0.47;	0.66;	0;	0;	0;	0;	0;	0;	0;
293:S;Q19789	NAQLKEEVVEEKPESLEEIGKLDTESTDTATGS*PK	F25H8.1	0.536082	0.0176221	0.6	0.937804	1.94;0;0;	0;4.36;0;	1.48;2.47;1.48;	1.01;1.03;0;	1.14;1.63;0;	1.05;0;0;	0.76;0;0;	0;0;0;	0;0;0;	0;0;0;	0;0;0;	0;0;0;	0;0;0;	0;0;0;	0;0;0;
12:S;17:S;P91988	HKS*DPDES*IEEIMPEIRPPLTR	F25H9.6	0.644231	0.0338949	NA	0.863665	1.64;	2.67;	2.08;	1.15;	1.57;	1.53;	1.02;	0;	0;	0;	0;	0;	0;	0;	0;
127:S;P90847	ASFEGWDALWCS*DDEGDKEELK	F26E4.4	0.670103	0.00448325	NA	0.851898	1.98;1.94;	1.85;2.13;	0;1.76;	1.11;1.26;	1.43;1.67;	1.33;1.30;	0;0.94;	2.04;1.85;	0;0;	0;0;	0;0;	0;0;	0;0;	0;2.02;	0;1.05;
60:S;O62203	DEGLDPADHVFEHAVS*PMKK	F32B4.4	0.649194	0.0338949	0.7	0.834727	3.30;1.94;	0;0;	2.61;2.35;	0;1.61;	0;0;	0;1.87;	0.96;0;	0;0;	0;0;	0;0;	0;0;	0;0;	0;0;	0;0;	0;0;
204:S;205:T;O17859	ESISELNLATGRS*T*DTLR	F32H2.7	0.362509	0.0162936	NA	1.43166	7.62;0;	13.71;13.71;	16.64;14.08;	4.32;0;	6.15;0;	11.22;0;	3.89;4.97;	0;0;	0;0;	0;0;	0;0;	7.69;0;	5.42;0;	0;0;	0;0;
53:S;Q9XVP2	RPS*ELSMGSLNNQLK	F36A2.12	0.548077	0.0495346	NA	0.859113	4.50;	3.92;	4.16;	2.28;	1.95;	2.59;	0;	2.82;	0;	0;	0;	0;	0;	0;	0;
40:S;O76717	KGAAGAGAGVAANS*PK	F36H12.4	0.351499	0.0495346	NA	1.07914	3.67;0;	4.57;0;	3.27;0;	1.03;0;	1.29;0;	1.80;0;	0;0;	1.92;0.93;	2.06;2.30;	2.58;2.11;	2.11;2.02;	3.03;1.14;	3.03;2.34;	2.32;1.70;	2.00;2.04;
34:S;O44399	LMPGPVTS*EEEEEFSSNER	F37C4.4	1.62896	0.037373	NA	1.12018	1.09;0.93;	1.08;1.12;	1.37;1.22;	1.78;1.82;	2.22;2.11;	0;1.06;	0;1.56;	1.67;1.67;	0;1.23;	0;0;	0;1.57;	0.75;0;	0;1.01;	0;0;	2.46;1.75;
181:S;O16265	GLLEAS*DDEK	F40A3.2	1.55469	0.0338949	NA	1.73864	0.51;	0.64;	0.64;	1.12;	1.10;	0.81;	0.89;	0;	0.75;	0.96;	0.71;	0.53;	0.50;	0.27;	0.64;
262:S;G5ECH1	IKGDDDS*ENEEWEK	F43G9.12	0.717593	0.0338949	0.82	0.857169	1.08;	1.26;	0.96;	0.66;	0.88;	0.85;	0.70;	0;	0.89;	0;	0;	0;	0;	0;	0;
356:S;Q10454	GIHGEHS*ESEGGVYDISNK	F46H5.3	1.59551	0.00341479	1.66	1.31481	0.96;0.81;	0;0.69;	0.91;0.89;	1.49;1.44;	1.54;1.21;	1.35;1.36;	1.52;1.40;	0.88;0.96;	0;0.97;	0;0;	0;0.96;	0;0.79;	0;0.72;	0;0.92;	0;0.79;
23:S;Q20588	DLS*EEDVEFK	F49C12.11	0.716511	0.0143059	NA	0.785292	0;1.38;	1.75;1.60;	0;1.61;	0;1.15;	0;1.36;	0;1.29;	1.12;1.10;	0;1.09;	0;1.05;	0;1.82;	0;0.99;	0;1.37;	0;1.15;	0;1.25;	0;1.29;
447:S;Q20621	FHVDSSYLPMAAPSHQAQQHS*R	F49E2.2	1.84615	0.000710581	1.1	1.15413	0;0.51;0.69;0;	0.45;0;0.44;0.48;	0;0.53;0.75;0.67;	1.01;1.08;1.03;0.96;	0;0;0.66;0.78;	0;0;1.03;1.00;	0.94;0;0.91;0.91;	0;0;1.00;1.00;	0;0;0;0;	0;0;0;0;	0;0;0;0;	0;0;0;0;	0;0;0;0;	0;0;0;0;	0;0;0;0;
274:T;Q20621	LT*NDVSGVTLVSNYR	F49E2.2	1.57018	0.0281858	1.1	1.15413	0.86;0.88;0;	0.41;0.42;0;	0.52;0.62;0;	1.03;0.95;0;	0.77;0.80;0;	0.89;0.94;0;	0.60;0.90;0;	0.95;0.89;0.91;	1.01;1.04;0.96;	0;0;0.67;	1.30;0.65;1.05;	0.50;0.51;0.49;	1.08;1.04;0;	0.92;0.69;0.92;	0.94;1.17;0;
454:S;O45542	KPTADDS*MDFLDFVTAKPDR	F49E2.5	1.59341	0.00329451	1.04	1.48994	0;0.83;1.06;0;	0;0;0.92;0;	0.96;0.91;0.89;0.82;	0;1.49;2.10;0;	0;1.18;1.45;0;	0;0.97;1.06;0;	0;1.66;0;0;	2.13;1.92;2.91;0;	0;0;0;0;	0;0;0;0;	0;0;0;0;	0;0;0;0;	0;0;0;0;	0;0;0;0;	0;0;0;0;
625:S;O45541	NS*ESESTPAAEPVKEVTPEIVEEVFEKK	F49E2.5	1.31492	0.00538424	1.04	1.48994	0;1.83;0;0;0;1.60;2.75;0;1.71;	1.79;1.81;2.00;2.23;0;1.81;1.71;0;0;	1.66;2.06;4.57;2.38;0;1.79;1.58;2.35;1.45;	2.83;1.73;2.56;2.60;2.41;3.90;2.22;3.42;0;	2.96;2.58;2.29;1.95;0;3.08;2.35;0;0;	2.10;2.15;0;2.59;0;2.46;1.87;2.59;0;	0;2.18;0;2.13;0;0;1.52;0;1.75;	0;0;1.92;1.92;0;0;1.81;0;0;	0;0;0;0;0;0;0;2.25;0;	0;0;0;2.74;0;0;0;0;0;	0;0;0;2.83;0;0;0;0.70;0;	0;0;0;2.60;0;0;0;1.01;0;	0;0;0;1.73;0;0;1.75;2.51;0;	0;0;0;2.18;0;0;0;1.86;0;	0;0;0;2.74;0;0;0;2.95;0;
8:S;Q20711	S*PGANPDYSNR	F53B3.6	1.76404	0.0253473	NA	2.40812	0;0;0;0;	2.67;2.82;0;0;	2.41;0;0;0;	4.82;4.32;0;0;	4.71;5.00;0;0;	3.61;0;0;0;	0;0;0;0;	3.00;2.67;2.91;0;	2.68;2.51;3.67;3.00;	5.47;5.81;0;0;	3.41;2.91;2.15;0;	3.12;3.33;0;0;	2.29;2.15;0;1.56;	1.86;1.76;0;2.21;	1.57;1.50;0;1.57;
106:S;107:S;Q20720	APGVQTVPS*S*DEEEEDDELQVVK	F53F4.11	0.710037	0.000268008	0.69	0.837477	2.83;3.05;0;2.75;	2.59;2.74;2.82;2.59;	2.54;2.69;2.54;2.47;	1.67;1.91;1.82;1.52;	0;2.32;0;2.22;	0;2.66;2.15;2.06;	1.44;1.49;0;0;	2.40;2.46;2.29;2.09;	0;2.20;0;0;	2.51;2.38;2.38;2.51;	0;5.82;0;0;	2.63;2.70;2.63;2.22;	0;0;0;0;	2.26;2.35;0;0;	0;1.85;0;0;
141:S;142:S;Q20720	EEENDTVEES*S*DDEEIEEEK	F53F4.11	0.601824	0.00657841	0.69	0.837477	0;0;0;	1.66;1.63;0;	1.78;1.61;0;	0.99;0.79;0;	1.27;1.29;0;	1.03;0.97;0;	0.99;0.89;0;	1.45;1.39;0;	1.62;1.41;0;	1.60;2.16;0;	1.46;1.60;0;	1.85;1.82;0;	1.49;1.26;0;	1.76;1.56;0;	1.92;2.00;1.92;
107:S;Q20720	KAPGVQTVPSS*DEEEEDDELQVVK	F53F4.11	0.657895	0.0495346	0.69	0.837477	1.03;	1.63;	1.14;	0;	0.99;	0.64;	0.75;	0;	1.60;	0;	2.06;	1.59;	0.80;	1.38;	1.75;
110:S;111:S;O62261	EQLTS*S*EELDLVSPSVLR	F53F8.4	2.09589	0.000855102	NA	2.86841	0;0;0;0;	0.88;0.66;0.60;0.73;	0;1.01;0.85;0.71;	0;1.67;2.00;1.36;	1.19;0;0;1.10;	0;0;0;1.27;	1.63;0;1.54;1.53;	0;0;1.48;0.98;	0;0;0;0;	0;0;0;0;	0;0;0;0;	0;0;0;1.01;	0;0;0;0;	0;0;0;0;	0;0;0;0;
172:T;Q965K2	MDT*DDEEDPLDAFMK	F53H1.1	0.678571	0.0338949	1.05	0.741408	0.98;	1.43;	0.91;	0.56;	0.80;	0.77;	0.51;	0.95;	0.93;	0.98;	0.92;	1.03;	0.81;	0.93;	1.05;
66:S;Q20753	TVQVQS*LDNSYK	F54C9.3	2.36111	0.0338949	1.71	2.0753	0.59;	0.35;	0.54;	1.37;	1.18;	0.96;	1.38;	1.10;	0.99;	0.76;	1.00;	0.33;	0.66;	0.82;	1.00;
683:S;Q20833	VPEEEGGDVS*PVFPR	F55D12.2	1.32432	0.0338949	NA	0.78678	1.11;	0.93;	1.33;	1.76;	1.43;	1.51;	1.35;	1.33;	1.16;	1.27;	1.14;	1.09;	1.11;	1.18;	1.25;
302:S;Q20846	KSS*AGDTVGLVEEAR	F55G1.6	0.455399	0.0495346	NA	0.899776	0;1.72;	0;0;	2.35;2.13;	0;0;	0;0.87;	0;0.97;	0;1.07;	0;0;	0;0;	0;0;	0;0;	0;0;	0;0;	0;0;	0;0;
55:S;Q20866	NS*AQWNQPQQQYR	F56C9.8	1.35185	0.0199645	NA	1.96935	0;0;0.53;	0.48;0;0.55;	0;0;0.57;	0;0;0.93;	0.72;0;0.73;	0;0;0.57;	0;0;0.76;	0;0.76;0;	0;0;0;	0;0;0.68;	0;0.66;0.77;	0;0;0;	0;0;0;	0;0;0.94;	0;0;0.89;
1497:S;D0VWL6	KDRPPS*AGYYSSVQQR	fln-2	1.32243	0.0151584	1.07	1.67021	0.95;1.01;0;	0.71;1.07;0;	1.09;1.27;1.27;	1.34;1.49;2.05;	0;1.67;0;	1.19;1.17;0;	0;0;0;	1.20;1.20;1.26;	1.12;1.13;0;	1.27;1.27;0;	1.12;1.09;0;	0.98;0.96;0;	1.03;1.03;0;	1.13;1.13;1.16;	1.30;1.32;0;
1242:T;1243:S;D0VWL6	SPT*S*PTLLQHAR	fln-2	3.05208	0.0253473	1.07	1.67021	0;0.96;	0;1.09;	0;0.92;	2.93;0;	3.33;0;	3.26;2.35;	0;2.29;	0;0.94;	0;1.02;	0;2.11;	0;0.95;	0;0.91;	0;0;	0;0.91;	0;0.97;
1243:S;D0VWL6	SPTS*PTLLQHAR	fln-2	1.75	0.0338949	1.07	1.67021	1.00;	1.00;	0.93;	2.41;	1.78;	1.68;	1.72;	0.80;	0;	1.48;	0;	0;	0;	0.83;	0;
1510:S;D0VWL6	STS*PEYSTVYER	fln-2	1.30114	0.0338949	1.07	1.67021	0.99;	0.88;	0.84;	1.19;	1.19;	1.05;	1.10;	0.78;	0.83;	1.01;	0.82;	0.75;	0.76;	0.81;	0.84;
1881:S;G5EBP4	IHDLEGTSFEHGEHPAYS*PK	frm-1	1.42667	0.0026998	0.98	1.05599	0.73;0;0;	0.72;0.84;0.81;	0.75;0;0.75;	1.09;1.28;1.01;	1.08;0;1.07;	0.89;0;1.04;	0;0;0;	0.77;0;0.83;	0;0;0;	0;0;0;	0;0;0;	0;0;0;	0;0;0.70;	0;0;0;	0;0;0;
1475:S;G5EBP4	THDLEGTSFEHGEHPAYS*PK	frm-1	1.39189	0.018533	0.98	1.05599	0;0.84;	0.74;0.79;	0.66;0.65;	1.08;0.85;	1.03;1.31;	0.71;0;	0.87;1.04;	0;0;	0;0;	0;0;	0;0;	0;0;	0;0;	0;0;	0;0;
490:S;Q95Q79	ITNLNLS*IER	frm-4	1.33036	0.0338949	1.5	1.17696	1.15;	1.12;	1.10;	1.58;	1.44;	1.28;	1.54;	0;	0;	0;	0.84;	1.15;	0;	0;	0;
1219:S;Q33BL4	KKS*FTSSSGDLLNAPNR	frm-5.1	1.49223	0.00165808	NA	1.16882	1.04;0.94;0;0;	0.95;0;0;0.67;	0;0.99;0;0.98;	0;2.41;0;1.55;	1.78;1.33;0;1.90;	1.03;1.07;0;1.10;	0;1.15;0;1.57;	1.45;1.20;0;1.35;	0;1.03;0;0;	0;0.89;0.93;0;	0;0.96;1.22;0;	0;0.03;0;0;	0.93;1.01;0;0.94;	1.14;0.97;1.36;1.04;	1.55;1.63;0;0;
390:S;Q20483	MGWGMEPTNTTPRPGHPSTS*PK	gakh-1	1.392	0.0495346	NA	0.878333	1.05;	1.28;	1.25;	2.16;	1.74;	1.51;	0;	0;	0;	0;	0;	0;	0;	0;	0;
307:S;309:S;G5EGS5	LAEPISAGDEADS*ES*EGGGGEEHHERPPVR	gbf-1	1.30093	0.0338949	1.26	0.8785	1.17;	0.98;	1.08;	1.41;	1.40;	1.31;	1.47;	0;	1.21;	1.19;	0;	0;	0;	0;	1.30;
1032:S;G5EGS5	NDS*GLLSWFGLGGGASEADR	gbf-1	2.24528	0.0446097	1.26	0.8785	0.61;0.53;	0.47;0.48;	1.20;0;	2.16;1.82;	1.17;1.13;	0.59;0;	1.21;0;	1.92;1.63;	0;0;	0;0;	0;0;	0;0;	0;0;	0;0;	0;0;
455:S;G5EF84	TS*LGGNADNLR	gip-2	0.735294	0.0338949	1.01	1.07994	1.36;	1.20;	1.39;	1.01;	1.18;	0.99;	0.74;	0.91;	0.94;	0;	0.93;	1.15;	1.13;	0.94;	1.05;
39:S;Q17339	VMTPTSLDGDNS*PR	gld-1	0.434174	0.0209213	0.28	1.12944	3.09;0;0;0;	4.57;0;0;0;	3.16;0;3.98;0;	1.03;0;0;0;	2.00;0;0;0;	2.15;0;0;0;	1.10;0;0;0;	2.00;0;1.88;0;	2.02;2.54;2.20;0;	1.90;0;2.27;3.32;	2.02;0;1.98;0;	2.86;0;2.86;0;	2.64;2.45;2.82;1.94;	1.94;0;1.98;0;	1.55;0;1.52;0;
646:S;Q9U1Q4	S*LGNVIDPLDVIR	glp-4	0.210191	0.0495346	0.75	1.13519	4.71;	3.31;	5.72;	1.86;	0.73;	0.99;	0;	4.17;	0;	7.15;	0;	3.23;	0;	0;	0;
478:S;Q10901	SHS*IAMNDEKR	glt-1	1.34682	0.037373	1.08	1.42492	0;0.86;0.94;	0;0.62;0;	1.09;0.76;0.87;	0.87;1.33;1.32;	0;1.40;0;	0;0.94;1.01;	0;0;0;	0;0;0;	0;0.80;0;	0;0;0;	0;0;0;	0;1.37;0;	0;0;0;	0;0.96;0;	0;0;0;
1054:S;G5EEK2	S*MELHGIADPAEAEYLR	golg-4	1.59596	0.000683158	NA	0.909289	0.99;1.00;1.05;	0;0.99;0.80;	0;1.02;0.99;	1.58;2.10;1.82;	1.28;1.40;1.70;	0;1.16;1.03;	1.86;1.58;1.54;	0;0;1.50;	0;0;1.34;	0;0;0;	0;0;0;	0;0;0;	0.96;0;0;	0;0;0;	0;0;1.48;
654:S;Q9U2D9	DNEGKVPS*AATSR	gsy-1	1.86585	0.0770999	1.55	1.03286	0;0;0.40;	0;0;0.53;	0;0;0.41;	0;0;0.80;	0;0.81;0.73;	0;0;0.50;	0;0;0;	0;0;0.45;	0;0.35;0.38;	0;0;0;	0;0;0.37;	0;0.46;0.56;	0.33;0.32;0.33;	0.35;0;0.36;	0;0.34;0.32;
212:S;220:T;Q21351	QDTPKS*VEKEVAKT*PQKPQLAQQPPQQR	gtbp-1	0.444444	0.0026998	0.81	0.803157	0;1.77;1.68;	1.20;1.78;1.25;	0;1.27;1.35;	0;0;0.36;	0;0.67;0.53;	0;0.97;0.96;	0;0;0.36;	0;0.81;0.85;	0;0;0;	0;0;0;	0;0;0;	1.11;1.25;1.02;	0;1.84;1.72;	0.96;0.90;0;	0;0;0;
220:T;Q21351	EVAKT*PQKPQLAQQPPQQR	gtbp-1	0.498423	0.0190165	0.81	0.803157	0;0;2.15;0;	0;0;1.78;0;	3.39;1.09;1.28;1.39;	0;0;0.72;0.51;	0;0;0.86;0;	0;0;1.11;0;	0;0;0;0;	1.10;0.98;0.88;0.99;	0.97;0.98;0.95;0;	0.87;0.88;0.79;0;	0.98;0.93;0.95;0.93;	1.04;1.33;1.28;1.03;	1.58;1.94;1.66;0;	1.01;0.95;0.98;0;	0.88;0.92;0.78;0;
726:S;Q94248	AFLDKIDQVVES*QEETEKK	H03E18.1	4.10776	0.00528696	1.43	0.563943	0;1.08;0;0;0;	0;1.16;0.98;0;1.14;	0;2.86;0;2.20;1.50;	5.47;4.56;0;6.56;10.25;	0;5.00;3.81;8.89;0;	0;1.53;0.96;0;0;	0;3.58;3.73;4.97;0;	0;0;0;0;0;	0;0;0;0;0;	0;0;0;0;0;	0;0;0;3.41;0;	0;0;0;0;0;	0;0;0;0;0;	0;0;0;0;0;	0;0;0;6.86;0;
501:S;Q5CCJ2	TESWFEKEEISGLVS*DEDDDDEMNAIEK	H06I04.3	0.645283	0.0172352	0.73	0.732012	2.48;2.75;2.83;	2.29;0;3.00;	2.65;2.61;0;	1.44;1.39;1.71;	2.86;0;2.42;	1.85;0;2.59;	1.30;0;1.48;	1.26;0;0;	0;0;0;	0;0;0;	0;0;0;	1.82;0;0;	1.72;0;0;	0;0;2.50;	0;0;0;
367:S;O17347	SKIEFPEIEEQEITEDS*ADSSR	H42K12.3	3.99655	0.0209213	1.56	0.907102	0.99;0;0;	0;0;2.13;	3.66;0;3.98;	11.71;11.71;0;	0;11.43;0;	0;0;0;	0;11.19;0;	7.38;0.31;0;	3.09;0;0;	0;0;0;	0;0;0;	0;2.00;0;	0;0;0;	7.31;0;0;	0;0;0;
182:S;Q22257	SQTQVGDESTPTAPS*PLR	hcp-2	0.604369	0.0338949	0.38	1.13768	0;2.06;	0;2.18;	0;1.87;	0;0.89;	0;1.36;	0;1.40;	0;1.13;	0.91;1.41;	1.68;1.55;	0;1.45;	0;1.43;	1.41;1.54;	0;1.84;	0;1.58;	0;1.16;
575:S;Q95Y84	FGAVGDNLSES*LEDLNVSGK	hcp-6	0.5375	0.0495346	1.26	1.1361	0.72;0;	0.82;0;	0.80;0;	0.55;0.43;	0;0;	0.41;0;	0;0;	0.84;0;	0.76;0;	0.61;0;	0;0;	0.74;0;	0.76;0;	0;0;	0;0;
79:S;P34283	DSIYNIATDES*DTDDHEQR	henn-1	0.746479	0.0495346	NA	0.80436	0;0.71;0.66;	0;0;0;	0.75;0;0;	0;0.53;0;	0.63;0.42;0;	0;0;0;	0;0;0;	0;0;0;	0;0.71;0;	0;0;0;	0;0;0;	0;0;0;	0.60;0;0;	0;0;0;	0;0.79;0.90;
34:S;Q9Y041	VPDALPVGQNS*PQK	hgo-1	1.60119	0.0338949	2.78	1.90924	0.70;	0.88;	0.84;	1.44;	1.27;	1.05;	1.42;	1.08;	0.98;	1.08;	0.99;	0.84;	0.75;	0.96;	0.98;
162:S;G5EDQ2	AQTPAADTDAIDTASS*PVK	hmg-12	0.62039	4.15333e-05	0.63	0.937643	2.48;0;0;2.39;0;2.15;2.22;0;	2.40;0;0;1.85;0;0;2.67;0;	2.69;0;0;2.23;2.26;2.03;2.35;0;	0;0;0.88;1.41;1.32;1.12;1.37;0;	2.16;0;0;0;1.82;0;2.00;0;	1.84;0;0;1.87;0;0;2.02;0;	1.40;0;0;1.53;0.99;0;1.43;0;	1.75;0;0;1.68;0;0;1.66;1.60;	2.61;5.21;0;2.02;0;2.36;1.77;0;	0;0;0;0;0;0;0;0;	1.55;0;0;1.80;0;0;1.85;0;	2.50;0;0;2.13;0;0;2.27;1.41;	0;0;0;2.19;0;0;2.29;0;	0;0;0;1.78;0;0;1.22;0;	0;0;0;1.96;2.23;0;1.26;0;
76:S;92:S;G5EDQ2	ENS*ANDSPANTNDVDIVSS*PVK	hmg-12	0.730483	0.000128938	0.63	0.937643	2.20;2.61;2.36;2.48;0;1.71;4.50;1.65;	3.69;2.91;2.09;3.00;0;0;3.20;2.29;	3.39;1.22;3.16;3.33;2.69;1.04;2.95;2.95;	2.00;0.99;2.05;2.34;0;2.05;1.04;1.14;	2.16;1.90;0;2.50;0;1.54;1.16;1.95;	2.15;2.15;0;2.40;1.53;2.46;2.59;1.98;	1.42;1.79;1.60;2.03;1.40;2.03;0.77;0.81;	0;0;0;2.78;0;0;1.12;2.91;	0;2.68;0;2.61;0;2.36;0.69;1.32;	2.21;4.43;0;3.32;0;0;0;2.21;	2.83;0;0;2.06;0;2.41;1.19;1.06;	0;3.23;2.78;2.99;0;2.70;2.50;2.70;	2.45;0;0;3.22;0;2.34;0;1.91;	1.20;2.64;0;2.57;0;2.32;0.92;2.32;	2.29;2.53;0;2.29;0;2.46;0.89;1.09;
80:S;92:S;G5EDQ2	ENSANDS*PANTNDVDIVSS*PVK	hmg-12	0.72549	0.00072059	0.63	0.937643	1.25;1.30;0;0;0;	0;1.26;0;0;0;	1.35;0;0;1.17;1.29;	0.94;0.85;0.85;0;0.67;	0.93;1.05;1.18;0;0;	0;0;1.07;0;0.62;	0.85;1.10;0.98;0.92;0.92;	0;0;0;0;0;	0;0;0;0;1.32;	0;1.09;0;0;0;	0;0;0;0;0;	0.98;1.10;1.00;0;1.33;	0;1.11;0;0;1.10;	1.16;0.99;1.34;0;1.14;	1.22;0;1.04;0;0.93;
92:S;G5EDQ2	ENSANDSPANTNDVDIVSS*PVK	hmg-12	0.609302	0.00209141	0.63	0.937643	2.15;3.19;2.68;0;2.25;	0;0;0;0;0;	2.15;1.39;1.91;1.99;2.26;	1.21;1.03;0;0;0.65;	1.67;0;1.27;0;0;	1.71;1.46;0;0;1.84;	1.31;1.04;0;2.18;0;	1.60;1.78;0;1.56;0;	1.83;1.83;1.98;2.02;1.87;	0;0;0;0;0;	1.80;0;2.15;0;1.94;	1.89;0;2.38;1.85;2.08;	2.22;1.87;2.06;2.48;2.64;	1.70;0;0;0;1.83;	2.09;0;1.88;0;1.88;
117:S;G5EDQ2	AKNPSADADVNDTGSS*PVKK	hmg-12	0.713376	0.00376957	0.63	0.937643	2.48;0;0;0;0;2.91;0;	1.92;1.90;1.81;0;0;0;0;	2.23;2.95;0;0;0;0;2.69;	1.55;1.29;1.55;0;0;1.78;0;	2.05;2.50;1.86;0;0;2.08;0;	1.68;1.71;1.36;0;0;0;1.42;	1.44;0;0;0;0;0;0;	0;0;0;0;0;0;0;	1.83;2.15;1.83;1.69;1.60;0;1.90;	2.45;0;0;0;0;0;0;	1.71;0;0;0;0;0;1.46;	1.92;1.89;0;0;0;0;1.79;	2.12;0;2.24;1.89;2.26;0;1.98;	1.94;0;2.07;1.61;0;1.76;1.64;	1.88;0;2.00;1.66;0;1.63;1.71;
149:T;162:S;G5EDQ2	RAQT*PAADTDAIDTASS*PVK	hmg-12	1.38	0.0492217	0.63	0.937643	0.98;0.97;1.00;0.98;1.12;1.09;0;	0.97;0;0;0.97;0.98;0;0.99;	1.54;1.66;1.48;1.49;0;2.41;0;	2.28;1.91;2.48;2.34;0;2.00;0;	1.38;1.33;1.45;1.33;0;0;0;	1.02;1.09;1.15;0.97;0;1.16;0;	1.46;1.38;1.26;1.42;1.46;0;1.24;	2.46;2.29;0;2.34;0;0;0;	1.65;1.83;1.68;1.71;0;1.43;1.14;	1.27;1.45;0;0;0;0;0;	1.52;1.87;1.55;1.57;1.60;0;0;	0;1.20;1.41;1.11;0;0;1.39;	1.00;1.04;0;1.02;1.00;0.96;0.97;	1.64;1.53;1.32;1.64;1.51;0;0;	1.88;1.96;2.18;2.04;0;1.52;1.43;
625:T;629:S;O44476	YPLT*PPGS*PGGPPGK	hoe-1	0.513559	0.0338949	0.62	0.607933	0;3.09;	0;2.82;	0;2.95;	0;1.86;	0;1.43;	0;1.60;	0;1.10;	0;3.00;	0;3.09;	1.33;2.51;	0;3.00;	2.78;2.67;	0;2.57;	0;2.68;	0;2.67;
642:S;O44476	LPS*PHLPPSR	hoe-1	0.64186	0.0495346	0.62	0.607933	2.36;0;	1.60;0;	2.15;0;	1.41;0;	0;0;	1.38;0;	1.20;0;	2.09;0;	2.68;0;	2.11;1.63;	0;0;	0;0;	1.63;2.19;	0;0;	3.20;0;
87:S;Q6A2D2	RPTVDTEDQRS*EVSAMSK	hpo-34	0.725714	0.00341479	0.62;0.68	1.08482	2.48;1.71;	0;1.75;	1.66;1.83;	1.09;1.05;	1.57;1.45;	1.55;1.47;	0.87;0.89;	0;0.95;	0;1.04;	0;0;	0;1.04;	0;1.54;	0;1.30;	0;1.06;	0;0.97;
235:S;237:S;Q6A2D2	DQSVVSSIVPASVHIQS*DS*EDSIAPSK	hpo-34	0.645349	0.0143059	0.62;0.68	1.08482	1.65;0;	1.75;0;	1.87;1.69;	1.08;0;	1.60;0;	1.38;1.11;	0.87;0;	1.31;0;	0;0;	0;0;	0;0;	1.69;0;	0;0;	0.91;0;	0;0;
1346:S;Q6A2D2	SPISHETFQPHDECNS*VK	hpo-34	0.749035	0.0151584	0.62;0.68	1.08482	1.10;1.11;	1.20;1.39;	1.41;1.95;	0.69;0.59;	1.18;1.13;	0.97;1.07;	0.84;0;	1.17;1.32;	1.02;1.07;	1.15;1.50;	0.98;1.02;	1.12;1.33;	1.03;1.16;	0.95;0;	0.98;0.99;
319:S;Q23647	YLNSTDDDS*DVELDLIEHDTK	hpo-40	0.703971	0.0495346	0.53	0.858559	0;2.91;	0;0;	2.51;2.77;	0;1.36;	0;1.95;	0;2.10;	0;0;	0;1.92;	0;2.25;	0;0;	0;0;	0;2.04;	0;0;	0;0;	0;0;
61:S;P50140	NVIIEQSWGS*PK	hsp-60	0.678363	0.0495346	0.69	0.75326	1.43;	1.71;	1.93;	1.00;	1.16;	1.26;	0;	1.47;	1.46;	1.60;	1.15;	1.85;	1.84;	0;	1.61;
190:S;192:S;Q7JKP6	KAVS*TS*DDDDLHEDDSPK	hsr-9	0.682927	0.00902344	0.76	0.979697	0;0;0;	0.81;0.82;0.91;	0.73;0.91;0;	0.54;0.65;0;	0.58;0;0;	0.56;0;0;	0.44;0;0;	0;0;0;	0;0;0;	0.65;0;0;	0.73;0;0;	0.86;0;0;	0.98;0;0;	0.78;0.80;0.79;	0.80;1.02;0;
374:S;Q7JKP6	DEVIDPTENVVGDSGVEETS*PR	hsr-9	0.57197	0.0143059	0.76	0.979697	3.41;1.32;1.47;0;	0;0;1.22;0;	0;0;1.22;0;	0;0;0.73;0;	0;0;0.78;0;	0;0;0.98;0;	0;0;0.72;0;	0;0;0;0;	0;0;0.97;0.96;	0;0;0;0;	0;0;0;0;	0;0;1.35;0;	0;0;1.41;1.23;	0;0;1.07;0.86;	0;1.02;0.97;1.05;
363:S;367:S;O01820	APAVPITPTEPAS*PVES*PVKEQPQK	htp-3	0.639831	0.0061699	NA	0.971151	0;0;3.54;	3.69;0;3.84;	0;3.05;3.16;	1.74;2.48;2.10;	0;0;2.58;	0;0;2.43;	0;0;1.92;	0;0;2.67;	0;2.28;2.36;	0;3.00;2.66;	0;2.41;2.36;	0;0;2.78;	0;2.71;2.57;	0;0;2.71;	0;0;2.46;
23:S;Q86S66	DS*DNEAVEQELTEEQR	icd-2	0.734266	0.00201858	0.85	0.860418	1.12;0;1.43;0;0;1.05;0;	0;0;1.52;1.43;0;1.25;1.63;	0;0;1.63;1.50;1.17;1.40;1.63;	0;1.41;1.37;0.75;0;0.70;1.01;	0;1.38;1.52;1.08;0;1.11;1.29;	0.96;1.35;1.50;0.93;0;0.95;1.36;	0.97;0;0.95;0.89;0;0.96;1.05;	0;0;0;0;0;0.98;1.55;	0;0;1.65;0;0;0;0;	0;0;1.58;0;0;1.28;1.35;	0;0;1.87;0;0;0;0;	1.30;0;1.54;0;0;1.36;0;	0;1.69;1.39;0;0;1.30;1.51;	1.40;1.94;1.48;1.42;0;1.46;1.79;	1.48;0;1.57;0;0;1.35;1.50;
930:S;Q10663	AGS*VVNRIPEAADLLEK	icl-1	3.16667	0.00902344	1.72	2.07238	0.22;0;	0.31;0.39;	0.28;0.30;	0.95;1.12;	0.73;0;	0.66;0;	1.42;0;	0.31;0;	0;0;	0;0;	0;0;	0;0;	0;0;	0.41;0;	0;0;
100:S;G5EFZ5	KSGLELAAAELEDEES*DDDEEEPALEIR	icln-1	0.751479	0.000204084	0.87	0.883293	1.68;1.55;1.68;0;1.74;1.43;	1.88;1.43;1.32;2.18;1.23;1.70;	1.79;1.99;1.58;0;1.79;1.76;	1.11;1.38;1.36;0;1.43;0.98;	1.27;0;1.57;0;0;1.27;	1.16;0;0;0;1.42;0.95;	0;0;0;0;0;1.09;	0;0;0;0;0;0;	0;0;0;0;0;0;	0;0;0;0;0;0;	0;0;0;0;0;0;	0;0;0;0;0;0;	0;0;0;0;0;0;	0;0;0;0;1.70;1.32;	0;0;0;0;0;0;
49:S;52:S;P90901	SGAGS*GLS*PFGQNAASTIR	ifa-1	0.725352	0.0128267	0.56	1.3397	0;0.66;	0.57;0.71;	0.76;0.75;	0.41;0.40;	0.63;0.58;	0.50;0.46;	0.58;0.53;	0.46;0.40;	0;0.53;	0.46;0.56;	0.47;0.48;	0.62;0.65;	0.58;0.67;	0.44;0.48;	0.36;0.38;
45:S;49:S;52:S;P90901	IVTEMRS*GAGS*GLS*PFGQNAASTIR	ifa-1	0.703704	0.0338949	0.56	1.3397	0;1.14;	1.02;1.01;	0;1.37;	0.76;0.86;	0;0;	0;0.75;	0;0;	0.78;0;	0;0;	0;0;	0;0;	0;0;	0;0;	0;0;	0;0;
392:S;G5EGT7	TPEPVDDWEMAHS*EDEASAQK	iffb-1	0.680328	0.0105871	0.96	0.911053	1.65;1.83;	0;1.85;	1.41;1.91;	0;1.05;	0;1.51;	1.25;1.33;	1.05;1.24;	0;0;	1.87;1.39;	0;0;	0;0;	0;0;	0;1.50;	1.36;1.70;	1.43;1.32;
69:S;P91276	NIVDVDEGGNS*ESELEEPEK	ima-2	0.530612	0.00623701	1.04	0.91601	0.69;2.25;2.91;0;1.12;	0;0;0;1.47;1.88;	0;0;0.80;1.27;1.52;	0;0;0.59;0.71;0.78;	0.82;0;0;0.86;0.89;	0;0;0.58;1.02;1.10;	0;0;0;0.70;0.69;	0;0;0;1.03;0.96;	0;0;0;0;1.04;	0;0;0;0;1.11;	0;0;0;0;1.04;	0;0;0;0;1.45;	0;0;0;1.43;1.49;	0;0;0;0;1.07;	0;0;0;0.97;1.23;
127:S;Q18408	LLS*DIEEADIENTVR	imp-3	1.66055	0.010846	1.41	1.06482	0;0.60;0;0;	0;0.43;0.49;0;	0;0.70;0;0;	0;1.34;0;1.14;	0.92;0.89;0.80;0;	0.79;0.65;0;0;	0;1.15;0;0;	0;1.04;0;1.01;	0;0.79;0;0;	0;0;0;0;	0;0;0;0;	0;0.76;0;0;	0;0.70;0;0;	0;0.77;0;0;	0;0;0;0;
812:S;816:S;Q21605	MDQLGTIAPISNS*NRAS*PK	imph-1	1.775	0.0143059	0.94	1.23584	1.27;0;	1.07;1.13;	1.41;0;	2.93;2.73;	2.11;0;	1.66;0;	2.13;0;	1.70;0;	1.80;0;	1.52;1.26;	1.60;0;	1.43;0;	1.29;1.34;	1.68;0;	2.23;3.56;
359:T;363:T;O61787	IYNISVGHAT*DLNT*PIEEHATSE	inx-16	2.18182	0.0303685	0.95	1.43179	0;0.22;	0;0.20;	0;0.22;	0.52;0.48;	0;0.32;	0.22;0.29;	0.54;0.60;	0;0;	0;0;	0;0;	0;0;	0;0.22;	0;0;	0;0;	0;0;
282:S;Q17848	TVS*AIEFR	ipp-5	2	0.0338949	1.28	1.45319	0.79;	0.55;	0.99;	2.69;	1.67;	1.33;	1.49;	2.00;	1.23;	0;	1.24;	1.14;	0.77;	0;	1.66;
122:S;Q9NAQ2	DDPYVTEQVDS*DEEEEKDEIMVR	JC8.2	0.721649	0.0163943	0.7	0.797294	1.94;2.15;2.02;	2.53;1.78;1.92;	0;0;1.78;	1.86;1.50;0.93;	1.40;2.05;0.78;	0;1.77;1.23;	2.13;1.30;1.07;	0;0;0;	0;0;0;	0;0;1.03;	0;0;0;	0;0;0;	0;0;0;	0;0;0;	0;0;0;
67:S;Q21080	AFLTHGAES*PHVDDK	K01C8.1	0.561905	0.0026998	0.54	0.853277	1.24;1.20;	0.85;0.89;	1.04;1.06;	0.53;0.53;	0;0.45;	0.67;0.63;	0.70;0.59;	1.24;1.19;	0.98;1.09;	0.61;0.55;	1.02;1.01;	0.85;0.82;	1.07;1.08;	1.12;0.93;	1.13;0.98;
282:S;P90904	SPS*LNAFSGILAK	K02B12.7	1.6306	0.0770999	1.03	0.870732	1.34;	0.82;	1.48;	2.41;	2.29;	1.36;	2.08;	2.29;	1.90;	1.24;	0;	0;	1.36;	2.07;	2.46;
35:T;Q9XVX7	T*PPTFVNVPPPPAGIQK	K03H1.12	0.318456	0.0143059	NA	0.210568	0;4.13;	0;4.00;	6.10;4.16;	1.24;0.85;	0;1.78;	0;2.35;	0;1.32;	0;1.88;	0;1.87;	0;0;	0;0;	0;0;	2.78;3.55;	0;2.41;	0;2.40;
650:S;Q21210	DSS*SDVEMDDLDDEAMQK	K04C2.2	0.571429	0.0233422	0.58	0.813228	0;3.00;	0;3.37;	2.77;3.39;	1.64;1.82;	3.20;2.76;	0;2.66;	1.38;1.64;	0;2.53;	0;2.61;	0;2.38;	0;2.54;	0;2.70;	0;2.71;	0;2.37;	0;2.70;
89:S;Q21298	LFDS*EDENDKDEEEDFEIK	K07F5.14	0.662857	0.00194577	NA	0.931788	2.64;3.05;	2.59;2.67;	2.54;2.61;	1.61;1.44;	2.11;2.05;	1.87;1.94;	1.19;1.36;	0;0;	0;0;	0;0;	0;0;	0;0;	0;0;	0;2.88;	0;0;
195:S;G5EBU5	NPAINEDGS*DDEYSLVPLR	kca-1	0.25	0.0864107	NA	0.900346	0;2.25;	0;2.40;	1.91;1.83;	0;0.27;	0;0.52;	2.30;1.15;	0;0.34;	0;0.99;	0;0.42;	0;0.73;	0;0;	1.89;1.30;	0;2.10;	0;0.64;	0;0;
3713:T;Q5PY59	LPT*PAPELDVPAR	ketn-1	1.52727	0.00356134	1.2	1.3925	0;0.51;0.51;	0.57;0.53;0;	0.67;0.62;0;	0.85;0.85;0.89;	0.59;0.75;0.84;	0.95;0.77;0.59;	0.82;0.90;0;	0.60;0.58;0.49;	0.89;0;0.57;	0.72;0.62;0.53;	0.66;0.66;0.64;	0.60;0.59;0;	0.52;0.60;0.59;	0.63;0.61;0.54;	0;0;0.55;
524:S;P46822	NSMTTSTS*QTGLK	klc-2	1.45455	0.0495346	0.99	0.892384	1.30;	1.10;	0.94;	2.22;	1.60;	1.40;	0;	1.88;	1.32;	1.24;	1.34;	1.09;	1.05;	1.68;	1.71;
1049:S;G5EFJ0	SGS*PSVVEDAHTLQNYK	klp-12	1.41497	0.0143059	1.14	0.864955	0;1.39;	0;1.13;	1.61;1.55;	0;2.31;	0;1.90;	0;1.74;	2.18;2.08;	0;1.52;	0;1.55;	1.75;1.50;	1.32;1.25;	0;1.14;	0;1.17;	0;1.42;	0;1.71;
1047:S;1049:S;G5EFJ0	S*GS*PSVVEDAHTLQNYK	klp-12	1.36328	0.0338949	1.14	0.864955	1.28;0;	1.23;0;	1.39;0;	1.69;0;	1.86;0;	1.80;0;	1.57;0;	1.09;0;	1.15;0;	0;0;	0.99;1.50;	1.28;1.03;	0;0;	0.98;0;	1.10;0;
717:S;724:S;O44760	VRS*PPVVVAS*SPAPAAPSPFSFEETAFPSLPK	larp-5	0.606452	0.0495346	NA	1.10655	1.98;	1.37;	1.55;	1.29;	0.78;	0.94;	0;	0;	0;	0;	0;	0;	0;	0;	0;
157:T;G5EDH9	DLANQT*GEEMSDAFESVK	lea-1	3.48718	0.00815097	1.37	9.21127	0.43;0.35;	0.34;0;	0.52;0;	1.09;1.05;	1.36;0;	1.68;1.87;	1.38;1.32;	0.14;0.16;	0.10;0;	0;0;	0.10;0.12;	0.12;0;	0.16;0.13;	0.12;0;	0.11;0;
56:S;G5EDH9	QYASDKVS*AAGDYASEAGK	lea-1	1.65672	0.0253473	1.37	9.21127	0.49;0;0;	0;0;0;	0.69;0;0.67;	1.11;1.28;1.21;	0.84;0;0;	0;0;0.92;	0;0;0;	0;0;0.51;	0;0;0;	0;0;0;	0;0.71;0;	0;0;0;	0;0;0;	0;0;0;	0;0;0;
335:S;338:S;G5EBW6	DNASES*AES*TKYSIVDTAK	lea-1	1.32836	0.0495346	1.37	9.21127	0.58;0;	0;0;	0.69;0.67;	0.99;0.89;	0.87;0;	0;0;	0;0;	0;0;	0;0;	0;0;	0;0;	0;0.49;	0;0;	0;0;	0;0;
195:S;G5EBZ4	DSDAPDS*DQEFEAFIK	let-418	0.6875	0.0215717	1.22	0.972838	0;0.34;	0.48;0.41;	0.65;0.55;	0;0.34;	0;0.33;	0;0.23;	0.39;0.31;	0;0.43;	0.57;0.43;	0;0.40;	0;0.46;	0;0.43;	0;0.41;	0;0.50;	0;0.55;
922:S;Q20937	VVQPAPPPPSSMS*PSTQMMR	let-711	1.49206	0.0253473	0.83	0.998204	0;0;	0.48;0;	0.83;0.63;	0.94;0.84;	0;0;	0.94;0.86;	1.09;0;	0.80;1.04;	0.98;0.88;	0.70;0;	0.96;0.80;	0;0;	0.87;0.85;	1.12;0.99;	1.25;1.33;
246:S;Q09517	RTS*FFTPDGAVFAK	let-767	0.727273	0.0338949	1.43	1.28164	0;1.06;	0;1.10;	0;1.27;	0;0.77;	0;0.86;	0;0.83;	0;0.77;	0.78;0.71;	0;0;	0;0;	0;0;	0;0;	0;0;	0;0;	0;0;
4286:S;Q9UB28	YAS*QTLLDGSRPGPSTPHAK	let-805	1.38636	0.0209213	1.3	1.19721	0;0.88;	0.90;0;	0.76;0.88;	1.24;1.20;	0;0;	2.24;0;	0;1.10;	1.23;0;	1.05;0.98;	1.39;0;	1.09;1.09;	0;0;	0.90;0;	0.93;0.91;	0.95;1.04;
321:S;Q9BKP3	SLS*ASALAANREDK	let-805	1.44681	0.0472018	1.3	1.19721	0.99;0;	0.84;0.63;	0.97;0.94;	1.38;0.87;	1.36;0;	1.19;0;	1.44;0;	1.22;0;	1.12;0;	1.39;0;	1.11;0;	1.00;0;	0.95;0;	1.02;0;	1.11;0;
588:S;590:S;Q45EJ8	TRS*LS*PGKTPLPPSEALR	lfi-1	0.739796	0.00371405	1.68	1.94151	1.02;0;1.00;1.02;	0.98;1.00;0.98;0.92;	0.92;0.92;0.92;0.92;	0.61;0;0.63;0.68;	0.66;0.74;0.75;0.86;	1.05;0;0.97;1.00;	0.56;0.64;0.71;0.76;	0.70;0.70;0.81;0.81;	0.69;0.80;0.84;0;	1.06;0;1.19;0;	0;0;0.79;0.90;	0.98;0.93;0.96;0.99;	0;0;0.69;0;	0;0;0.63;0.61;	0.45;0;0.44;0;
2283:T;H2L0I2	STFASNPLT*PPLGSSTPTHRPHVTDFR	lfi-1	1.5	0.0253473	1.68	1.94151	0;0.49;	0.48;0.48;	0.48;0.53;	0;0;	0;0.55;	0;0.72;	0;0.79;	0;0;	0;0;	0;0;	0;0;	0;0;	0;0;	0;0;	0;0;
732:S;734:S;Q27474	DVKVES*PS*PIR	lig-1	0.449367	0.0770999	1.3	1.03911	1.03;	0.79;	0.47;	0.37;	0.48;	0.22;	0.34;	0;	0;	0;	0;	0;	0;	0.57;	0.50;
284:S;Q3Y409	S*ATLGDEEIQLR	lmd-3	2.11927	0.0272484	1.78	0.739751	0.46;0;0.60;	0;0;0.49;	0;0;0.99;	0;1.59;2.28;	0;0.94;1.18;	0;0;0.87;	1.21;0.84;1.13;	1.32;0;1.55;	1.21;0;1.41;	0;0;0.53;	0;0;1.38;	0;0;0.75;	0;0;0.77;	0;0;1.35;	1.78;0;1.66;
315:S;Q3Y409	SFS*ELDTPSEGK	lmd-3	1.48851	0.0338949	1.78	0.739751	0.99;	0.87;	0.51;	1.23;	1.17;	1.53;	1.36;	0;	0.39;	0;	0.40;	0.59;	0.64;	0.41;	0.28;
398:S;Q21443	LNLTQEAPQNTS*VHHVSFSSGGASAQR	lmn-1	1.31452	0.0433081	0.93	0.984415	0;0.48;	0.65;0.59;	0;0.77;	0.85;0.86;	0.78;0.67;	0;0;	0;0;	0;0;	0.72;0;	0;0;	0;0;	0;0;	0.94;0.69;	0;0;	0;0;
419:S;422:S;Q9XXT5	YLGKPPS*VTS*IDSGHVSR	lpin-1	2.05128	0.0026998	1.21	1.27158	0.51;0.87;	0.69;0.66;	0.89;0.91;	2.00;1.82;	0;1.60;	1.04;1.05;	1.60;1.57;	1.55;1.96;	1.08;1.00;	0;0;	0;1.12;	0.95;0.97;	0;0;	1.19;1.26;	0;0;
329:T;Q9XXT5	DRNAT*PEPHDVTDWK	lpin-1	1.31313	0.00815097	1.21	1.27158	0.92;0;0;	0;0;0;	0.94;1.04;1.09;	1.58;1.15;1.30;	0;0;0;	1.11;0;1.16;	1.56;1.47;0;	1.12;0;0;	0.98;0;0;	0;0;0;	1.03;0;0;	0;0;0;	0;0;0;	0;0;0;	0.91;0;0;
485:S;Q9XXT5	SRAS*SDEIFPLSEDELDDNFRPQYMQSLR	lpin-1	1.38125	0.0190165	1.21	1.27158	0.75;0.77;	0.83;1.02;	0;0;	1.41;1.36;	1.05;0.98;	1.04;0;	1.16;0;	0.93;0;	0;0;	0;0;	0;0;	0;0;	0;0;	0;0;	0;0;
419:S;Q9XXT5	YLGKPPS*VTSIDSGHVSR	lpin-1	1.52113	0.0253473	1.21	1.27158	0.49;0;	0.77;0;	0.71;0;	1.32;0;	0.99;0;	1.10;0;	1.08;0.85;	0.92;0.81;	0.78;0;	0;0;	0;0;	0;0;	0;0;	0.79;0;	0;0;
421:T;422:S;Q9XXT5	YLGKPPSVT*S*IDSGHVSR	lpin-1	2.1371	0.0338949	1.21	1.27158	0.36;	0.62;	0.99;	2.16;	1.18;	1.05;	1.47;	1.66;	1.08;	0;	1.34;	0.95;	0;	1.27;	1.39;
118:S;Q5TYL1	RMS*ISEMLFGSSPK	M01H9.3	4.58333	0.00657841	0.72	1.04438	0;0.10;0;	0;0.08;0;	0.15;0.14;0;	0.76;0.75;0.71;	0;0.30;0;	0.25;0.29;0;	0.60;0.50;0;	0.12;0;0;	0;0;0;	0;0;0;	0.12;0;0;	0.12;0;0;	0.11;0;0;	0;0;0;	0.21;0;0;
95:S;Q5TYL1	KFS*TNEGASPAPTSPIDAQPR	M01H9.3	3.57692	0.0338949	0.72	1.04438	0.13;	0.10;	0.22;	0.65;	0.28;	0.23;	0.68;	0.17;	0.12;	0.11;	0.13;	0;	0.12;	0.15;	0.16;
78:S;81:S;Q5TYL1	TIS*MDS*TDSEIGALGGR	M01H9.3	4.72727	0.0495346	0.72	1.04438	0.11;	0.11;	0.12;	0.61;	0.22;	0;	0.52;	0;	0;	0.08;	0;	0.08;	0;	0.07;	0;
169:S;Q9XTZ5	SSS*FTEPHNSFNR	maa-1	1.3494	0.00815097	2.59	1.63603	0.30;0;	0.88;0;	0.78;0.92;	1.10;1.28;	1.34;1.36;	0.95;1.05;	1.12;0;	0.74;0.68;	0.81;0.95;	0.74;0.88;	0.81;1.02;	0.59;0.52;	0.60;0.56;	0.60;0;	0.58;0;
1099:S;1102:S;1105:S;Q95XP5	RS*IAS*THS*VQSMR	mca-3	0.747253	0.0495346	1	0.992311	0.96;0;	0.91;0;	0.86;0;	0;0.77;	0;0;	0.68;0;	0.58;0;	1.19;0;	0;0;	0;0;	1.00;0;	0.99;0;	0;0;	1.13;0;	1.16;0;
40:S;Q95XQ8	SGSEQVAGNMS*PR	mcm-4	0.666667	0.0495346	1.11	0.788273	1.24;	0.96;	0.81;	0.57;	0.64;	0.67;	0;	0;	0.54;	0.45;	0.54;	0.79;	0.91;	0.88;	0.85;
340:T;Q93896	GKVET*PQQYLSK	mct-3	0.74375	0.00178984	0.45	1.75682	0;1.57;1.43;	0;1.63;1.55;	0;1.83;1.83;	0;0.92;0.85;	0;1.39;1.43;	1.19;1.25;1.19;	0;0.97;0.84;	1.43;1.52;1.43;	1.55;0;1.55;	1.35;0;1.63;	1.46;1.62;1.55;	1.54;1.75;1.54;	1.84;1.91;1.91;	1.27;1.64;1.44;	0;0;1.59;
307:S;Q93896	DIFYSGS*TTNIAAR	mct-3	0.548235	0.0550088	0.45	1.75682	0;4.50;	4.00;3.43;	0;5.08;	0;1.58;	0;2.67;	4.59;3.11;	1.34;1.99;	0;1.55;	0;1.60;	0;2.16;	0;2.06;	0;4.17;	0;3.96;	0;3.39;	0;3.31;
295:S;298:S;Q2L6X7	STS*AAS*GAIEDEAVSQNPEVQR	mct-4	1.6129	0.0873753	0.51	1.4792	0;0;	3.43;0;	3.10;3.05;	3.57;3.90;	5.33;5.00;	5.05;5.05;	2.89;0;	3.10;0;	3.09;0;	6.20;0;	3.19;2.68;	5.56;0;	3.43;3.68;	2.79;2.79;	2.74;0;
275:S;O17328	IRPASSMGAVDVES*QPR	mct-6	0.56383	0.00841546	0.77	1.12854	0;1.98;	1.88;1.37;	1.87;1.91;	0.99;0.85;	1.48;1.48;	1.31;1.09;	1.03;0.87;	0.96;0.97;	0.98;1.27;	1.03;1.07;	1.19;0.99;	1.32;1.41;	1.72;1.66;	1.27;1.40;	1.19;1.23;
275:S;279:S;O17328	IRPASSMGAVDVES*QPRS*R	mct-6	0.518219	0.0105871	0.77	1.12854	0;0;3.00;	0;1.96;2.46;	0;2.47;2.69;	0;1.24;1.09;	0;0;1.32;	0;1.98;1.42;	0;0;1.22;	0;0;1.26;	0;1.30;0;	0;0;1.02;	0;0;1.29;	0;1.47;1.72;	0;1.66;2.19;	1.64;1.70;1.68;	0;1.63;1.78;
187:S;P50432	KVS*ATSEFFQSLPYK	mel-32	0.688525	0.0495346	0.71	1.08603	0;1.83;	0;1.61;	0;2.61;	0;1.26;	0;0;	0;1.00;	0;1.47;	1.19;1.38;	0;0;	0;0;	0;0;	0;0;	1.06;0;	0;0;	1.32;0;
295:T;Q93712	VDLSSVLT*DDETENMAYEAWK	mfap-1	0.740741	0.0455003	0.78	0.912153	0.72;0;0.65;	0.94;1.22;1.10;	0;0;0.95;	0.53;0;0.57;	0.85;0;0.79;	0.79;0;0.70;	0;0;0.48;	0.73;0;0.76;	0;0;0;	0;0;0;	0;0;0;	0;0;0;	0;0;0;	0;0;0;	0;0;0;
495:S;Q23356	KMS*EPLLITHVKPEDLDVLASELSK	mig-15	1.47701	0.0201368	NA	1.13829	0.56;0;	0.87;0.88;	0;0;	1.52;1.56;	1.29;1.28;	1.00;0.98;	0;0;	0;0;	0;0;	0;0;	0;0;	0;0;	0;0;	0;0;	0;0;
740:S;Q23260	DKS*LDDILNAAPSPTTLSK	mlck-1	0.611732	0.0274863	NA	2.0982	1.96;0;	1.43;1.63;	1.83;1.79;	1.00;0.84;	1.19;0;	1.44;0;	0;0;	1.17;0;	0;0;	0;0;	0;0;	0;0;	1.66;1.78;	0;0;	1.17;0;
1146:S;C1P660	FLSIHDDEDES*LEEQEHPR	mlt-11	2.36893	0.0376353	1.05	0.571382	0;0;	0.47;0.28;	0.60;0.56;	1.52;1.52;	1.36;1.22;	0.31;0;	0.99;1.08;	0;1.02;	0;1.01;	0;0;	0;0;	0;0;	0;0;	0;1.40;	0;1.85;
252:S;Q9U2L2	RLS*ELLEEMDLSR	mlt-3	1.4251	0.0201368	1.67	0.996389	0;0.98;1.07;	0;1.22;1.30;	0;1.25;1.37;	0;1.74;1.91;	0;1.45;1.78;	0;1.23;1.23;	0;1.83;2.08;	1.13;1.39;1.17;	0;0;0;	0;0;0;	0;0;0;	0;0;0;	0;0;0;	0;0;0;	0;0;0;
56:S;Q7JLW3	LQQLHQQFS*TENEDR	mob-2	1.92188	0.0495346	NA	1.22609	0.44;	0.64;	0.87;	1.34;	1.07;	1.23;	0;	0;	0.61;	0.76;	0.74;	0;	0;	0.81;	1.01;
655:S;Q23243	AIS*PAVSEISR	morc-1	0.695	0.0495346	0.61	0.950793	1.98;	2.00;	2.03;	1.14;	1.50;	1.39;	0;	1.61;	1.48;	1.82;	1.55;	1.82;	1.93;	1.48;	1.55;
269:T;271:S;Q19048	ART*GS*EKAPLLGTFNNYGAVNLDDKDR	mrp-3	1.975	0.00448325	1.06	1.44387	0.42;0.52;	0.27;0.40;	0;0.36;	1.32;0.73;	0.92;0.59;	0.79;0.77;	0;0.94;	0;0.96;	0;0;	0;0;	0;0;	0;0;	0;0;	0;0;	0;0;
194:S;Q17574	IEDEES*DDEGR	mtrr-1	0.457726	0.000855102	0.26	0.802515	0;0;0;0;0;	3.37;0;3.56;3.43;3.69;	3.66;3.05;0;3.33;0;	1.00;0;0;0.90;0;	1.48;0;1.57;0;1.70;	2.02;0;1.98;1.98;0;	1.21;0;0;0;0;	1.85;0;0;0;2.46;	2.20;0;0;0;2.02;	0;0;0;0;0;	2.68;0;0;0;1.74;	2.94;0;0;0;2.33;	2.29;0;1.98;0;2.34;	0;0;0;0;0;	2.82;0;0;0;2.16;
1895:S;1898:S;Q21281	GRS*EGS*ASGQEILGSDYYTIPR	mup-4	1.29139	0.0281858	0.93	1.5688	0.62;0.72;	0.96;0.93;	0.79;0.72;	1.41;0.82;	1.40;1.04;	1.01;0.86;	0.94;0.90;	0.66;0.59;	0;0;	0;0;	0;0;	0.85;0;	0;0;	0;0;	0;0;
48:S;52:S;O16486	S*AKNS*ISEESNDLTMEESVPEASK	natc-2	1.31206	0.0061699	1.28	0.983155	1.52;1.41;	1.24;0;	1.50;1.37;	1.80;0;	1.74;0;	1.91;1.60;	1.90;1.97;	1.81;0;	1.53;0;	1.98;1.55;	1.36;0;	1.67;0;	3.22;0;	1.51;1.61;	1.37;0;
251:S;254:S;G5ECW0	WAS*NLS*LNKEENDVIVDATPSVDTVR	ncx-3	1.55556	0.0143059	1.18	0.938793	0;0;0.54;	0.69;0;0.63;	0;0;0;	1.31;1.14;1.41;	0.87;0;0.76;	0;0;0.86;	0;1.02;0.94;	0;0;0.97;	0;0;0;	0;0;0;	0;0;0;	0;0;0.75;	0;0;0;	0;0;0;	0;0;0;
811:S;Q18034	STS*FSQLNCMK	nfx-1	0.56639	0.0338949	0.65	0.802522	4.50;	5.19;	4.82;	2.65;	3.33;	2.81;	2.18;	4.36;	4.30;	4.54;	4.50;	4.17;	3.81;	4.75;	5.65;
683:S;G5ECB7	ATFEDDEISKIDES*E	nhx-4	1.29577	0.0338949	NA	1.31242	0.71;	0.63;	0.72;	0.91;	0.93;	0.82;	0.99;	0;	0;	0;	0;	0;	0;	0;	0;
211:S;G5EBY3	KTS*VDLDTSTNR	nmy-2	0.727273	0.0495346	1.07	0.895096	0;0;1.21;	0;0;0.98;	0;0;1.10;	0;0;0.80;	0;0;0.65;	0;0;0.86;	0;0;0;	0;0;0.73;	0;0;0.73;	0;0;0;	0.92;0;0.71;	0;0;1.00;	0;1.00;0;	0.90;0;0.91;	0;0;0.92;
517:S;521:S;O44411	LENLLREEELLEQAGEYES*DLDS*DDEETKEK	nog-1	0.527419	0.00815097	0.82	0.819904	0;2.41;0;0;0;2.79;	3.10;0;3.31;0;0;3.84;	2.69;0;3.10;0;0;0;	1.49;0;1.78;1.41;0;0;	0;0;0;0;0;0;	2.24;0;0;0;0;0;	0;0;0;0;0;0;	0;0;0;0;0;0;	0;0;0;0;0;0;	2.27;0;2.38;2.66;2.32;0;	0;0;0;0;0;0;	0;0;0;0;0;0;	0;0;0;0;0;0;	2.64;0;0;2.16;2.07;0;	0;0;0;0;0;0;
774:S;O18218	ESSQKPIDPQEIS*DDQDDTVPDVPDQIVEQDNQSHK	nos-3	0.562827	0.0201368	0.59	1.06716	1.57;0;	0;0;	1.91;1.93;	0.88;1.20;	1.25;0;	1.36;0;	0.81;0.95;	0;0;	1.24;0;	0;0;	0;0;	0;0;	0;0;	1.79;0;	1.55;0;
348:S;Q7KNM6	VYFTPLMTS*EELEK	npa-1	5.18868	0.0338949	1.49	1.18687	0.45;	0.53;	0.54;	3.28;	2.22;	1.98;	3.44;	0.49;	0.51;	0.69;	0;	0.49;	0.44;	0.35;	0;
721:S;Q7KNM6	TYFSPLLTS*EESEK	npa-1	2.90141	0.0338949	1.49	1.18687	0.55;	0.71;	0.77;	2.56;	1.67;	1.41;	2.45;	0.50;	0.44;	0.53;	0.53;	0.56;	0.36;	0;	0.34;
31:S;35:S;Q09225	YDGS*LFSS*KELDYDETDTK	nrf-6	0.557252	0.00902344	0.54	0.985956	0;0;1.48;0;	0;0;1.55;0;	1.31;0;1.31;1.06;	0;0;0.71;0;	0;0;0.91;0;	0;0;0.99;0;	0;0;0.73;0.72;	0;0;1.20;0;	1.43;0;1.40;1.02;	0;0;1.63;2.16;	0;0;1.22;1.14;	1.32;0;1.27;1.22;	1.41;0;1.30;1.25;	1.01;0;0.97;0;	1.01;1.17;0.96;0;
34:S;35:S;Q09225	DGSLFS*S*KELDYDETDTK	nrf-6	0.574627	0.0338949	0.54	0.985956	0;1.43;0;0;	0;1.56;0;0;	0;1.25;1.06;0;	0;0.71;0.77;0;	0;0.78;0;0;	0;0;0;0;	0;0;0;0;	0;1.35;0;0;	1.24;0;0;1.30;	0;1.52;2.16;0;	0;1.29;0;1.60;	0;1.27;1.20;1.32;	1.51;1.30;1.43;0;	0.94;0;0;0.94;	1.05;0.96;0;1.03;
35:S;Q09225	YDGSLFSS*KELDYDETDTK	nrf-6	0.518248	0.0495346	0.54	0.985956	1.41;0;0;	1.32;0;0;	0;1.37;0;	0.69;0;0.71;	0;0;0.79;	0;0;0;	0;0;0;	1.36;0;0;	1.39;0;1.43;	1.66;0;0;	0;0;1.30;	0;0;1.47;	1.84;0;0;	0;0;0;	1.10;0;0;
580:S;Q9TYV5	QKADGDDS*DDDNNAPMK	nsun-1	0.617169	0.0135547	0.59	NA	1.68;0;0;	0;2.91;0;	2.18;2.13;0;	1.13;1.33;0;	1.74;1.45;1.04;	2.10;1.44;0;	1.23;1.12;0;	1.81;1.75;0;	1.72;1.87;0;	0.90;0;0;	1.71;2.06;0;	2.17;1.96;0;	1.78;2.02;1.91;	0;1.67;0;	1.86;1.76;0;
480:S;Q9GYQ9	FNS*DDDLGFDPFTESSK	ntl-4	0.685185	0.0338949	NA	1.02715	1.25;0;	1.41;0;	1.35;0;	0.94;0;	1.00;0;	0.91;0;	0.83;0;	1.78;1.68;	1.60;0;	1.24;0;	0;0;	1.28;1.27;	1.11;0;	1.56;0;	2.18;0;
196:S;O45181	KQYDS*DGDDDEEEEVPK	nucl-1	0.52513	1.5568e-05	0.68	NA	2.36;0;0;0;0;0;2.61;	3.31;0;2.46;0;3.84;3.37;3.31;	2.77;2.29;0;3.00;3.05;0;2.77;	1.44;0;0;1.14;1.52;0;1.58;	1.90;0;0;0;2.16;0;1.95;	2.06;0;0;0;1.87;0;1.51;	1.26;0;0;1.01;1.20;0;1.18;	2.67;0;0;0;2.74;0;3.00;	2.30;0;0;0;2.20;0;1.83;	2.86;0;0;0;3.32;0;0;	2.04;0;0;0;2.00;0;2.11;	2.94;0;0;0;2.78;0;0;	2.15;0;0;0;2.02;0;1.94;	2.16;0;0;0;2.50;0;0;	2.46;0;0;1.66;2.34;0;2.59;
48:S;Q9U2C7	AAS*LSSINNFEHLASVEK	obr-1	1.77119	0.0518299	0.86	0.805233	0.64;	0.54;	0.59;	1.05;	1.04;	0.64;	1.19;	0.88;	0;	0;	0;	0;	0.70;	0.85;	0;
287:S;P52899	YHGHS*MSDPGTSYR	pdha-1	0.759644	0.00194577	0.97	0.868702	1.68;1.80;	1.66;1.66;	1.69;1.76;	1.26;1.30;	1.29;1.30;	1.25;1.28;	1.28;1.28;	1.32;1.45;	1.57;1.55;	1.41;1.39;	1.50;1.40;	1.64;1.79;	1.69;1.84;	1.22;1.32;	1.25;1.30;
476:S;Q17770	EGAGAS*EEEKAEEEADEEGHTEL	pdi-2	0.635328	0.00194577	1.22	0.956798	1.41;1.24;	1.66;1.86;	1.93;1.85;	1.11;1.12;	1.03;0.96;	1.17;1.11;	1.13;1.12;	0;0;	0;0;	0;0;	0;0;	0;0;	0;0;	1.34;0;	0;0;
431:S;Q11067	DGALPAEDDIDLS*DIDLDKTEL	pdi-6	0.748744	0.00555352	1.15	0.923101	0;1.48;0;1.43;	1.92;3.84;1.85;2.18;	1.99;2.54;0;2.13;	1.78;1.49;0;1.86;	1.34;1.74;1.52;1.21;	1.35;1.17;0;1.31;	0;0;0;1.66;	1.78;1.85;0;1.75;	0;0;0;0;	0;0;0;0;	0;0;0;0;	0;2.15;0;0;	0;0;0;0;	0;1.83;0;1.51;	0;0;0;0;
191:S;O44144	VDS*TYLSEANWEPK	perm-4	0.337963	0.0338949	NA	0.98706	1.12;	1.08;	0.79;	0.28;	0.45;	0.68;	0.27;	0.56;	0.67;	0.37;	0.56;	0.69;	0.87;	0;	0.39;
64:S;Q95Y67	ETS*PSTTSLVLTIR	pes-4	0.646739	0.0770999	NA	1.0824	0.69;	1.02;	0.92;	0.59;	0.73;	0.55;	0.60;	0.80;	0.81;	0;	0;	0;	0;	0.98;	0.79;
480:S;Q965J2	NDNTPSTASPVQFSSDGWDS*PTK	pgl-3	0.192171	0.00194577	0.38	0.727007	1.94;1.71;	1.42;1.39;	1.29;1.08;	0.22;0.22;	0.32;0.33;	0.68;0.77;	0.17;0.17;	0.73;0.74;	0.77;0.79;	0.50;0.60;	0.95;0.84;	1.52;1.54;	2.10;1.91;	0.96;1.06;	0.79;0.79;
16:S;P34712	DS*FSLAPEDVLK	pgp-1	0.330657	0.0209213	0.9	1.1611	11.00;0;0;	9.14;0;0;	10.17;0;15.25;	3.42;0;0;	4.10;0;0;	2.97;0;0;	3.58;0;0;	4.80;0;0;	4.71;7.07;0;	0;0;0;	4.30;0;0;	6.45;0;6.25;	6.44;9.36;0;	0;0;8.64;	9.60;0;0;
669:S;672:S;G5EDF9	S*AIS*IATSIHQLAEEVEECK	pgp-2	1.3299	0.0253473	1.52	0.967349	0;0.97;0;	1.07;0.92;0;	0;0;0;	1.11;1.24;1.49;	1.29;1.43;0;	0;0;0;	0;0;0;	0;0.92;0;	0;0;0;	0;0;0;	0;0;0;	0;0;0;	0;0;0;	0;0;0;	0;0;0;
104:S;Q9N3P1	IGS*EDDKFEASELVEYR	pid-2	0.526042	0.0338949	NA	0.840537	0;2.71;	4.80;3.84;	0;0;	2.22;2.13;	0;1.54;	0;1.91;	0;0;	0;0;	0;0;	0;0;	0;0;	0;0;	0;0;	0;0;	0;0;
195:S;Q19266	THCGQALQGPNIIPMAPASGS*LK	pkc-3	1.37805	0.0253473	1.23	1.14461	0;0;	0;0.71;	0.82;0.89;	0;1.05;	0;1.13;	0;1.23;	0.94;1.42;	0;0.71;	0;0;	0;0;	0;0.86;	0;1.08;	0;0.77;	0;0;	0;0.83;
238:S;242:S;Q9NAH1	VDEDEDYGIPDDYPVAS*PVTS*PVK	pola-1	0.733871	0.0376353	1.12	0.910996	1.80;1.18;1.50;	0;1.20;0;	1.24;1.16;1.45;	0;0.80;0.85;	0;0;0;	1.23;0;0;	0.97;0;0;	0.97;0.95;1.05;	0;0;0;	0;1.06;1.18;	0;0;0;	1.35;1.56;1.54;	0;0;0;	1.19;1.16;0;	0;0;0;
1337:S;G5ECH5	RGQS*PISSPASEPSAIR	ppfr-1	0.712329	0.0433081	NA	1.09127	0.95;0;0;	1.04;1.15;1.78;	0;0;0;	0;0.75;0;	0.62;0.81;0;	0;0.99;0;	0;0;0;	0.67;0;0;	0.80;0;0;	0;0;0;	0.84;0;0;	1.00;0;0;	1.00;0;0;	0.95;0;0;	0.98;0;0;
206:S;O01876	S*IDDRGDEIQLEDDFKK	pqn-24	1.81481	0.00567723	NA	1.01119	1.18;0.94;0;0;0.98;	0;0;0;0;0.92;	0;0.95;0;0;0.93;	0;1.78;0;0.95;1.73;	0;1.51;0;0;1.70;	1.01;0;0;1.03;0;	0;1.90;1.95;0;1.79;	0;0;0;0;0;	0;0;0;0;0.86;	0;0;0;0;0;	0;0;0;0;0;	0;0;0;0;0;	0;0;0;0;0.77;	0;0;0;0;0.97;	0;0;0;0;0.73;
253:S;255:S;O61708	RS*LS*PQPPLPSVAPVKEEPAAAPVFFEPETSHQPEK	pqn-59	0.684426	3.88356e-07	0.74	0.858399	1.30;0;1.21;0;0;1.18;0;1.41;1.05;	1.38;0;1.26;0;1.10;1.22;1.22;0;1.52;	1.32;1.83;1.08;1.41;0;1.20;1.15;1.11;0.97;	0.85;0.80;0.74;1.26;0.82;0.75;0.81;0.73;0.77;	1.01;0.78;0.90;0;1.11;0.85;0.86;0;0;	1.06;0;0.86;0;0;0.86;0;0.97;1.02;	0.79;0;0.67;0;0;0.73;0;0.73;0;	0.98;0;0.89;0;0;0.95;0;0;0;	0;0;0.88;0;0;0.96;0;0;0;	0;0;1.03;0;0;1.00;0;0;0;	0;0;0.88;0;0;0;0;0.82;0;	0;0;1.22;0;0;1.20;0;1.27;0;	0;0;1.06;0;0;1.07;0;1.04;0;	0;0;1.03;0;0;0.96;0;0;0;	0;0;0.97;0;0;1.07;0;0.86;0;
632:S;634:T;Q95XZ5	DRS*PT*PEDVIESR	pqn-85	0.729167	0.0026998	0.74	0.845743	0;0;0;0;	0.96;1.00;0;0.95;	0.89;0;0;1.06;	0.55;0.70;0.84;0.76;	0;0;0;0.85;	0;0;0;0.85;	0.57;0.58;0;0.64;	0;0;0;0.96;	0;0;0;0.81;	0;0;0;0.88;	0;0;0;0.72;	0;0;0;1.09;	0;0;0;0.96;	0;0.88;0.96;0.96;	0;0;0.95;0.95;
28:S;P46580	DNLFPQQVAEQHEEQMSSGSS*PK	prmt-5	0.664706	0.0338949	0.69	0.769994	1.96;0;	1.70;0;	1.68;0;	1.26;0;	1.21;0;	1.00;0;	1.05;0;	1.20;0;	1.48;0;	1.33;1.24;	1.46;0;	1.48;0;	1.60;1.37;	1.64;1.42;	1.78;0;
712:S;O17580	ADASVPDQFADMSMWS*DED	pro-2	0.703704	0.0045087	0.59	0.870169	3.00;3.05;0;	2.23;2.49;2.91;	0;2.23;0;	1.46;1.74;0;	2.11;2.29;2.11;	1.63;2.06;0;	0;1.28;0;	2.46;2.78;0;	0;1.77;0;	0;2.45;0;	0;0;0;	2.60;2.56;0;	0;0;0;	0;2.50;0;	0;0;0;
1368:S;Q09614	SGGDDS*DEDDEPSGLVMYSR	ptc-1	0.575397	0.0209213	0.95	1.07153	0;1.87;	1.33;1.14;	0;1.19;	0;0.65;	0;0.80;	0;1.06;	0;0.58;	0;0.82;	0;0;	0;0.78;	0;0.97;	0;1.23;	0;1.84;	0;1.09;	0;0;
84:S;85:S;Q09622	DSLCSES*S*FGSQPAPK	puf-12	0.615506	0.0338949	0.68	0.844524	2.91;	3.84;	3.16;	1.49;	2.76;	2.40;	1.43;	2.23;	2.54;	3.58;	2.48;	2.50;	2.64;	2.44;	2.13;
85:S;Q09622	DSLCSESS*FGSQPAPK	puf-12	0.59707	0.0770999	0.68	0.844524	2.25;	3.31;	2.73;	0.78;	2.29;	2.02;	1.24;	1.57;	1.90;	3.72;	1.94;	3.45;	2.31;	2.16;	1.57;
56:S;Q9U2G4	SSS*PTPQSAWAPNR	puf-3	0.228346	0.0338949	NA	0.843968	2.75;	2.18;	2.54;	0.26;	0.87;	1.68;	0.29;	1.32;	1.11;	0.96;	1.30;	1.45;	2.51;	1.09;	0.97;
288:S;Q21730	LIVPDS*DDEEQVPMEVEEK	R04F11.3	0.664093	0.0045087	NA	0.905511	1.36;1.29;	1.30;1.36;	0.96;1.07;	0.83;0.84;	0.87;0.91;	1.03;0.98;	0.85;0.80;	0;0;	0.86;0.96;	0;0;	0;0;	1.09;1.12;	1.29;1.05;	0;0.97;	1.08;0.98;
99:S;103:S;P30640	VIKPEPLS*PDNS*PPR	R08D7.1	0.610619	0.00541391	NA	0.911486	0.85;0.98;	1.32;1.23;	0;1.13;	0.62;0.71;	0.77;0.86;	0.61;0.61;	0.72;0.67;	0.95;0.91;	0.96;0.86;	1.12;1.08;	0;0.95;	1.24;1.23;	0.96;1.01;	1.10;0.99;	0.97;1.01;
204:S;Q21892	RS*FDIEYDLVR	R102.6	1.43307	0.0253473	NA	2.93932	1.27;0.83;	1.50;1.02;	1.55;0;	1.82;0;	2.00;0;	1.77;0;	0;0;	1.59;0;	0;0;	0;0;	0;0;	1.79;0;	0;0;	0;0;	0;0;
164:T;Q21910	DALT*AAPIGNLMGFVEEYK	R10E9.2	0.408	0.0338949	NA	1.71118	0;3.67;3.81;0;	3.69;4.00;0;0;	0;0;0;0;	0;0.42;0;0;	0;0;0;0;	2.35;1.53;0;0;	0;0;0;0;	0;0.79;0;0.81;	0;0;0;0;	0;0;0;0;	0;0;0;0;	0;0;0;0;	0;0;0;0;	0;0;0;0;	0;0;0;0;
303:S;Q21938	QKS*LDAIQWNDK	R11D1.10	1.35052	0.0253473	NA	0.863684	0;0;0.97;	0;0;0.86;	0;0;1.12;	0;1.49;1.61;	0;0;1.31;	0;0;1.19;	0;0;1.26;	1.23;1.71;1.19;	1.00;0;1.02;	0;1.16;0.98;	0;1.21;0.95;	0;0.65;1.01;	0.82;1.04;0.84;	0;1.48;1.09;	0.96;0.96;1.16;
36:S;A5Z2W3	TSS*VPDLTAHFR	R13H4.2	1.85	0.00550935	1.62	2.19625	0.31;0.26;	0.29;0.29;	0.36;0.41;	0.61;0.61;	0.36;0.38;	0.50;0.42;	0.80;0.79;	0.32;0.32;	0.40;0.36;	0.28;0.42;	0.34;0.37;	0.29;0.34;	0.42;0.33;	0.42;0.29;	0;0.34;
171:S;Q10000	SPLMVAPDDDLTDDVAPDDS*DIVVPR	R144.6	1.81481	0.0495346	NA	0.980301	0;0.60;	0;0.41;	0;0.54;	0;0.98;	0;0.82;	0;0;	0;1.07;	0.56;0.60;	0;0;	0;0;	0;0;	0;0;	0;0;	0;0;	0;0;
91:S;94:S;Q1NZ17	QS*LDS*DPGDFEK	R31.2	1.30556	0.00775485	0.78	1.04186	0.28;0.39;0;0;0;0.33;	0.27;0.25;0;0;0;0.26;	0.43;0.39;0;0;0.54;0.41;	0.54;0.53;0.64;0;0;0.57;	0.34;0.36;0;0;0;0.36;	0.69;0.33;0;0;0;0.88;	0.45;0.47;0;0.44;0.44;0.47;	0;0.41;0;0;0;0.37;	0;0;0;0;0;0.36;	0;0;0;0;0;0.26;	0;0;0;0;0;0.37;	0;0.26;0;0;0;0.26;	0;0;0;0;0;0.30;	0.28;0.38;0;0;0;0.32;	0;0;0;0;0;0.36;
91:S;Q1NZ17	QS*LDSDPGDFEK	R31.2	1.32258	0.0263877	0.78	1.04186	0.49;0;0.55;0;0;	0.53;0;0;0;0.62;	0.69;0;0;0.80;0.76;	0.85;0;0.47;0.82;0.87;	0.68;0;0;0.98;0.70;	0.66;0;0;0.72;0.66;	0.77;1.02;0.84;0.91;0.86;	0.74;0;0;0.82;0.81;	0.71;0;0;0;0.72;	0.50;0;0;0.51;0.56;	0;0;0;0;0.76;	0.52;0;0;0.46;0.62;	0.64;0;0.62;0.63;0.68;	0.57;0;0;0;0.67;	0.93;0;0;0;0.75;
107:S;Q18211	KGS*ESVNTTINSTMNSTLNEPK	ran-3	1.65546	0.00841546	0.74	1.0121	0;1.71;0;1.98;	1.19;0;0;0;	1.14;1.19;0.42;1.45;	1.39;1.95;0;2.05;	0;2.67;0;0;	2.24;1.85;0;2.46;	1.66;1.95;0;1.99;	0;0;0;0;	0;0;0;1.16;	0;0;0;0;	0;0;0;0;	0;1.47;0;1.43;	0;0;0;1.45;	0;0;0;0;	0;1.41;0;1.94;
321:S;Q19672	AAPVIDSNQLS*DEDEIDDEDTYGTR	rde-2	0.730769	0.0253473	NA	1.06103	0;1.30;	0;0;	1.27;1.45;	0;0.85;	0;0.99;	0;1.06;	0.95;0.92;	0;0;	0;0;	0;0;	0;0;	0;0;	0;0;	0.91;0.98;	0;0;
224:T;246:T;Q7JLB1	REPT*PPFETDDVAPLSDDKPQFGNQT*PEEDETTFDR	ret-1	1.33077	0.000723233	1.21;1.07	0.812341	0.67;0;0;0.57;	0.65;0;0;0.62;	0.73;0;0.49;0.73;	1.00;0;0.96;1.05;	0.78;0;0.83;0.69;	0.74;0;0.80;0.75;	0.90;0;0.98;0.95;	0.76;0;0.58;0.79;	0;0;0;0;	0.98;0;0;0.58;	0;0;0;0;	0;0;0;0.67;	0;0;0;0;	0.73;0.53;0;0.69;	0;0;0;0;
20:T;P34431	AQTLT*PPPNPQQQLYDEEDLLR	retr-1	0.489362	0.0338949	0.45	NA	0;0;	3.20;3.10;	2.54;2.47;	0;0;	1.14;0;	1.38;1.42;	0;0;	1.52;1.61;	1.48;1.61;	0;0;	1.27;1.65;	2.22;2.44;	2.64;2.71;	0;0;	1.55;1.71;
202:S;P34305	REDDEES*DNEDILALPTTTVINR	rha-2	0.607692	2.46889e-05	0.82	0.888646	2.61;3.09;2.87;3.09;	2.53;2.34;2.59;2.87;	2.47;2.58;2.86;2.20;	1.37;1.41;1.45;1.15;	0;1.82;2.05;2.42;	1.53;0;1.94;1.98;	1.02;1.83;1.24;1.63;	2.34;0;2.00;2.13;	0;0;0;2.75;	0;0;0;2.45;	0;0;0;0;	0;2.70;3.33;0;	2.64;0;0;2.22;	0;2.64;2.97;2.57;	2.18;0;0;2.09;
7:S;Q9XUS4	S*VGCFSTFSEAEAK	rml-1	1.66038	0.000488805	1.62	NA	0.53;0;0.50;0;	0.48;0;0.44;0;	0.61;0.69;0.64;0;	0.88;0;1.01;0.98;	0.87;0;0.84;0;	0.78;0.80;0.71;0.88;	1.44;0;1.54;0;	0;0;1.33;0.93;	0.75;0.57;0.75;0.76;	0;0.61;0;0.70;	0;0.48;0;0;	0.93;0;0.83;0.71;	0.64;0.59;0.62;0.69;	0;0;0.59;0.73;	0.88;0.81;0.91;0.87;
11:S;Q9XUS6	LHS*LDHKPDESSEEWK	rml-1	1.48387	0.000947449	1.62	NA	0.84;0.76;0.78;	1.02;0;0.99;	0;0.94;0.93;	1.55;1.62;1.44;	0;0.99;1.18;	1.04;1.06;1.02;	1.42;1.42;1.38;	0.81;0;1.14;	1.10;0;1.01;	0;0;0;	0;0;0;	0;0;0;	0;0;0;	0;0;0;	1.03;0;1.25;
347:S;Q9N3S4	AQS*PATPSSSLPTDIENK	rnp-6	0.742268	0.0373364	0.74	1.00411	0.77;0;	0.96;0.98;	0.97;1.25;	0.66;0;	0.80;0;	0.77;0;	0.67;0;	0.70;0.67;	0.74;0;	0.85;0;	0.80;0.83;	0.92;0.91;	0.76;0.78;	0.83;0.86;	0.90;0.69;
528:S;O61711	HSS*VPSIAHLVGDLSDFCPHATADEK	rnp-8	0.518809	0.0338949	NA	0.687499	3.19;0;	3.31;0;	2.54;0;	0.93;0;	1.54;0;	2.27;1.77;	0;0;	0;0;	0;0;	0;0;	0;0;	0;0;	0;0;	0;0;	0;0;
38:S;P61866	VGPLGLS*PK	rpl-12	0.633333	0.0338949	0.85	0.894062	1.32;	1.60;	1.50;	0.89;	1.11;	1.01;	0.62;	1.25;	1.14;	1.08;	1.34;	1.32;	1.32;	1.53;	1.50;
89:S;O01868	AVAGLS*LDAILAK	rpl-24.1	0.417889	0.0338949	0.85	0.97754	3.41;	3.69;	3.16;	1.15;	1.70;	2.02;	1.09;	1.94;	0;	0;	0;	0;	2.45;	0;	4.00;
19:S;Q19324	EPIPVDPVDVGELS*ELDNLAHLAAHGGDGR	rpn-5	0.65748	0.0338949	0.98	1.03468	2.54;0;0;0;	0;2.34;0;4.17;	0;0;0;0;	1.44;2.22;1.14;0;	0;1.90;0;0;	0;0;0;0;	0;0;0;0;	0;0;0;0;	0;0;0;0;	0;0;0;0;	0;0;0;0;	0;0;0;0;	0;0;0;0;	0;0;0;0;	0;0;0;0;
1470:S;G5ED21	EEEEPMDS*DSEDVKKEGLDGEDQTTEPLLVNSSR	rpoa-1	0.478927	0.0770999	0.81	0.87021	3.19;0;0;	0;0;0;	1.87;0;2.61;	0.76;0.80;0;	1.70;0;0;	2.52;0;0;	0;0;0;	0;0;0;	0;0;0;	0;0;0;	0;0;0;	0;0;0;	0;0;0;	0;0;0;	0;0;0;
7:S;P49041	S*ENVVADAAPATEAPEVALFGK	rps-5	0.379447	0.0281858	0.87	1.00184	0;0.56;0.72;	0;1.25;1.28;	0;1.97;1.41;	0;0;0;	0;0.56;0;	0;0.48;0;	0;0.33;0;	0;1.13;0;	0;0.86;0;	0;1.18;1.11;	0;0.93;0;	0.22;2.22;2.27;	0;0.70;0.76;	0;0.98;1.01;	0;0.64;0.59;
33:S;Q9NEN6	MS*QEVAIDALGDEWK	rps-6	0.737828	0.00357124	0.85	1.12783	2.41;2.36;2.36;	2.67;2.74;3.10;	2.95;2.77;2.58;	1.82;1.71;1.78;	2.81;2.46;2.54;	2.10;2.24;2.06;	1.83;1.75;1.88;	2.18;2.82;1.66;	0;0;2.83;	2.45;0;2.66;	2.13;0;3.19;	1.47;1.96;2.44;	1.94;2.22;2.02;	1.90;0;2.68;	2.59;0;2.82;
123:T;Q23312	TLT*AVHDAWLDELVYPAEVVGR	rps-7	0.557312	0.0274863	0.9	1.0025	0;3.09;2.83;	0;1.92;2.23;	0;0;0;	1.11;1.41;1.08;	0;2.22;1.57;	0;0;0;	0;0;0;	0;0;0;	0;0;0;	0;0;0;	0;0;0;	0;0;0;	0;0;0;	0;0;0;	0;0;0;
62:S;P48156	LDS*GNFSWASEQTTR	rps-8	0.519531	0.0770999	0.89	1.17546	3.96;0;	3.84;0;	3.33;0;	1.69;0;	3.64;0;	2.30;0;	1.69;0;	4.00;3.37;	4.30;0;	4.65;0;	4.71;0;	0;0;	3.55;0;	0;0;	4.27;0;
977:S;Q2EEN1	GPTRPYS*PVGSYQSSHQNFDNR	rsd-2	1.33766	0.0338949	1.07	1.13491	0.92;0;	0.65;0;	0.77;0;	1.01;0;	1.14;0;	1.03;0;	1.03;0;	0;0;	1.09;0;	1.02;0;	0;0;	0;0;	0.94;1.23;	0;0;	1.52;0;
536:S;O62185	QDSEQQAPVAVKS*PEMK	rsr-1	0.689655	0.0253473	0.78	0.864366	0;0.58;	0;0;	0.56;0.73;	0.29;0.34;	0;0.43;	0.49;0.40;	0;0;	0.52;0.56;	0.73;0.98;	0;0;	0.63;0.68;	0.59;0.55;	0.62;0;	0.73;0;	1.00;0.72;
71:S;72:S;G5EBY0	RATGS*S*DDDQVDDDLFADKEDK	rtfo-1	0.493243	0.0201368	0.77	1.05323	0;0;0;0;	0;0.92;0;0;	0.64;0.74;0;0;	0;0.33;0;0.38;	0;0;0;0;	0.32;0.41;0;0;	0.42;0.35;0;0;	0;0;0;0;	0;0;0;0;	0.53;0;0;0;	0;0;0;0;	0;0.75;0.92;0;	0;0;0;0;	0;0.57;0;0;	0;0;0;0;
139:S;O01524	KLADS*DEEDSAASFVNK	sart-1	0.699187	0.000219473	0.66	NA	1.06;0;0.96;1.16;	1.43;0;2.18;1.23;	1.27;0;1.10;1.24;	0.75;0;0.85;0.86;	0.93;0;1.03;0.89;	0.85;0;1.02;0.93;	0.64;0;0.86;0.76;	1.01;0;1.02;1.14;	0.97;1.05;0.98;1.11;	1.43;0;0;0;	1.06;1.02;1.19;1.03;	1.35;1.23;1.10;1.16;	1.02;0.95;1.11;1.07;	1.17;0;0;1.28;	1.10;1.08;0;1.29;
618:S;O01524	IDS*DDEDALEEAKK	sart-1	0.574899	0.00657841	0.66	NA	0;0;	1.39;1.21;	1.26;1.19;	0.72;0.70;	0.80;1.11;	0.77;0.66;	0.61;0.60;	1.12;0;	0.97;0;	2.16;0;	0.92;0;	1.10;0;	1.00;0;	1.10;0;	0.99;0;
1196:S;G5ED39	SVPMTPIFSNNENKS*PSR	sep-1	0.469194	0.0162936	NA	1.02127	0;2.11;	1.68;2.34;	2.41;1.91;	0.99;0.99;	0;0;	1.55;1.84;	0;0.91;	0.44;0;	1.32;1.08;	0;0;	0;1.71;	0;0;	1.93;2.86;	0;1.30;	0;0;
983:S;Q10925	KSS*EPILSSEVLQPTR	sid-3	1.77778	0.0495346	0.98	0.98019	0.52;0;	0.54;0;	0.67;0;	1.00;0;	0;0;	0.75;0;	0.96;0;	0.68;0;	0.67;0;	0.64;0;	0;0;	0;0;	0.72;0.66;	0;0;	0.85;0;
8:S;Q18595	S*ISEGLQHGVR	slc-36.5	1.30263	0.0338949	NA	3.71538	0.43;	0.17;	0.38;	0.82;	0.49;	0.50;	0.48;	0.46;	0.29;	0;	0.34;	0.34;	0.31;	0.26;	0.33;
60:S;Q20060	AVNEKFDGS*DGEDDDSDLFSLQLPSRPDFLTKPNR	smc-4	0.715447	0.00174512	1.28	0.904561	1.24;1.07;1.38;0;	1.14;1.23;1.27;1.10;	0;0;0;0;	0.73;0.77;0.71;0;	0.89;0.88;0;0;	0.94;0.98;0;0;	0;0;0;0;	0.77;0;0.98;0;	0;0;0;0;	0;0;0;0;	0;0;0;0;	0;0;0;0;	0;0;0;0;	0;0;0;0;	0;0;0;0;
293:S;Q5NKY6	DPGDPDATFDDGDDS*DVGEMPSSASR	smk-1	0.747934	0.00657841	NA	1.09033	0;1.77;	1.23;0;	1.14;1.19;	0.89;0.92;	0.83;0.80;	0.94;1.13;	0.89;0.97;	0;0;	0;0;	0;0;	0;0;	0;0;	0;0;	0;0;	0;1.57;
167:S;Q9N4U5	SEIDKS*DDDDDDDIDTAFDEK	smu-2	0.755556	0.00982327	0.86	0.956136	0.96;0.95;	1.13;1.26;	1.12;1.17;	0.80;0.85;	1.04;1.10;	0.89;0.85;	0.75;0.79;	0;1.04;	0;0;	0;0;	0;0;	0;0;	1.36;0;	0;0;	0.92;0;
251:S;Q18167	RVS*IVEQTQTHEIGHDHEGK	smz-1	0.305732	0.0495346	NA	1.45701	0;4.71;2.91;	0;0;0;	0;0;5.08;	2.00;0;0;	0;0;0;	1.44;0;1.40;	0;0;0;	0;0;0;	0;0;0;	0;0;0;	0;0;0;	0;0;0;	0;0;0;	0;0;0;	0;0;0;
76:S;Q17626	SPSLVVVIS*PSPR	spch-1	0.190722	0.0495346	NA	0.989009	5.82;	6.00;	4.57;	0.54;	1.11;	2.81;	0;	1.75;	2.30;	0;	2.83;	3.85;	4.68;	2.64;	2.29;
81:S;P91026	SPSLVLVISGS*PSPR	spch-2	0.175182	0.0495346	NA	0.567038	2.75;	2.74;	2.23;	0.19;	0.48;	1.03;	0;	1.00;	0;	0;	0;	0;	3.43;	1.51;	1.22;
25:S;P91349	RSMS*QPVLNVEGDKR	spd-5	0.675497	2.79221e-05	0.73	0.909	0;0;1.52;1.36;1.41;0;1.18;	0;1.28;1.25;1.30;1.63;0;1.51;	0;1.48;1.61;1.73;1.61;1.55;1.66;	0;0.98;0.99;1.11;1.05;0;0;	0;0;1.21;1.45;1.21;0;0;	0;0.98;1.19;0;1.13;0;0;	0;0.70;0;0.97;0.84;0;0.81;	0;1.17;0.99;1.16;1.23;0;1.33;	0;0;0.97;1.02;1.08;0.96;1.11;	0;0;1.06;0.99;1.12;0;1.31;	0;0;1.03;1.13;1.10;0;0;	0;0;1.28;1.39;1.43;0;0;	1.08;1.11;1.26;1.24;1.30;1.23;1.32;	0;0;1.67;1.54;1.24;0.93;1.29;	0;0;1.22;1.29;1.43;1.33;1.28;
568:S;Q966E7	KLS*MLGATGDMGK	spl-3	2.09375	0.0338949	1.96	1.2034	0;0.90;	0;0.68;	0;0.80;	0;2.10;	0;1.47;	0;1.37;	0;1.88;	1.02;0.99;	1.06;1.04;	0;0.89;	1.14;0.94;	0;0.64;	0.87;0.88;	0;0.96;	1.00;1.00;
7:S;Q20375	DS*LCLDEYLSSELK	sptl-2	0.66242	0.0495346	1.62	1.59424	1.57;0;1.39;0;	1.88;0;0;0;	0;0;0;0;	0.83;0;0;0;	1.04;0;0;0;	1.06;0;0;0;	0;0;0;0;	1.39;1.85;0;1.37;	0;0;0;0;	0;0;0;0;	0;0;0;0;	0;0;0;0;	0;0;0;0;	0;0;0;0;	0;0;0;0;
274:S;Q4W5P0	NNS*GFDYQQAQGAR	sqd-1	1.65311	0.0338949	0.9	1.0481	0;2.02;	0;2.09;	0;2.23;	0;4.32;	0;4.44;	0;2.59;	0;2.56;	0;4.36;	0;2.96;	0;1.98;	2.79;2.71;	0;2.63;	0;1.98;	0;4.75;	0;4.57;
522:S;P91240	EAKS*PQTAEIAATR	srpa-72	1.85276	0.0011381	1	0.937377	0;0.41;0.63;	0;0;0.82;	0.97;0.93;0.81;	1.59;1.58;1.58;	1.51;1.43;1.51;	0.99;1.09;1.00;	2.03;0;0;	0.96;0.96;0.92;	0.88;0.86;0.45;	1.22;0;0;	0.76;0;0.59;	0.62;0.56;0.56;	0.62;0.57;0.61;	0.86;0.91;0.90;	0.94;1.00;0.95;
601:S;604:S;P91240	GTQGSSSANPNVEYVTAS*PNS*PRPLPGPVAEGPR	srpa-72	2.72143	0.00341479	1	0.937377	0.53;0;	0.57;0.74;	0.70;0.86;	1.74;1.91;	1.98;1.90;	1.20;1.01;	2.42;2.29;	0.80;1.05;	0.75;0;	0;0;	0;0;	0.62;0;	0;0;	0;0;	0.66;0;
604:S;P91240	GTQGSSSANPNVEYVTASPNS*PRPLPGPVAEGPR	srpa-72	1.53061	0.00341479	1	0.937377	1.02;0;0;0;	0.94;0;0;0.90;	0.98;0;0;1.10;	1.64;0;0;1.71;	1.48;0;0;1.43;	1.23;0;0;1.40;	1.52;0;0;1.54;	0.95;0;0.91;1.10;	0.84;0;0;0.91;	1.03;0;0;0;	0.97;0;0.77;0.88;	0.72;0;0.98;0.88;	0.88;0;0.68;0;	0.86;0.57;0.54;0;	0.91;0;0;0.56;
584:S;Q9NAD6	VGGGDS*PTGYIQSEIVMVAK	sta-1	1.33621	0.0338949	1.21	1.73255	0.59;	0.40;	0.58;	0.98;	0.72;	0.64;	0.83;	0.60;	0;	0;	0;	0.53;	0;	0.71;	0;
278:S;Q20797	FSSGAAVPMGLPSSSS*GANVR	syx-5	1.45699	0.00815097	0.84	1.07431	0.85;1.01;0;0;	0;0.81;0.91;0.89;	0.99;0.93;1.16;1.54;	1.49;1.64;1.61;1.46;	1.58;1.32;1.57;1.11;	1.13;1.29;1.04;0;	1.19;1.39;0.73;0;	1.26;1.68;1.52;1.98;	1.24;1.26;1.32;1.25;	0;1.03;1.39;0;	0;1.36;1.29;1.34;	0.97;1.04;1.15;1.10;	1.06;1.06;1.14;1.18;	1.51;1.46;1.44;1.53;	1.55;1.45;1.55;1.41;
85:S;Q9N537	TPYHHS*DGESECDEGVLGVPTTRPR	szy-2	1.77215	0.018533	1.47	0.979313	0;2.20;0;	0;2.02;0;	1.55;1.30;1.58;	0;2.10;2.83;	0;2.32;0;	0;2.89;4.21;	0;1.99;2.80;	0;0;0.98;	0;0;0.97;	0;0;0;	0;1.08;0;	0;0;0;	0;0;0;	0;0;1.38;	0;0;1.32;
245:S;Q22144	EAGEPAEVFTIENS*PDSFTIK	T04A8.8	0.666667	0.00664189	0.77	1.02785	0.80;0.65;	0.81;0.81;	0.99;0.86;	0.72;0.57;	0.71;0.51;	0.54;0.53;	0;0.44;	0.77;0.68;	0;0.79;	0.72;0.80;	0;0;	0.79;0.68;	0.55;0.72;	0.90;0.91;	0;0.76;
54:T;Q22144	ET*QLFPDDSDDDECVEVEK	T04A8.8	0.661184	0.0338949	0.77	1.02785	1.38;	1.52;	1.52;	1.06;	0.95;	1.22;	0.89;	0;	0;	0;	0;	1.56;	1.32;	0;	1.33;
39:S;F5GUG4	KES*VSNMKPCQHCGAPPQAQAANLPHEQVLIWPAAR	T04C12.11	2.44976	0.00815097	NA	1.81684	0;0;	0.98;1.07;	1.03;1.06;	3.28;2.73;	0;1.74;	1.53;3.48;	2.56;2.29;	0;0;	0;0;	0;0;	0;0;	0;0;	0;0;	0;0;	0;0;
339:S;O45757	DGYRS*ENEDDEDDDDVIEEDDVWGVMEPVK	T06E6.1	0.609394	0.0550088	NA	0.783119	3.81;4.13;3.96;	0;3.31;4.17;	0;0;4.16;	0;2.10;2.41;	0;0;0;	0;2.52;4.04;	0;0;0;	0;0;0;	0;0;0;	0;0;0;	0;0;0;	0;0;0;	0;0;0;	0;0;0;	0;0;0;
201:S;Q22290	SLAQQSS*MTDDEGWVSGK	T07C4.3	0.497917	0.0338949	0.48	1.05764	3.19;	2.40;	1.91;	1.06;	1.33;	1.84;	0.91;	1.61;	1.11;	1.66;	1.46;	2.33;	2.22;	1.65;	1.32;
1005:S;Q8T3D2	KLSDS*VMSIASMSR	T08G11.1	1.50345	0.0678892	1.54	1.26764	0;1.87;	1.45;2.13;	1.43;1.31;	2.38;2.41;	0;1.82;	1.66;1.98;	0;2.45;	0;0;	0;0;	0;0;	1.64;0;	1.64;0;	0;0;	0;0;	0;0;
482:S;Q22409	SEEVDSLLQSDS*DENLADDIQEIR	T11G6.2	1.54497	0.0338949	NA	1.0552	1.00;1.01;	0;0;	0.89;0.89;	1.46;0;	1.25;0;	1.84;0;	0;0;	0;0;	0;0;	0;0;	0;0;	0;0;	0;0;	0.95;0;	0;0;
869:S;Q9U367	S*FEEGLPYSPGR	T16G1.9	1.4127	0.00075836	1.26	0.967281	1.37;0;0;1.29;	1.25;1.23;1.08;0;	1.27;1.33;1.23;0;	1.89;1.78;2.41;1.82;	1.48;1.84;0;1.74;	1.34;1.39;0;1.25;	1.83;1.92;1.75;0;	1.45;1.48;1.21;1.39;	1.02;1.06;1.04;1.25;	1.39;1.55;0;1.52;	1.21;1.16;1.21;1.40;	0;0;1.28;1.27;	0;0;1.01;1.02;	1.30;1.44;0;1.41;	0;1.50;1.23;1.66;
180:S;187:S;Q10010	IEELDENS*DTDLQKS*PR	T19C3.4	1.54601	0.00815097	NA	1.07086	0.77;0.79;0;	0;1.03;0;	0;0.84;0;	1.30;1.26;1.41;	1.14;1.10;0;	0;1.22;0;	0;1.28;0;	0;0;0;	0.86;0.86;0.93;	0;1.37;1.24;	0.81;0;0.98;	0;0;0;	0.80;0.77;1.03;	0;0.74;0.70;	0.83;0.77;0.79;
187:S;O01615	SQFS*DDETDDYVVPEAGDAETR	T19H12.2	0.601942	0.0026998	1.2	0.782788	1.39;1.37;	1.05;1.01;	1.00;0.93;	0.62;0.60;	0.76;0.75;	0;0.81;	0.51;0.51;	0.66;0.58;	0.70;0.57;	0.68;0.66;	0.64;0.59;	0.97;0.95;	0.94;0.94;	0.80;0.83;	0.78;0.82;
306:S;320:T;P91481	TTEIRPIS*PALPSAAPLLVITT*PPPNSEK	T20F5.5	0.31537	0.0770999	NA	1.03551	6.19;	10.67;	11.44;	1.64;	4.44;	7.21;	2.29;	6.00;	0;	0;	0;	9.09;	6.06;	0;	10.67;
352:S;353:S;O44561	KEES*S*EEEDGVLK	T22B11.4	0.641509	0.0864107	NA	0.758802	0;0.44;	0;0.45;	0.75;0.61;	0.68;0.39;	0;0.34;	0;0.33;	0;0.30;	0;0.42;	0;0.48;	0;0.42;	0.58;0.49;	0;0.45;	0.73;0.48;	0;0.55;	0.69;0.62;
15:S;Q9GZH3	SLELDNS*LTDGETVHEMMAHK	T22D1.3	0.650367	0.0190165	1.26	0.900263	0;0;0;	1.43;2.00;2.06;	2.23;2.13;2.03;	1.82;1.32;0.96;	0;0;0;	0;0;0;	0;0;1.34;	0;0;0;	0;0;0;	0;0;0;	0;0;0;	0;0;0;	0;0;1.78;	0;0;0;	0;0;0;
634:S;Q8MXJ1	MPTATSFSSWS*PPDK	T23E7.2	1.4386	0.0495346	1.15	1.44665	1.14;	1.07;	1.29;	1.64;	1.40;	0;	2.08;	1.60;	1.36;	1.43;	2.15;	1.33;	1.36;	1.44;	1.33;
750:S;Q8MXJ1	NTS*FVSFLDYSSAK	T23E7.2	1.47917	0.0770999	1.15	1.44665	0.93;	0.96;	1.22;	1.58;	1.27;	1.00;	1.57;	1.23;	1.30;	1.02;	1.15;	1.12;	1.11;	1.20;	1.48;
809:T;Q8MXJ1	DIHT*PYEYEVPSTYDR	T23E7.2	1.74419	0.0770999	1.15	1.44665	0.96;0.77;	0;0;	0;0.86;	2.83;0;	0;0.89;	0;0;	1.66;1.34;	0.90;0.95;	0.66;0;	0;0;	0.93;1.06;	0;0.53;	0;0;	0;0;	0;0;
467:S;P90970	ETSIAVDSNSSPMHTSSS*HPLLSNINNPQTR	T24B1.1	2.35106	0.0770999	1.06	0.995713	0.94;0;	0.93;0;	1.91;0;	2.34;0;	2.42;0;	1.66;0;	2.08;0;	1.41;1.57;	0;0;	0;0;	0;0;	0;0;	0;0;	0;0;	0;0;
348:S;P91501	TPAPVDS*DDDMTITPR	T27A3.7	0.727273	0.0446097	0.84	1.06649	0;0;0;0;0;1.36;	0;1.14;0.96;0;0;0;	0;1.22;0;0;1.73;1.31;	0;0.77;0.85;0;0;0;	0;0;0;0;0;0;	0;0;0;0;0;1.20;	0;0;0;1.15;0;0.92;	1.04;0;0;0;0;1.03;	0;0;0;0;0;1.02;	0;0;0;0;0;0;	1.04;0;0;0;0;0.96;	1.04;0;0;0;0;1.27;	1.07;0;0;0;0;1.24;	0;0;0;0;0;1.17;	0;0;0;0;0;1.08;
1062:S;Q22847	VSS*TSQLAPGHLGSLEVSHR	T28C6.7	2.50649	0.0495346	0.91	1.04563	0.77;	0.67;	1.14;	2.10;	1.93;	0;	1.15;	1.88;	1.72;	0;	1.50;	0;	0.99;	0;	2.18;
35:S;Q22850	DRKNS*DSNDNANSEGSDEVVR	T28F4.5	1.87302	1.78613e-05	0.57	1.85288	0;0;0;0.45;0;	0.61;0.52;0.52;0.59;0;	0.73;0.67;0.67;0.78;0.65;	1.20;1.22;1.24;1.19;1.20;	0.93;1.10;0.73;0.90;0;	1.18;1.00;0.97;0.99;1.00;	1.40;1.21;1.30;1.40;1.16;	0.77;0.57;0;0.67;0;	0.64;0.55;0;0.64;0;	0.75;0.56;0;0.69;0;	0.67;0.54;0;0.61;0;	0.52;0.45;0;0.57;0;	0.55;0.48;0;0.50;0;	0.46;0.42;0;0.41;0;	0.37;0.37;0;0.39;0;
68:S;72:S;O18221	FISGAALENS*DDES*ESADR	tag-273	1.31902	0.00146272	0.95	0.723817	1.52;1.39;0;	1.78;1.50;0;	1.74;1.74;0;	2.28;2.00;2.65;	2.19;1.95;0;	2.15;2.35;0;	2.03;1.79;0;	1.50;1.05;0;	1.39;0;0;	1.63;1.60;0;	0;0;1.80;	1.85;2.08;1.67;	1.45;0;0;	1.48;0;0;	1.57;0;0;
206:S;Q19819	VSS*GVFIASDYDEFR	tag-340	1.71831	0.0770999	NA	0.950417	0.62;	0.71;	1.06;	1.22;	1.23;	0.89;	1.22;	1.03;	0;	0.62;	1.08;	0.87;	0;	0;	0;
1068:S;Q9U280	LASYS*SNVLENMR	tat-1	3.62903	0.0338949	1.43	1.12601	0.31;	0.29;	0.50;	1.15;	1.10;	0.73;	1.18;	0.83;	1.00;	0;	0.76;	0;	0;	0;	0;
1096:S;Q9U280	TAS*EASLALAEQTR	tat-1	1.50714	0.0338949	1.43	1.12601	0.70;	0.65;	0.73;	1.39;	0.98;	1.02;	1.09;	0.92;	0;	0;	0;	0;	0;	0;	0;
124:S;Q23419	SKS*DSSLDISSLTGR	tbc-2	1.4918	0.0338949	1.03	1.01344	0.61;	0.48;	0.70;	1.06;	0.93;	0.71;	0.89;	0.99;	0.88;	0.79;	0.93;	0.51;	0.58;	0.92;	0.97;
101:S;Q9GRZ9	AQDAAPAPASAAPAAPNAPTPTAQQQPS*PK	tcc-1	1.5375	5.65916e-05	1	0.79927	0.68;0.79;0;0.81;1.02;	0;0.62;0;0.72;0;	0.87;0.80;0.86;0.76;0.83;	1.21;1.36;1.29;1.33;1.20;	0;1.23;2.16;1.34;0;	0.94;1.07;0;0.98;0;	0;1.13;0;1.28;0;	0.83;0.85;0.80;0.88;0.84;	0.93;0.94;0.98;0.95;0.86;	0.97;0.92;0.98;0.94;0.90;	0.90;0.83;0.92;0.94;0.91;	0.67;0.72;0.69;0.76;0.73;	0.64;0.79;0.79;0.97;0.91;	0.77;0.92;0.89;0.91;0;	0.91;0.92;0.97;0.94;0.91;
154:S;161:S;165:S;Q9U1W1	S*FEAAPPS*PVPS*EKAELPATIQPSVHEQFNHR	tfg-1	1.86486	0.00219965	1.05	1.03087	0;1.87;0;0;	1.85;1.57;0;0;	0;2.15;1.66;0;	3.73;3.57;3.09;3.42;	2.16;3.48;3.81;0;	0;2.46;0;0;	0;3.31;3.58;0;	0;2.34;0;0;	0;2.11;0;0;	0;2.21;0;0;	0;1.80;0;0;	0;1.90;0;0;	0;1.42;0;0;	0;2.53;0;0;	0;2.82;0;0;
18:S;23:S;Q11080	VNLLS*DHDDS*DDDEVHVKR	tmbi-4	1.57547	0.0026998	NA	1.2807	0;1.12;0;	1.01;1.04;0;	1.06;1.16;0;	1.71;1.58;0;	1.93;1.67;2.00;	1.58;1.40;0;	1.69;1.66;0;	0;0;0;	0;1.12;0;	0;1.75;0;	0;0;0;	0;0;0;	0;0;0;	0.96;0.98;0;	0;0.96;0;
1418:S;1422:S;Q23670	KSEFSDLS*GGDS*DEEAEK	top-2	0.638298	0.0133283	0.85	0.95425	0;0;0;	0.42;0.46;0.48;	0.54;0.50;0.42;	0.29;0.29;0.30;	0.49;0.45;0.40;	0;0.24;0;	0.36;0.27;0;	0;0.37;0;	0;0.39;0;	0;0.42;0.51;	0;0.35;0.40;	0;0.46;0.54;	0;0;0;	0.73;0.43;0.47;	0.72;0.42;0.45;
94:S;Q18490	NPIVNS*PEKVFEEEDKENAPTK	tost-1	0.425287	0.000124236	0.93	1.01798	1.30;1.29;1.46;1.37;	0.79;0;0.87;0;	0.77;0;0.83;0.81;	0;0.19;0;0.30;	0.42;0;0.35;0.39;	0.47;0.50;0.56;0.50;	0.23;0;0.26;0.31;	0;0;0;0;	0;0.51;0;0;	0;0;0;0;	0;0.51;0;0;	0;1.09;0;0;	0;1.24;0;0;	0;0.84;0;0;	0;0.64;0;0;
345:S;P34722	SHQYS*VEEQKETDEYMDNIWGGGDGPVKK	tpa-1	1.36567	0.0132429	1.23	1.18394	0;1.05;1.34;	1.55;1.19;1.02;	1.34;1.58;1.45;	2.73;2.22;2.28;	1.78;0.98;1.95;	1.60;1.38;1.42;	0;1.83;1.83;	2.18;0;0;	0;0;0;	0;0;0;	0;0;0;	0;0;0;	1.20;0;0;	0;0;0;	1.26;0;0;
301:S;304:S;O45380	RPGS*VAS*IPESFPSTNTLGLPLIK	tps-2	2.26344	0.0338949	1.85	0.750056	1.08;	0.93;	0.72;	2.65;	1.62;	2.59;	1.36;	0;	0;	0;	0;	0;	0;	0;	0;
221:S;Q95XT5	VVEQGTS*SEVDFEWIPR	trap-1	0.62906	0.0338949	0.8	0.986237	0;0;	2.00;2.46;	3.39;3.98;	1.84;1.39;	0;0;	1.87;0;	0;0;	1.81;2.23;	0;0;	0;0;	0;0;	0;2.33;	0;2.29;	0;3.06;	0;2.82;
12339:S;G4SLD6	YQLDYHS*DGEFEAR	ttn-1	0.618182	0.0808556	1.19	0.649113	0;0.41;	0;0;	0.64;0.55;	0;0.41;	0;0;	0;0.34;	0;0.31;	0;0.39;	0;0.59;	0;0;	0;0;	0;0;	0;0;	0;0;	0;0;
3912:S;O01808	TLHNEPS*IDDSDSLPCCICR	ubr-4	1.4	0.0253473	1.09	0.793157	0;1.30;	0;1.16;	0;1.37;	3.04;2.22;	0;1.82;	0;1.74;	0;1.75;	1.52;2.00;	0;1.65;	0;1.45;	0;1.41;	0;1.45;	1.08;1.36;	0;1.83;	0;1.68;
96:S;P98080	RAS*AALESELNAIGAK	ucr-1	0.736	0.0357638	0.94	0.947769	0;0;0.96;	0;1.68;1.41;	0;0.93;1.25;	0;1.17;0.80;	0;0;0.88;	0;0;0.95;	0;0.91;0.93;	0.91;1.28;0.94;	0.88;0;0;	0.98;0;1.01;	1.06;0.78;0.94;	1.37;0.88;0.86;	1.06;0;0;	0.90;0;0.94;	1.00;0;0;
35:S;Q10045	SGYTS*PGQYSTYSTSTADR	unc-50	1.48936	0.0770999	NA	1.03433	0.78;	0.94;	1.19;	1.52;	1.36;	1.12;	1.44;	1.59;	1.68;	1.41;	1.58;	1.02;	1.23;	1.22;	1.85;
265:T;O61843	EEHVPLSVLANESRT*PR	unc-57	1.48101	0.0284597	0.9	0.997854	0.73;0;0.89;	0;0.76;0.79;	0;0;0.92;	0;0;1.37;	0;0;0.98;	0.84;0;0.91;	2.42;0;1.36;	0;0;0;	0;0;0;	0;0;0;	0;0;0;	0;0;0;	0;0;0;	0.93;0;0;	0;0;0;
61:S;Q25AR8	KPTIAAPTAPS*PIK	unc-61	0.465517	0.0495346	1.13	0.925508	1.11;	0.57;	0.58;	0.27;	0.24;	0.41;	0;	0.38;	0;	0.34;	0.37;	0;	0;	0.62;	0;
1462:S;1464:S;Q94279	ANS*RS*FDAGSLDTSTLPTGQK	unc-68	1.51075	0.0045087	1.12	0.940254	0.72;0.84;	0.98;0.96;	0.90;0.96;	1.82;1.95;	1.18;1.51;	1.13;0.96;	1.49;1.32;	1.51;1.56;	0;1.12;	1.66;1.37;	0;0;	1.09;1.11;	0;0;	0.66;1.06;	0;0.96;
98:S;P37806	NPTTNSALEEYKPVPHVQVTS*PK	unc-87	0.64	0.0495346	1.31	1.52486	0.19;	0.25;	0.33;	0.18;	0.10;	0;	0.16;	0.38;	0;	0;	0.48;	0;	0;	0.49;	0;
26:S;O76566	SDS*GLENEIPK	unc-96	0.662791	0.0518299	0.83	1.15675	0.31;	0.43;	0.53;	0.30;	0.27;	0.26;	0.31;	0;	0;	0;	0.54;	0;	0.50;	0.56;	0.55;
263:S;B2MZD0	S*FTSSSPSPQR	vha-7	0.75	0.0338949	0.9	1.08107	0.93;0;	0.77;0;	0.80;0;	0.58;0;	0.59;0;	0.68;0;	0.61;0;	0.90;0.87;	0.75;0.92;	0.66;0.68;	0.82;0.91;	0.88;0.98;	0.89;0.80;	0.79;0.82;	0.83;0;
17:S;Q8MNX8	KFGLPS*DDDDEYDDPR	vig-1	0.447236	2.50396e-05	NA	0.92679	0;1.65;1.55;0;0;0.64;0;0;0.70;	2.74;2.00;1.88;0;2.67;0;0;3.05;1.85;	1.59;1.99;1.61;3.27;2.54;0;0;2.23;2.41;	0;1.09;0.93;0;0.65;0;0;0.94;0;	0.87;1.51;1.25;0;0.88;0;0;0;0.61;	0.68;1.38;0;0;0;0;0;1.17;0.66;	0.39;1.12;0.89;1.40;0.70;0;0;0;0.28;	0;1.57;1.39;0;0.73;0;0;1.17;0.57;	0;1.55;1.37;0;1.39;0;2.48;1.52;0.75;	0;1.98;0;0;1.79;0;0;2.02;0.89;	0;1.52;1.50;0;1.36;0;0;1.50;0.85;	2.27;2.00;1.85;1.64;2.00;0;0;2.04;1.35;	0;1.56;1.43;2.15;1.72;0;0;1.60;0.93;	0;1.67;1.79;0;1.64;0;0;1.83;0.86;	0;1.55;1.41;2.53;1.41;0;0;1.50;0.70;
143:S;H2KYR1	EGEEPKQEVS*FEDGQDTR	vig-1	0.451697	0.000747034	NA	0.92679	0;0;0;	1.96;2.09;2.02;	1.79;1.73;1.87;	0.83;0.81;0.76;	1.05;1.08;1.13;	0.84;0.94;0.88;	0.77;0.89;0.85;	0;1.45;0;	0;1.21;0;	0;0.99;0;	0;1.24;0;	1.45;2.04;1.60;	1.30;1.66;1.05;	0;1.60;1.33;	1.09;1.78;1.02;
1504:S;P05690	DEEQSDEYSS*EETYDYEQENTK	vit-2	0.402174	0.00657841	1.12	0.930681	0;0;0;0;	0.47;0.47;0.54;0.49;	0.40;0.44;0.45;0.42;	0;0;0;0;	0;0.09;0;0;	0.18;0.20;0;0.19;	0;0;0;0;	0.30;0.36;0;0.34;	0.38;0.41;0;0.38;	0;0.47;0;0.31;	0.40;0.46;0;0.41;	0.70;0.68;0;0.68;	0.93;0.90;0.92;0.92;	0;0.39;0;0.40;	0.30;0.29;0;0.27;
1430:S;P06125	TNMPSVAS*QNQLCGLCGNNDGERDNEFMTADNYETEDVEEFHR	vit-5	0.219178	0.0707011	1.42	1.05987	1.46;1.10;0.99;	0.47;0;0;	0.30;0.33;0;	0.09;0;0;	0.16;0;0;	0.40;0;0;	0;0;0;	0.34;0.28;0;	0.65;0;0;	0.64;0.67;0;	0;0.64;0;	0.40;0.34;0;	0.72;0.68;0;	0.36;0.32;0;	0.28;0.27;0;
955:S;Q09600	KDDDSTNPFFNSDS*GTR	vps-11	2.11765	0.01623	1.53	1.03102	0;0;0.51;	0;0;0.49;	0;0;0.65;	0;1.00;1.43;	0;1.08;1.18;	0;0.65;1.02;	0.95;1.10;1.23;	1.00;0.95;0.93;	0.89;0;0.79;	0;0;0;	0;0.93;0.85;	0;0.70;0.58;	0;0;0;	0;0;1.22;	0.90;0;1.01;
390:S;Q19848	KAVEVNNDS*DDNEEQYENPK	vrk-1	0.655172	0.0338949	0.92	0.94683	0;0;	0.77;1.02;	0.88;0.86;	0.57;0.61;	0;0;	0.51;0;	0;0;	0;0;	0;0;	0;0;	0;0;	0;0;	0;0;	0;0;	0;0;
70:S;F5GUG6	VVVTSDTVIPEAPS*PIPPPAQFEEVR	W05B5.1	1.73626	0.0495346	0.51	0.895297	0;0;	0.91;0.98;	0;0.85;	0;1.58;	1.82;1.40;	0;0;	0;0;	0.90;1.00;	0;0;	0;0;	0;0;	0;0;	0;0;	0;0;	0;0;
1650:S;G5EF05	KAS*VDIESLGIPAHLR	W07E11.1	1.84733	0.000279949	2.38	0.817445	0.58;0;0.70;0.61;	0.55;0;0;0.57;	0.73;0;0.74;0.76;	2.19;0;1.78;2.25;	1.21;0;1.01;1.10;	1.02;0;1.05;1.03;	1.83;0;0;2.03;	0;0.95;1.04;0;	0.92;0.88;0.90;0;	0;0;0;0;	0;0.94;1.00;0;	0;0;0;0;	0;0;0;0;	0;0.95;0.85;0;	0;0;0.94;0;
1566:S;G5EF05	TLS*MDMQIAPTIR	W07E11.1	3.45763	0.00815097	2.38	0.817445	0.96;1.16;0;	0;0.77;0;	0;0.81;0;	4.32;4.00;0;	0;2.42;0;	3.06;2.22;0;	0;3.09;2.89;	0;0;0;	0;0;0;	0;0;0;	0;0;0;	0;0;0;	0;0;0;	0;0;0;	0;0;0;
1089:S;Q18657	KVS*QESNAESVQSIPR	wnk-1	0.701754	0.0253473	0.78	0.885026	0;1.08;	0;0;	1.14;1.24;	1.04;0.73;	0;0.80;	0;0.77;	0.96;0;	1.25;1.25;	1.38;1.20;	0;1.19;	1.22;1.25;	0.98;0.99;	0;1.14;	0;1.13;	1.17;1.22;
74:S;Q8ITV3	YNFDFDS*DPELVEK	Y25C1A.8	0.557229	0.0338949	NA	0.968812	1.32;	1.75;	1.66;	0.86;	1.19;	0.99;	0.82;	1.16;	1.30;	1.27;	0;	1.59;	1.13;	1.20;	1.16;
151:S;O45934	LGCDAGLIITAS*HNPK	Y43F4B.5	1.41538	0.00813202	1.56	0.991417	0;1.01;0.99;	0;0.91;0.95;	0;0.96;1.12;	1.41;1.49;1.41;	0;0;1.21;	0;0.99;1.02;	0;1.40;1.36;	0;0;0.97;	0;0;0;	0;1.16;1.11;	0;0.96;0.99;	0;0;0.95;	0;0;0;	0;0;1.04;	0;0;0;
51:S;Q9XWX6	NVGS*PTGSVPMSLHK	Y43F8B.2	1.55714	0.00657841	NA	0.931837	1.12;0.98;0;	0;0.83;0;	0;1.16;0;	1.67;1.71;0;	1.60;1.60;0;	0;1.68;1.49;	2.63;1.54;0;	0;0.89;0;	0.99;0.94;0;	0.82;1.18;0;	0.88;1.03;0;	0.69;0.68;0;	1.05;1.21;0.87;	0.86;0.77;0;	0.90;0.93;0;
10:S;Q9XWX6	S*ASLFEGSPFAPSSTTSPPTSSLAK	Y43F8B.2	1.305	0.0415401	NA	0.931837	0;0;0;	0;0;0.70;	1.03;0.97;1.09;	0;2.34;2.73;	0.73;1.04;0;	1.20;0;1.29;	1.75;0;1.32;	0;1.07;1.25;	0;1.16;1.15;	0;0;0;	0;0;1.25;	0;0.69;0.67;	0;0.73;0.69;	0;1.19;1.30;	0;1.48;1.52;
51:S;55:S;Q9XWX6	CGNVGS*PTGS*VPMSLHK	Y43F8B.2	3.27184	0.0495346	NA	0.931837	1.71;	1.03;	0.98;	0;	2.35;	3.37;	3.51;	0;	0;	0;	0;	0;	0.92;	0;	0;
419:S;G5EDA8	SVFS*PVEEAEQMR	Y45F10B.13	1.59124	0.0495346	1.04	0.989094	1.45;	1.25;	1.37;	1.95;	0;	2.20;	2.18;	1.16;	1.16;	0;	0;	1.39;	0;	0;	1.19;
29:S;Q8WTM0	DS*VTPIRDPPLQQGNR	Y45G5AL.1	1.7931	0.0143059	NA	0.894115	0;0.80;0;	0;0.48;0;	0.71;0.74;0;	1.30;1.37;0;	0;0.87;0;	0;0.94;0;	0;1.32;0;	1.32;1.26;0;	1.04;1.00;0;	0.80;0.71;0;	0;1.06;0;	0;0.85;0;	0.80;0.88;0.95;	0.98;1.10;1.10;	1.05;1.12;0;
133:Y;Q8IAA6	EWWY*VASK	Y47G6A.5	1.71739	0.0770999	NA	1.03857	0.99;	0.69;	0.55;	1.55;	1.19;	0.86;	1.18;	1.17;	0.88;	0.99;	0.89;	0.79;	0;	0.69;	0.63;
53:S;54:S;Q9U2A9	LDIKPVIVPPKPADEYDYDS*S*DEEDLRNTIGNIPIK	Y48B6A.1	0.707447	0.0137108	0.67	0.834063	0;2.36;1.80;2.11;	0;1.50;1.88;0;	0;0;0;0;	1.06;0;1.10;1.50;	0;0;1.30;0;	0;0;1.54;0;	0;0;1.36;0;	0;0;1.75;0;	0;0;0;0;	0;0;0;0;	0;0;0;0;	0;0;0;0;	0;0;0;0;	0;0;0;0;	0;0;0;0;
53:S;Q9XXC2	S*ESTLKPLNDELK	Y51B9A.5	0.306693	0.00457444	NA	NA	5.21;6.19;4.50;	4.00;4.80;6.40;	0;4.57;5.72;	1.52;1.55;1.39;	0;1.70;1.90;	0;5.61;0;	0;1.34;1.22;	0;0;2.91;	3.19;0;2.68;	0;0;0;	0;0;2.91;	0;0;0;	0;0;4.48;	0;0;0;	0;0;3.56;
273:S;Q9U255	IVEIS*DSEIETSAPK	Y52B11A.10	0.545872	0.0338949	0.99	0.998711	2.18;	2.74;	2.08;	1.16;	1.67;	1.22;	0.85;	1.75;	1.98;	2.07;	1.94;	2.13;	2.06;	1.58;	1.76;
351:S;353:S;Q9XWK4	YIDLANTLHEPPNCFTNSTTGRS*PS*PTEIR	Y54E5A.7	1.41935	0.0338949	NA	1.11273	0.54;0;	0.62;0;	0.73;0;	0.93;0;	0;0;	0.75;0;	0.83;1.52;	0;0;	0;0;	0;0;	0;0;	0;0;	0;0;	0;0;	0;0;
135:S;Q9BKQ7	DVES*DEEQELIDR	Y67D2.7	0.677273	0.0338949	0.6	0.803844	0.88;	1.10;	1.12;	0.74;	0.78;	0.75;	0.63;	0.92;	0.85;	0.89;	0.90;	1.03;	0.93;	0.96;	0.88;
54:S;Q9U1U3	KSEEISLDDDS*ETEKTLQNDPDFMK	Y69H2.7	0.716814	0.0274863	1.39	0.935689	0;0.98;	1.39;0;	1.16;1.10;	0.76;0;	0;0.89;	1.03;0;	0.81;0.74;	0;0;	0;0;	0;0;	0;0;	0;0;	1.29;0;	0;0;	0;0;
205:S;Q9N4I3	HATS*QSSITSSVGADSGVNLSPTHKEDKK	Y71F9AL.9	1.46903	0.00647388	0.98	0.859571	0;0;1.01;0.88;0;0;	0;0;0.76;0.84;0;0.86;	0;1.33;1.69;1.34;1.29;1.25;	0;0;1.82;1.74;1.67;1.05;	0;0;1.78;1.74;0;1.29;	0;0;0;1.12;1.03;0;	1.60;0;1.66;1.66;1.81;1.36;	0;0;0;1.88;2.67;0;	0;0;0;0;0;0;	0;0;0;0.72;0;0;	0;1.60;0;1.65;0;0;	0;1.02;0;1.08;0;0;	0;0;1.16;0;0;0;	0;0;0;1.73;1.58;0;	0;0;1.75;0;0;0;
212:S;Q9N4I3	HATSQSSITSS*VGADSGVNLSPTHKEDK	Y71F9AL.9	0.581522	0.0770999	0.98	0.859571	0.92;0;	1.08;0;	0.81;0;	0.46;0;	0.83;0;	0.61;0;	0.46;0;	0.62;0;	0;0;	0;0;	0;0;	0;0;	0;1.17;	0;0;	0;0;
222:S;Q9N4I3	HATSQSSITSSVGADSGVNLS*PTHKEDKK	Y71F9AL.9	0.634783	0.0832645	0.98	0.859571	0;0;0;0;	1.13;0;1.17;1.28;	0.76;0;0;0;	0.65;0;0.64;0;	0;0;1.03;0;	0;0;0.81;0;	0;0;0;0;	0;0;0;0;	0;0;0;0;	0;0;0;0;	0;0.84;0;0;	0;0;0;0;	0;0;0;0;	0;0;0;0;	0;0;0;0;
82:S;85:S;Q95XM1	VATGDGVQELPES*DPS*PSKKPR	Y71G12B.3	0.408377	0.0143059	NA	0.267133	1.87;2.15;	0;2.34;	1.68;1.91;	0.54;0;	0.73;0.83;	1.23;0;	0;0;	1.03;0;	1.31;0;	1.29;0;	1.19;0;	1.60;1.75;	1.61;1.43;	1.09;0;	1.11;0;
313:S;O02485	MS*VTQPHLPPVPSA	ZK1073.1	2.09412	0.0143059	1.48	1.12554	1.22;1.24;	0.70;0;	0.82;0.85;	3.09;0;	1.57;0;	1.53;0;	1.99;0;	1.96;1.57;	1.33;1.09;	0;0;	1.11;0;	1.85;0;	0.88;0;	1.76;1.73;	1.41;0;
175:S;Q23398	EFVANLGDETAS*DIEEEQER	ZK1127.6	0.686364	5.33997e-05	NA	0.761542	0.95;0;1.00;0.90;	1.12;0;1.05;1.08;	1.24;1.14;1.14;1.13;	0.73;0;0.80;0.76;	0.84;0.76;0.87;0.94;	0.71;0;0.74;0.87;	0.67;0.65;0.75;0.72;	0;0;0;0;	0;0;0.85;0.90;	0;0;0;0.96;	0;0;0;0;	0;0;0;0;	0.90;0;0.98;0.89;	1.00;0;0.92;0.96;	0;0;0.94;1.00;
342:S;G5EDL9	SRNELS*PGAAVHHLQYNSPMNLYSSEATAEQLYQQTGAVPEGPVPHDK	ZK1321.4	1.53719	0.0061699	0.97	1.48714	1.19;1.12;1.25;	1.37;1.13;1.23;	0;0;0;	1.86;1.71;0;	1.86;2.05;2.67;	0;0;0;	0;0;0;	0;0;0;	0;0;0;	0;0;0;	0;0;0;	0;0;0;	0;0;0;	0;0;0;	0;0;0;
337:S;Q23624	QLS*MSEVEGR	ZK829.7	1.86076	0.0770999	1.27	1.06827	0.50;	0.79;	0.88;	2.05;	1.04;	0.84;	1.90;	1.26;	0.83;	0;	0.85;	0.68;	0.41;	0.85;	0.95;
202:S;Q09383	IIDS*IECLHQLDK	ZK945.7	0.505729	0.0770999	NA	1.56128	13.20;0;	19.20;0;	22.87;0;	7.45;0;	10.00;0;	14.43;0;	9.42;0;	3.43;0;	9.43;0;	0;0;	0;0;	0;0;	9.36;10.30;	0;0;	8.73;0;
706:S;708:S;717:T;Q18782	SNEVDS*DS*EPEPARPIT*PPVHHSNIEK	znf-598	0.745192	0.0172352	0.83	NA	1.90;1.51;3.54;0;	2.09;2.23;1.57;0;	0;2.08;2.29;1.63;	1.43;1.61;1.28;0;	1.78;0;1.82;0;	0;0;1.55;0;	0;1.39;0;0;	0;0;0;0;	0;0;0;0;	0;1.86;0;0;	0;0;0;0;	0;0;0;0;	0;0;0;0;	0;2.64;0;0;	0;0;0;0;
85:S;Q20448	SFS*QGGINVK	ztf-7	1.44048	0.0495346	0.93	1.023	0;1.41;	0;1.68;	0;1.73;	0;0;	0;2.42;	0;2.24;	0;2.80;	0;3.10;	1.46;1.60;	2.11;0;	0;1.77;	0;2.00;	0;1.40;	0;2.50;	0;4.00;

## Sheet: iFPS scoring
The daf-2 regulated phosphosites ranked by iFPS scores. Orange or light orange highlights the top 5% or 10% ranking of iFPS scores, respectively.
Uniprot ID	Gene	Phosphosite	Residue	iFPS Score	Normalized iFPS score
O16850	daf-16	345	S	9.15591	1
Q9U1Y5	chk-2	10	S	8.82171	1
Q9U1Y5	chk-2	11	S	8.02461	1
P34556	cdk-1	179	T	5.01253	1
Q95ZQ4	aak-2	570	S	3.96023	1
O16850	daf-16	348	S	3.58905	1
Q95ZQ4	aak-2	553	S	3.41203	1
Q95ZQ4	aak-2	601	S	2.28781	1
P34556	cdk-1	32	T	2.20354	1
O61708	pqn-59	255	S	1.83423	1
P34556	cdk-1	33	Y	1.59302	0.987162
Q17941	akt-1	492	T	1.4627	0.96919
P52899	pdha-1	287	S	1.25955	0.941173
G5EBY3	nmy-2	211	S	1.00979	0.906728
Q95ZQ4	aak-2	597	T	0.710934	0.865512
Q27474	lig-1	732	S	0.624642	0.853611
Q9U2G4	puf-3	56	S	0.16185	0.789787
Q9BKU3	eif-2alpha	49	S	0.13856	0.786575
Q9U2L2	mlt-3	252	S	0.0495818	0.774304
G5ECH5	ppfr-1	1337	S	0.00980324	0.768818
Q22144	T04A8.8	245	S	-0.0182466	0.764949
P90901	ifa-1	52	S	-0.16995	0.744028
Q18490	tost-1	94	S	-0.231148	0.735588
P34339	egl-45	978	S	-0.285983	0.728025
Q20932	byn-1	46	S	-0.389804	0.713707
P52713	alh-8	480	S	-0.513193	0.69669
Q20870	daz-1	215	T	-0.611509	0.683131
Q4W5P0	sqd-1	274	S	-0.712615	0.669188
Q19425	F13H10.3	73	S	-0.720096	0.668156
Q17848	ipp-5	282	S	-0.75247	0.663691
Q8IAA6	Y47G6A.5	133	Y	-0.760333	0.662607
Q20870	daz-1	214	T	-0.802607	0.656777
Q18657	wnk-1	1089	S	-0.808462	0.655969
Q18599	acer-1	37	S	-0.821837	0.654125
P34305	rha-2	202	S	-0.826895	0.653427
O61708	pqn-59	253	S	-0.888876	0.644879
Q21443	lmn-1	398	S	-0.921166	0.640426
Q27474	lig-1	734	S	-0.952237	0.636141
P06125	vit-5	1430	S	-0.980266	0.632275
Q23243	morc-1	655	S	-1.01587	0.627365
Q18782	znf-598	717	T	-1.01942	0.626875
O01868	rpl-24.1	89	S	-1.04993	0.622668
Q9Y041	hgo-1	34	S	-1.05521	0.621939
Q22257	hcp-2	182	S	-1.1071	0.614784
G5EDH9	lea-1	157	T	-1.20072	0.601872
Q5FC83	atx-2	410	S	-1.20844	0.600808
P05690	vit-2	1504	S	-1.21747	0.599562
Q9N4I3	Y71F9AL.9	205	S	-1.23312	0.597404
Q20060	smc-4	60	S	-1.23828	0.596692
Q21463	asns-2	540	S	-1.24707	0.595479
Q9U1S2	brp-1	108	S	-1.25539	0.594332
Q09383	ZK945.7	202	S	-1.26256	0.593343
P30640	R08D7.1	99	S	-1.27024	0.592284
Q9NAH1	pola-1	238	S	-1.27541	0.591572
Q10454	F46H5.3	356	S	-1.28537	0.590198
Q22847	T28C6.7	1062	S	-1.31313	0.58637
P30640	R08D7.1	103	S	-1.31479	0.586141
Q23670	top-2	1418	S	-1.31741	0.585779
P46822	klc-2	524	S	-1.32402	0.584867
Q9N3S4	rnp-6	347	S	-1.35016	0.581263
F5GUG4	T04C12.11	39	S	-1.37171	0.57829
Q20937	let-711	922	S	-1.39427	0.575179
Q18782	znf-598	706	S	-1.39809	0.574653
P91306	cey-2	223	S	-1.40051	0.574319
O18221	tag-273	68	S	-1.40494	0.573708
Q11080	tmbi-4	23	S	-1.41873	0.571806
Q22918	C37C3.2	380	S	-1.42315	0.571196
Q8MPW0	del-6	543	S	-1.43934	0.568963
O17347	H42K12.3	367	S	-1.48655	0.562453
Q21351	gtbp-1	220	T	-1.49348	0.561497
Q21281	mup-4	1898	S	-1.52719	0.556848
G5EDA8	Y45F10B.13	419	S	-1.55387	0.553168
Q9N537	szy-2	85	S	-1.57444	0.550332
O76337	ced-6	341	S	-1.58568	0.548782
P90901	ifa-1	45	S	-1.6051	0.546103
Q10663	icl-1	930	S	-1.63396	0.542123
O45934	Y43F4B.5	151	S	-1.6456	0.540518
O16331	catp-3	461	S	-1.65206	0.539627
B3WFT8	C14F11.4	338	T	-1.65724	0.538912
P90901	ifa-1	49	S	-1.66557	0.537763
O62261	F53F8.4	111	S	-1.67374	0.536637
O61711	rnp-8	528	S	-1.68974	0.53443
Q7KQ33	F23F1.10	68	S	-1.70963	0.531687
D0VWL6	fln-2	1510	S	-1.75337	0.525654
H2L0I2	lfi-1	2283	T	-1.75494	0.525438
Q9U2D9	gsy-1	654	S	-1.77419	0.522784
Q9NEN6	rps-6	33	S	-1.77512	0.522656
Q95XP5	mca-3	1105	S	-1.78217	0.521683
Q7JLW3	mob-2	56	S	-1.80605	0.518391
O76337	ced-6	345	S	-1.81642	0.51696
P91988	F25H9.6	17	S	-1.82186	0.516209
Q23670	top-2	1422	S	-1.83675	0.514156
O17610	cka-1	45	S	-1.84079	0.513599
Q965J2	pgl-3	480	S	-1.84118	0.513545
P90970	T24B1.1	467	S	-1.8698	0.509597
Q93896	mct-3	340	T	-1.88226	0.50788
P91276	ima-2	69	S	-1.89359	0.506317
Q10045	unc-50	35	S	-1.89627	0.505947
P34712	pgp-1	16	S	-1.90608	0.504595
P91240	srpa-72	604	S	-1.90968	0.504098
Q9XWX6	Y43F8B.2	51	S	-1.91081	0.503943
G5ED21	rpoa-1	1470	S	-1.91383	0.503525
P91988	F25H9.6	12	S	-1.91699	0.50309
Q5TYL1	M01H9.3	118	S	-1.91756	0.503011
Q23356	mig-15	495	S	-1.93671	0.50037
Q9XUS4	rml-1	7	S	-1.94447	0.4993
G5EDL9	ZK1321.4	342	S	-1.94554	0.499153
Q18960	D1081.7	10	S	-1.9548	0.497875
G5EGS5	gbf-1	309	S	-1.9572	0.497544
Q94216	dnj-11	63	S	-1.96234	0.496836
Q9U1Q4	glp-4	646	S	-1.96234	0.496836
O44411	nog-1	517	S	-1.96459	0.496525
Q19520	ctf-4	344	S	-1.974	0.495227
Q23050	clik-1	59	T	-1.98359	0.493905
P91306	cey-2	171	S	-1.98898	0.493162
Q21080	K01C8.1	67	S	-1.99719	0.49203
Q23312	rps-7	123	T	-2.00016	0.49162
Q9U2A9	Y48B6A.1	54	S	-2.0003	0.491601
Q10033	F15G9.1	182	S	-2.00224	0.491332
Q21605	imph-1	812	S	-2.00231	0.491324
Q95Y84	hcp-6	575	S	-2.01077	0.490156
Q17636	C04G6.4	79	S	-2.01192	0.489998
G5EDF9	pgp-2	672	S	-2.01414	0.489692
Q9XWX6	Y43F8B.2	55	S	-2.02301	0.488469
Q19672	rde-2	321	S	-2.03152	0.487295
Q19052	eif-2A	209	S	-2.03442	0.486895
F5GUG6	W05B5.1	70	S	-2.03481	0.486842
P50432	mel-32	187	S	-2.03498	0.486818
Q95XP5	mca-3	1102	S	-2.03503	0.486811
O45380	tps-2	304	S	-2.03923	0.486231
Q20621	F49E2.2	274	T	-2.04132	0.485943
G5EBW6	lea-1	335	S	-2.06784	0.482285
O01876	pqn-24	206	S	-2.07159	0.481768
Q2L6X7	mct-4	295	S	-2.0752	0.48127
P91481	T20F5.5	320	T	-2.07634	0.481114
P37806	unc-87	98	S	-2.0815	0.480402
G5EGS5	gbf-1	1032	S	-2.08652	0.479709
Q8MPW0	del-6	529	S	-2.08737	0.479593
D0VWL6	fln-2	1242	T	-2.10195	0.477582
Q17636	C04G6.4	81	S	-2.10701	0.476884
P27604	ahcy-1	401	Y	-2.10829	0.476707
Q20866	F56C9.8	55	S	-2.11731	0.475463
D7SFL2	ampd-1	134	S	-2.11872	0.47527
Q9BKP3	let-805	321	S	-2.13448	0.473095
Q5FC83	atx-2	414	S	-2.13806	0.472602
Q45EJ8	lfi-1	588	S	-2.1402	0.472307
Q20711	F53B3.6	8	S	-2.14864	0.471142
O02249	F23B2.7	166	T	-2.15323	0.47051
G5EFJ0	klp-12	1049	S	-2.15443	0.470344
Q9XXT5	lpin-1	421	T	-2.16689	0.468626
O17859	F32H2.7	205	T	-2.17372	0.467684
O61843	unc-57	265	T	-2.17801	0.467092
Q9UB28	let-805	4286	S	-2.18096	0.466685
Q8T666	cup-5	588	S	-2.20705	0.463087
Q9NAH1	pola-1	242	S	-2.21024	0.462648
A5Z2W3	R13H4.2	36	S	-2.21564	0.461902
G5EDQ2	hmg-12	92	S	-2.22069	0.461205
Q9XXT5	lpin-1	329	T	-2.22121	0.461134
Q2EEN1	rsd-2	977	S	-2.23623	0.459063
O18218	nos-3	774	S	-2.24452	0.45792
Q21351	gtbp-1	212	S	-2.24754	0.457503
Q9XUS6	rml-1	11	S	-2.26945	0.454482
Q8I4J5	cids-2	274	S	-2.272	0.454129
P91306	cey-2	163	S	-2.27802	0.453299
Q5TYL1	M01H9.3	81	S	-2.27987	0.453045
Q21281	mup-4	1895	S	-2.28788	0.45194
Q8MXJ1	T23E7.2	750	S	-2.29326	0.451198
P91240	srpa-72	522	S	-2.29668	0.450727
Q93896	mct-3	307	S	-2.29918	0.450382
D7SFL2	ampd-1	153	S	-2.3008	0.450158
Q20375	sptl-2	7	S	-2.30407	0.449706
Q10010	T19C3.4	187	S	-2.30893	0.449036
Q9U367	T16G1.9	869	S	-2.31462	0.448252
Q22409	T11G6.2	482	S	-2.32527	0.446784
Q18408	imp-3	127	S	-2.3418	0.444504
Q09236	copd-1	256	S	-2.34884	0.443533
Q21480	atg-2	1871	S	-2.34919	0.443485
O61787	inx-16	359	T	-2.34986	0.443392
Q5CCJ2	H06I04.3	501	S	-2.3574	0.442352
Q09225	nrf-6	31	S	-2.35922	0.4421
B3WFV9	abts-1	1188	S	-2.38176	0.438992
Q5TYL1	M01H9.3	95	S	-2.38291	0.438834
Q18076	C18B2.5	135	S	-2.38789	0.438147
Q9U1U3	Y69H2.7	54	S	-2.39266	0.437489
Q20779	cox-6A	23	S	-2.40021	0.436448
G5ECL4	bam-2	984	T	-2.40339	0.43601
Q22942	cka-2	275	S	-2.40714	0.435493
P91240	srpa-72	601	S	-2.40931	0.435193
Q21910	R10E9.2	164	T	-2.41314	0.434665
Q21298	K07F5.14	89	S	-2.41772	0.434034
Q95XP5	mca-3	1099	S	-2.41925	0.433822
Q18211	ran-3	107	S	-2.42402	0.433165
O61787	inx-16	363	T	-2.43103	0.432198
Q95XQ8	mcm-4	40	S	-2.43249	0.431996
Q45EJ8	lfi-1	590	S	-2.43459	0.431707
Q17339	gld-1	39	S	-2.4391	0.431084
O16303	dnj-19	421	S	-2.44128	0.430783
Q9GYQ9	ntl-4	480	S	-2.44514	0.430252
C1P660	mlt-11	1146	S	-2.44942	0.429662
G5EBZ4	let-418	195	S	-2.46351	0.427718
Q9NAQ2	JC8.2	122	S	-2.47377	0.426303
O02485	ZK1073.1	313	S	-2.47702	0.425855
P91359	cpd-1	1000	S	-2.48117	0.425283
Q9U1S2	brp-1	115	S	-2.48146	0.425243
Q9U1W1	tfg-1	165	S	-2.4878	0.424369
Q8ITV3	Y25C1A.8	74	S	-2.4974	0.423044
Q22144	T04A8.8	54	T	-2.50447	0.422069
Q95Y67	pes-4	64	S	-2.51036	0.421257
O01615	T19H12.2	187	S	-2.51145	0.421106
Q21938	R11D1.10	303	S	-2.51524	0.420584
D7SFL2	ampd-1	62	S	-2.52143	0.41973
Q20621	F49E2.2	447	S	-2.52727	0.418926
Q09936	clik-2	308	S	-2.53949	0.41724
Q8MXJ1	T23E7.2	809	T	-2.54359	0.416674
G5ECW0	ncx-3	254	S	-2.54629	0.416301
G5EE16	C44H4.4	751	S	-2.54747	0.416139
P34703	emb-5	167	S	-2.54753	0.41613
Q23647	hpo-40	319	S	-2.54875	0.415962
Q19210	F08G12.1	352	S	-2.55129	0.415613
Q2L6X7	mct-4	298	S	-2.55736	0.414775
O17328	mct-6	279	S	-2.56793	0.413317
Q8T666	cup-5	584	S	-2.56827	0.413271
O17580	pro-2	712	S	-2.57985	0.411673
Q9NAD6	sta-1	584	S	-2.58227	0.411339
G5EC75	clh-6	29	S	-2.58702	0.410685
Q9N4U5	smu-2	167	S	-2.59588	0.409463
P50140	hsp-60	61	S	-2.59592	0.409457
Q9U280	tat-1	1096	S	-2.59748	0.409242
Q9XVP2	F36A2.12	53	S	-2.6183	0.406371
O17859	F32H2.7	204	S	-2.61978	0.406167
Q19789	F25H8.1	293	S	-2.62377	0.405617
O16265	F40A3.2	181	S	-2.62478	0.405477
O44476	hoe-1	629	S	-2.62843	0.404974
Q19663	F21C10.7	1701	S	-2.63464	0.404117
G5EDZ6	C01B4.7	242	S	-2.64836	0.402225
P34722	tpa-1	345	S	-2.64929	0.402098
Q21605	imph-1	816	S	-2.65444	0.401387
P34703	emb-5	162	S	-2.65785	0.400916
Q9BKQ7	Y67D2.7	135	S	-2.67047	0.399176
Q10000	R144.6	171	S	-2.68189	0.397601
G5ED39	sep-1	1196	S	-2.68592	0.397045
Q8MXJ1	T23E7.2	634	S	-2.6882	0.39673
Q3Y409	lmd-3	315	S	-2.69992	0.395114
G5EF84	gip-2	455	S	-2.71806	0.392612
Q1ZXU8	acl-5	14	S	-2.72706	0.391372
P90904	K02B12.7	282	S	-2.7271	0.391366
Q19970	clec-180	562	S	-2.7278	0.391269
P61866	rpl-12	38	S	-2.73285	0.390574
P53585	acly-1	466	S	-2.7447	0.388939
Q9N303	deps-1	204	S	-2.76153	0.386617
O76717	F36H12.4	40	S	-2.763	0.386415
Q9XWK4	Y54E5A.7	353	S	-2.76321	0.386386
P90758	C27A7.5	55	S	-2.77009	0.385437
P34431	retr-1	20	T	-2.77087	0.38533
Q8WTM0	Y45G5AL.1	29	S	-2.77223	0.385142
G5EGS5	gbf-1	307	S	-2.77968	0.384115
Q1NZ17	R31.2	91	S	-2.78278	0.383687
Q6A2D2	hpo-34	235	S	-2.78894	0.382838
Q7JLB1	ret-1	246	T	-2.78926	0.382793
Q19266	pkc-3	195	S	-2.7902	0.382664
Q09600	vps-11	955	S	-2.80011	0.381297
Q23624	ZK829.7	337	S	-2.80086	0.381193
Q11067	pdi-6	431	S	-2.8016	0.381092
P46580	prmt-5	28	S	-2.80453	0.380688
O44411	nog-1	521	S	-2.8175	0.378898
Q6A2D2	hpo-34	87	S	-2.81943	0.378632
G5EDZ6	C01B4.7	18	S	-2.82134	0.378369
O45757	T06E6.1	339	S	-2.82305	0.378134
O01808	ubr-4	3912	S	-2.82449	0.377935
Q9GZH3	T22D1.3	15	S	-2.83666	0.376257
Q94279	unc-68	1462	S	-2.84564	0.375019
G5EDF9	pgp-2	669	S	-2.84703	0.374826
Q22516	chd-3	203	S	-2.85119	0.374252
O44476	hoe-1	642	S	-2.8556	0.373645
H2KYR1	vig-1	143	S	-2.87146	0.371457
Q20797	syx-5	278	S	-2.88367	0.369773
Q6A2D2	hpo-34	237	S	-2.88415	0.369707
Q9N3P1	pid-2	104	S	-2.88963	0.368951
G5EFG4	abcf-2	38	S	-2.89744	0.367874
Q19324	rpn-5	19	S	-2.89868	0.367703
O44399	F37C4.4	34	S	-2.90257	0.367167
Q09409	cid-1	803	S	-2.90433	0.366924
Q9XVX7	K03H1.12	35	T	-2.92572	0.363973
Q9XWX6	Y43F8B.2	10	S	-2.92691	0.36381
Q9XXT5	lpin-1	419	S	-2.92835	0.363612
B3WFT8	C14F11.4	373	S	-2.94128	0.361828
P49041	rps-5	7	S	-2.94161	0.361782
Q8MNX8	vig-1	17	S	-2.94234	0.361681
Q9XTZ5	maa-1	169	S	-2.96162	0.359023
O62261	F53F8.4	110	S	-2.96194	0.358979
Q9N5S8	acl-4	68	S	-2.96538	0.358504
Q9U2D6	cnp-2	111	S	-2.9697	0.357908
Q09622	puf-12	84	S	-2.97707	0.356892
Q94248	H03E18.1	726	S	-2.97776	0.356796
Q11080	tmbi-4	18	S	-2.9785	0.356695
Q21736	ddx-52	86	S	-2.98814	0.355366
Q17770	pdi-2	476	S	-2.99174	0.35487
Q9U1W1	tfg-1	154	S	-2.99395	0.354564
G5EFJ0	klp-12	1047	S	-2.99903	0.353863
Q17574	mtrr-1	194	S	-3.00005	0.353724
O01524	sart-1	618	S	-3.00507	0.353031
Q19819	tag-340	206	S	-3.00842	0.352568
Q9XXT5	lpin-1	422	S	-3.01533	0.351615
Q19425	F13H10.3	109	S	-3.01651	0.351453
G5EFZ5	icln-1	100	S	-3.02003	0.350968
Q19459	F14E5.2	830	S	-3.02148	0.350767
O16486	natc-2	48	S	-3.02372	0.350459
Q9U2A9	Y48B6A.1	53	S	-3.02421	0.35039
O44144	perm-4	191	S	-3.025	0.350282
O01820	htp-3	367	S	-3.03204	0.349311
Q10010	T19C3.4	180	S	-3.03209	0.349305
Q95Q79	frm-4	490	S	-3.0366	0.348682
G5EDA7	C06H5.6	15	S	-3.03904	0.348345
Q6A2D2	hpo-34	1346	S	-3.04378	0.347692
P98080	ucr-1	96	S	-3.04658	0.347305
G5EC05	evl-14	1428	S	-3.04859	0.347028
D0VWL6	fln-2	1497	S	-3.05791	0.345743
Q17626	spch-1	76	S	-3.05929	0.345553
Q19375	F13B12.1	95	S	-3.06263	0.345092
Q19663	F21C10.7	1691	T	-3.06281	0.345067
Q9U2D6	cnp-2	113	T	-3.07816	0.34295
Q95XZ5	pqn-85	634	T	-3.0847	0.342048
G5ECW0	ncx-3	251	S	-3.08558	0.341928
G5EDQ2	hmg-12	76	S	-3.08691	0.341743
Q5TYL1	M01H9.3	78	S	-3.09824	0.340181
P91481	T20F5.5	306	S	-3.10392	0.339398
Q18782	znf-598	708	S	-3.10951	0.338627
P91306	cey-2	251	S	-3.12086	0.337062
B3WFV9	abts-1	1184	S	-3.12173	0.336942
Q20720	F53F4.11	142	S	-3.12602	0.33635
Q18496	acs-19	653	S	-3.13003	0.335797
Q93712	mfap-1	295	T	-3.15864	0.331851
G5EDQ2	hmg-12	117	S	-3.15922	0.331771
Q86S66	icd-2	23	S	-3.16171	0.331428
Q20483	gakh-1	390	S	-3.16332	0.331206
P91349	spd-5	25	S	-3.16431	0.33107
D0VWL6	fln-2	1243	S	-3.18139	0.328714
Q33BL4	frm-5.1	1219	S	-3.18669	0.327983
Q9N4I3	Y71F9AL.9	222	S	-3.19215	0.32723
Q965K2	F53H1.1	172	T	-3.19692	0.326573
P48156	rps-8	62	S	-3.19975	0.326182
Q9XXC2	Y51B9A.5	53	S	-3.20704	0.325176
Q9U280	tat-1	1068	S	-3.20761	0.325098
B3WFV9	abts-1	1187	T	-3.21846	0.323602
Q19048	mrp-3	269	T	-3.22724	0.32239
B3WFT8	C14F11.4	324	S	-3.22816	0.322264
G5ECB7	nhx-4	683	S	-3.23351	0.321526
Q19848	vrk-1	390	S	-3.2384	0.320852
P90961	clic-1	107	S	-3.24171	0.320395
Q3Y409	lmd-3	284	S	-3.24521	0.319913
Q7Z124	dlg-1	257	S	-3.24708	0.319654
P91136	C37H5.5	115	S	-3.25433	0.318654
P91501	T27A3.7	348	S	-3.26438	0.317269
O45380	tps-2	301	S	-3.2706	0.316411
P34283	henn-1	79	S	-3.27559	0.315723
G5ECH1	F43G9.12	262	S	-3.28253	0.314765
G5EGT7	iffb-1	392	S	-3.29159	0.313516
O18221	tag-273	72	S	-3.31075	0.310874
Q9U1W1	tfg-1	161	S	-3.31563	0.3102
Q23260	mlck-1	740	S	-3.31631	0.310107
G5EDQ2	hmg-12	149	T	-3.32596	0.308776
Q20588	F49C12.11	23	S	-3.33137	0.30803
O62203	F32B4.4	60	S	-3.34887	0.305616
B3WFT8	C14F11.4	335	S	-3.35125	0.305288
Q25AR8	unc-61	61	S	-3.35218	0.30516
Q7JKP6	hsr-9	374	S	-3.36307	0.303658
G5EBP4	frm-1	1475	S	-3.36443	0.30347
Q9XWK4	Y54E5A.7	351	S	-3.36475	0.303426
Q10925	sid-3	983	S	-3.37292	0.3023
Q9XXT5	lpin-1	485	S	-3.37338	0.302236
Q10901	glt-1	478	S	-3.38073	0.301223
Q20833	F55D12.2	683	S	-3.38814	0.300201
Q21730	R04F11.3	288	S	-3.39266	0.299577
G5EBP4	frm-1	1881	S	-3.40058	0.298484
P91026	spch-2	81	S	-3.40283	0.298175
Q18076	C18B2.5	376	S	-3.41217	0.296886
G5EF05	W07E11.1	1650	S	-3.41234	0.296863
Q1ZXU8	acl-5	15	S	-3.4243	0.295213
Q19375	F13B12.1	99	S	-3.42533	0.295072
Q19973	cec-5	226	S	-3.43074	0.294325
Q7JMQ6	aqp-2	284	S	-3.43079	0.294319
P90847	F26E4.4	127	S	-3.4349	0.293752
Q95XM1	Y71G12B.3	82	S	-3.43812	0.293308
B2MZD0	vha-7	263	S	-3.4426	0.29269
Q20720	F53F4.11	107	S	-3.44329	0.292595
Q18595	slc-36.5	8	S	-3.46213	0.289997
Q966E7	spl-3	568	S	-3.46322	0.289847
P91185	C53C11.2	87	S	-3.46552	0.289528
P91185	C53C11.2	84	S	-3.46688	0.289341
Q8T3D2	T08G11.1	1005	S	-3.47246	0.288572
Q9U255	Y52B11A.10	273	S	-3.47568	0.288128
H2KYX4	C23H3.2	48	S	-3.48047	0.287468
O44760	larp-5	717	S	-3.4846	0.286897
Q22516	chd-3	194	S	-3.48675	0.286602
O16486	natc-2	52	S	-3.49237	0.285825
Q9N4I3	Y71F9AL.9	212	S	-3.50103	0.284632
O01820	htp-3	363	S	-3.52262	0.281654
Q95XM1	Y71G12B.3	85	S	-3.5227	0.281643
Q9U2C7	obr-1	48	S	-3.52411	0.281449
Q23050	clik-1	57	S	-3.52887	0.280792
Q19048	mrp-3	271	S	-3.54989	0.277894
P91185	C53C11.2	82	S	-3.55041	0.277822
Q18076	C18B2.5	138	S	-3.55343	0.277405
Q20720	F53F4.11	106	S	-3.55691	0.276925
Q18076	C18B2.5	373	S	-3.56139	0.276308
O17328	mct-6	275	S	-3.56149	0.276294
Q19375	F13B12.1	116	S	-3.56468	0.275853
Q19375	F13B12.1	113	S	-3.56495	0.275816
Q21892	R102.6	204	S	-3.57964	0.273791
G5EDQ2	hmg-12	162	S	-3.5842	0.273161
Q5NKY6	smk-1	293	S	-3.5909	0.272238
G5EFG4	abcf-2	34	S	-3.59174	0.272122
O76566	unc-96	26	S	-3.62075	0.268121
Q7KNM6	npa-1	721	S	-3.63217	0.266546
Q564W7	dao-5	287	S	-3.64149	0.265261
G5EBW6	lea-1	338	S	-3.64907	0.264216
B3WFT8	C14F11.4	318	S	-3.66021	0.262679
Q21736	ddx-52	82	S	-3.66348	0.262228
Q09614	ptc-1	1368	S	-3.67493	0.260649
G5EDH9	lea-1	56	S	-3.67926	0.260051
Q7JLB1	ret-1	224	T	-3.68497	0.259265
O44476	hoe-1	625	T	-3.69368	0.258063
Q22850	T28F4.5	35	S	-3.6953	0.25784
G5EBY0	rtfo-1	71	S	-3.70423	0.256609
Q95XZ5	pqn-85	632	S	-3.72214	0.254139
Q09622	puf-12	85	S	-3.73101	0.252915
O62185	rsr-1	536	S	-3.73877	0.251845
G5EBU5	kca-1	195	S	-3.75211	0.250005
H2KYX4	C23H3.2	46	S	-3.75485	0.249627
O45541	F49E2.5	625	S	-3.75503	0.249601
G5EF05	W07E11.1	1566	S	-3.75578	0.249499
Q7KNM6	npa-1	348	S	-3.76512	0.24821
Q18091	C18E9.5	22	S	-3.76767	0.247859
Q1NZ17	R31.2	94	S	-3.77383	0.247009
Q20846	F55G1.6	302	S	-3.77644	0.24665
Q9N303	deps-1	221	S	-3.78094	0.246029
Q94279	unc-68	1464	S	-3.78278	0.245775
Q22290	T07C4.3	201	S	-3.79171	0.244544
O45181	nucl-1	196	S	-3.79203	0.2445
G5EDV0	E01G4.6	412	S	-3.79268	0.24441
Q23398	ZK1127.6	175	S	-3.8106	0.241939
G5EEK2	golg-4	1054	S	-3.83512	0.238557
Q564W7	dao-5	284	S	-3.83767	0.238205
O01524	sart-1	139	S	-3.839	0.238021
Q9GRZ9	tcc-1	101	S	-3.86611	0.234283
Q95XT5	trap-1	221	S	-3.86848	0.233957
Q09225	nrf-6	35	S	-3.88489	0.231692
G5EC05	evl-14	1413	S	-3.88525	0.231644
O44561	T22B11.4	353	S	-3.88693	0.231412
Q23419	tbc-2	124	S	-3.8894	0.231071
O44760	larp-5	724	S	-3.89262	0.230626
G5EBY0	rtfo-1	72	S	-3.89523	0.230267
Q19973	cec-5	248	T	-3.90124	0.229438
O44561	T22B11.4	352	S	-3.90242	0.229275
O17406	attf-2	204	S	-3.91514	0.227521
G5EDQ2	hmg-12	80	S	-3.91845	0.227065
Q20448	ztf-7	85	S	-3.92643	0.225964
Q20753	F54C9.3	66	S	-3.92719	0.22586
Q21210	K04C2.2	650	S	-3.93072	0.225373
Q20720	F53F4.11	141	S	-3.93689	0.224521
P91136	C37H5.5	113	S	-3.94581	0.223291
Q18034	nfx-1	811	S	-4.01309	0.214012
G5EDV0	E01G4.6	561	S	-4.07577	0.205368
Q7K714	ceh-100	917	S	-4.08042	0.204727
O45542	F49E2.5	454	S	-4.08116	0.204625
O17406	attf-2	321	S	-4.11141	0.200454
Q19056	E04F6.4	2	S	-4.17046	0.192309
Q7JKP6	hsr-9	190	S	-4.17338	0.191906
Q09225	nrf-6	34	S	-4.17876	0.191165
Q09517	let-767	246	S	-4.24782	0.18164
Q9TYV5	nsun-1	580	S	-4.26103	0.179819
Q7JKP6	hsr-9	192	S	-4.29217	0.175523
Q19375	F13B12.1	152	S	-4.567	0.137622
Q18167	smz-1	251	S	-4.93416	0.0869859
KETN-1 T3713 and TTN-1 S12339 were absent in the iFPS ranking list.

## Sheet: DAF-16-dependent subset
The subset of daf-2 regulated phosphoisoforms whose phosphorylation depended on daf-16.
Phosphoisoforms quantified at least three times in both daf-2 and daf-16; daf-2 were subjected to statistical comparison.
Criteria: (FC beyond 1.5 SD and one-tailed p ≤ 0.05, Wilcoxon rank-sum test) or (FC beyond 1.0 SD and two-tailed p < 0.05, Wilcoxon rank-sum test).
		Phosphorylation
Phosphoisoform (position1:residue; position2:residue;…...) ; Uniprot ID	Gene	daf-2/daf-16; daf-2	Two-tailed p value (rank sum test)	Phosphopeptide (phosphorylation marked as * at the right side of S/T/Y residues)
597:T;601:S;Q95ZQ4	aak-2	1.63557	0.0285714	MEVHDFSDMSCDVT*PPPS*PGGAK
68:S;Q9N5S8	acl-4	1.62916	0.0166667	RKES*ALTAPFFLNK
15:S;Q1ZXU8	acl-5	2.4472	0.0003996	RSSS*ASDLGIINR
466:S;P53585	acly-1	1.67651	0.0018648	APPS*PAANATPTEHPLTTAQQNK
134:S;D7SFL2	ampd-1	2.41443	0.0571429	LESQNDGCLS*PSSLK
62:S;D7SFL2	ampd-1	1.33287	0.0117285	TVDS*ELFDSGPFKK
540:S;Q21463	asns-2	2.95379	0.00466201	ASLVHENS*AHNIGDEFCNNK
321:S;O17406	attf-2	0.404656	0.00238806	YVSDSDGAPS*DEDDVDFGKK
410:S;414:S;Q5FC83	atx-2	1.44646	0.00505051	YQGPPPPQQQQQQQPQQQQFSGEQSRPQS*HPNS*QPTTPGPR
115:S;Q9U1S2	brp-1	1.96153	0.00144578	TINS*AENPGMMAIPLAR
108:S;Q9U1S2	brp-1	1.58016	0.000487056	KTETSVNKPQMEALLAQPIDGS*SEK
324:S;B3WFT8	C14F11.4	0.639391	0.0634921	S*PVLEVLER
373:S;376:S;Q18076	C18B2.5	0.74873	0.0176768	SSHSSKS*VDS*SIYEEEEAR
22:S;Q18091	C18E9.5	0.660791	0.0010989	DYGDNVS*IIDR
46:S;H2KYX4	C23H3.2	1.27719	0.0400932	GGS*GSLTGGGAIVLTNNKPDMK
461:S;O16331	catp-3	1.69898	0.00184951	VRPPRVDS*ELDLTVYK
33:Y;P34556	cdk-1	14.8889	0.1	IGEGTY*GVVYK
226:S;Q19973	cec-5	0.680399	0.0043956	RAAS*DDDEEEEPVATK
194:S;203:S;Q22516	chd-3	1.42283	0.0571429	RDGS*DGEGGGHDS*DQEFEALIK
57:S;59:T;Q23050	clik-1	1.77283	0.074455	AAAPPASLKS*PT*PGR
345:S;348:S;O16850	daf-16	0.185491	0.1	TQS*NLS*IPGSSSR
82:S;86:S;Q21736	ddx-52	0.660589	0.015984	VHDS*DGDS*ENEVEETVGDVEK
529:S;543:S;Q8MPW0	del-6	2.65789	0.013902	MS*LAENPFAEFFPAGS*PEQPK
204:S;Q9N303	deps-1	0.652273	0.0571429	VCEAPWNAGS*PDSK
63:S;Q94216	dnj-11	0.575654	0.0134972	KKS*SEEPAELRK
561:S;G5EDV0	E01G4.6	0.448437	0.00431734	VESFKS*EETTVAIDDMPALEKEESAEK
2:S;Q19056	E04F6.4	1.45417	0.0285714	S*VSSELPTVVSKPPK
162:S;167:S;P34703	emb-5	0.472599	0.00606061	GGYGS*ESERS*EDDFIEDDGDAPR
109:S;Q19425	F13H10.3	1.54518	0.0121212	DESLLSLHS*EDDLHR
830:S;Q19459	F14E5.2	1.64292	0.00152742	IEAVDNS*MDDELQKK
182:S;Q10033	F15G9.1	1.77637	0.00836037	EVS*SAASLFANDNGNETENR
40:S;O76717	F36H12.4	0.619094	0.0848485	KGAAGAGAGVAANS*PK
356:S;Q10454	F46H5.3	1.48001	0.0040404	GIHGEHS*ESEGGVYDISNK
454:S;O45542	F49E2.5	0.681818	0.0333333	KPTADDS*MDFLDFVTAKPDR
8:S;Q20711	F53B3.6	1.59239	0.0510253	S*PGANPDYSNR
141:S;142:S;Q20720	F53F4.11	0.65078	0.0001554	EEENDTVEES*S*DDEEIEEEK
172:T;Q965K2	F53H1.1	0.691428	0.0285714	MDT*DDEEDPLDAFMK
1510:S;D0VWL6	fln-2	1.3894	0.0285714	STS*PEYSTVYER
1242:T;1243:S;D0VWL6	fln-2	2.97294	0.015873	SPT*S*PTLLQHAR
654:S;Q9U2D9	gsy-1	2.02683	0.0285714	DNEGKVPS*AATSR
367:S;O17347	H42K12.3	3.73969	0.049746	SKIEFPEIEEQEITEDS*ADSSR
575:S;Q95Y84	hcp-6	0.574101	0.1	FGAVGDNLSES*LEDLNVSGK
92:S;G5EDQ2	hmg-12	0.712674	0.0104174	ENSANDSPANTNDVDIVSS*PVK
642:S;O44476	hoe-1	0.658772	0.0571429	LPS*PHLPPSR
23:S;Q86S66	icd-2	0.680025	0.010123	DS*DNEAVEQELTEEQR
69:S;P91276	ima-2	0.749399	0.012625	NIVDVDEGGNS*ESELEEPEK
812:S;816:S;Q21605	imph-1	1.33454	0.031746	MDQLGTIAPISNS*NRAS*PK
67:S;Q21080	K01C8.1	0.586728	0.013986	AFLTHGAES*PHVDDK
3713:T;Q5PY59	ketn-1	1.35823	0.00832965	LPT*PAPELDVPAR
1047:S;1049:S;G5EFJ0	klp-12	1.55801	0.0285714	S*GS*PSVVEDAHTLQNYK
1049:S;G5EFJ0	klp-12	1.37676	0.00865801	SGS*PSVVEDAHTLQNYK
157:T;G5EDH9	lea-1	11.4364	0.00252525	DLANQT*GEEMSDAFESVK
329:T;Q9XXT5	lpin-1	1.26872	0.0333333	DRNAT*PEPHDVTDWK
95:S;Q5TYL1	M01H9.3	3.18555	0.0285714	KFS*TNEGASPAPTSPIDAQPR
169:S;Q9XTZ5	maa-1	1.38149	0.000621601	SSS*FTEPHNSFNR
252:S;Q9U2L2	mlt-3	1.50425	0.0519435	RLS*ELLEEMDLSR
56:S;Q7JLW3	mob-2	1.65472	0.1	LQQLHQQFS*TENEDR
194:S;Q17574	mtrr-1	0.744702	0.0156014	IEDEES*DDEGR
811:S;Q18034	nfx-1	0.614566	0.0285714	STS*FSQLNCMK
517:S;521:S;O44411	nog-1	0.689663	0.0285714	LENLLREEELLEQAGEYES*DLDS*DDEETKEK
348:S;Q7KNM6	npa-1	5.21858	0.0571429	VYFTPLMTS*EELEK
721:S;Q7KNM6	npa-1	3.85338	0.0285714	TYFSPLLTS*EESEK
35:S;Q09225	nrf-6	0.506966	0.0357143	YDGSLFSS*KELDYDETDTK
34:S;35:S;Q09225	nrf-6	0.566783	0.0166667	DGSLFS*S*KELDYDETDTK
31:S;35:S;Q09225	nrf-6	0.559029	0.001554	YDGS*LFSS*KELDYDETDTK
480:S;Q9GYQ9	ntl-4	0.566122	0.0285714	FNS*DDDLGFDPFTESSK
196:S;O45181	nucl-1	0.657149	6.24e-05	KQYDS*DGDDDEEEEVPK
480:S;Q965J2	pgl-3	0.345835	0.00466201	NDNTPSTASPVQFSSDGWDS*PTK
16:S;P34712	pgp-1	0.735044	0.0285714	DS*FSLAPEDVLK
99:S;103:S;P30640	R08D7.1	0.725663	0.0003108	VIKPEPLS*PDNS*PPR
36:S;A5Z2W3	R13H4.2	1.55292	0.00736206	TSS*VPDLTAHFR
202:S;P34305	rha-2	0.673638	0.00206398	REDDEES*DNEDILALPTTTVINR
7:S;P49041	rps-5	0.43031	0.0357143	S*ENVVADAAPATEAPEVALFGK
62:S;P48156	rps-8	0.452384	0.031746	LDS*GNFSWASEQTTR
536:S;O62185	rsr-1	0.614763	0.004329	QDSEQQAPVAVKS*PEMK
618:S;O01524	sart-1	0.683737	0.0161616	IDS*DDEDALEEAKK
983:S;Q10925	sid-3	1.43869	0.1	KSS*EPILSSEVLQPTR
8:S;Q18595	slc-36.5	1.48544	0.0571429	S*ISEGLQHGVR
568:S;Q966E7	spl-3	1.61582	0.00606061	KLS*MLGATGDMGK
601:S;604:S;P91240	srpa-72	2.39226	0.0242424	GTQGSSSANPNVEYVTAS*PNS*PRPLPGPVAEGPR
522:S;P91240	srpa-72	1.70764	0.000691498	EAKS*PQTAEIAATR
604:S;P91240	srpa-72	1.64285	8.23e-05	GTQGSSSANPNVEYVTASPNS*PRPLPGPVAEGPR
85:S;Q9N537	szy-2	2.84058	0.0166667	TPYHHS*DGESECDEGVLGVPTTRPR
245:S;Q22144	T04A8.8	0.701389	0.0176768	EAGEPAEVFTIENS*PDSFTIK
869:S;Q9U367	T16G1.9	1.42249	0.000549531	S*FEEGLPYSPGR
35:S;Q22850	T28F4.5	1.84651	6.1e-06	DRKNS*DSNDNANSEGSDEVVR
68:S;72:S;O18221	tag-273	1.38641	0.000799201	FISGAALENS*DDES*ESADR
101:S;Q9GRZ9	tcc-1	1.34887	6.63e-08	AQDAAPAPASAAPAAPNAPTPTAQQQPS*PK
154:S;161:S;165:S;Q9U1W1	tfg-1	1.59667	0.00799201	S*FEAAPPS*PVPS*EKAELPATIQPSVHEQFNHR
263:S;B2MZD0	vha-7	0.713531	0.00808081	S*FTSSSPSPQR
143:S;H2KYR1	vig-1	0.705647	0.00769231	EGEEPKQEVS*FEDGQDTR
17:S;Q8MNX8	vig-1	0.613136	0.00209098	KFGLPS*DDDDEYDDPR
1504:S;P05690	vit-2	0.478306	0.0014652	DEEQSDEYSS*EETYDYEQENTK
1430:S;P06125	vit-5	0.246221	0.0952381	TNMPSVAS*QNQLCGLCGNNDGERDNEFMTADNYETEDVEEFHR
1650:S;G5EF05	W07E11.1	1.2917	0.00043992	KAS*VDIESLGIPAHLR
1089:S;Q18657	wnk-1	0.645653	0.00568126	KVS*QESNAESVQSIPR
151:S;O45934	Y43F4B.5	1.39779	0.023081	LGCDAGLIITAS*HNPK
51:S;Q9XWX6	Y43F8B.2	1.73506	0.00144578	NVGS*PTGSVPMSLHK
53:S;Q9XXC2	Y51B9A.5	0.526627	0.0484848	S*ESTLKPLNDELK
273:S;Q9U255	Y52B11A.10	0.606708	0.0285714	IVEIS*DSEIETSAPK

## Sheet: DAF-16-independent subset
The subset of daf-2 regulated phosphoisoforms whose phosphorylation were independent of daf-16 (criteria opposite to that used in "DAF-16-dependent subset").
		Phosphorylation
Phosphoisoform (position1:residue; position2:residue;…...) ; Uniprot ID	Gene	daf-2/daf-16; daf-2	Two-tailed p value (rank sum test)	Phosphopeptide (phosphorylation marked as * at the right side of S/T/Y residues)
570:S;Q95ZQ4	aak-2	1.16309	0.0571429	TSS*MPQAMSMEASIEK
1184:S;1187:T;B3WFV9	abts-1	0.890825	0.0589286	VIRPS*PHT*STSNLTTENTPLLKDEEPPKTNPDEPKV
1184:S;1188:S;B3WFV9	abts-1	0.913019	0.524079	VIRPS*PHTS*TSNLTTENTPLLK
14:S;15:S;Q1ZXU8	acl-5	1.19104	0.034965	RSS*S*ASDLGIINR
653:S;Q18496	acs-19	1.34476	0.231857	IAEGS*ESGIGDTTTLVDESVIK
401:Y;P27604	ahcy-1	0.737705	0.183333	TLDEEVAY*LHLAQLGVK
153:S;D7SFL2	ampd-1	1.17586	0.0355847	CKS*PQHIDLHTFR
284:S;Q7JMQ6	aqp-2	1.40464	0.148126	YVVLTGNQELKPLTAKES*A
1871:S;Q21480	atg-2	1.2852	0.228571	QES*PSFNCNISPIK
46:S;Q20932	byn-1	1.04312	0.435264	EDS*QTDEFVPDSLSSK
18:S;G5EDZ6	C01B4.7	1.37469	0.105412	GGGDS*DIFETPQR
15:S;G5EDA7	C06H5.6	0.790421	0.222222	NS*MSATFNYLHLDADK
318:S;324:S;B3WFT8	C14F11.4	0.798287	0.00699301	NAS*PKPPRS*PVLEVLER
335:S;338:T;B3WFT8	C14F11.4	0.876541	0.0107874	S*IET*MNEIHTSQK
373:S;B3WFT8	C14F11.4	0.756336	0.267399	DS*QPANILLTQK
335:S;B3WFT8	C14F11.4	0.882667	0.413586	TKS*IETMNEIHTSQK
46:S;48:S;H2KYX4	C23H3.2	1.1161	0.284382	GGS*GS*LTGGGAIVLTNNKPDMK
113:S;115:S;P91136	C37H5.5	1.03601	0.835664	RSGVES*DS*DDEDDVEK
751:S;G5EE16	C44H4.4	1.03427	0.904762	SITNAHS*FSNVNEIK
32:T;33:Y;P34556	cdk-1	0.992146	0.536797	EGT*Y*GVVYK
917:S;Q7K714	ceh-100	0.762635	0.0571429	LVIDEVLKS*PQK
163:S;P91306	cey-2	0.504172	0.166667	AS*VDGEESQSTDAKPQEMSADAEK
223:S;P91306	cey-2	0.746764	0.294872	GAGDAADSSAVTESSESAS*DVASPDSK
251:S;P91306	cey-2	0.898538	0.480708	CDS*ALGEAGLGAQPIDAQI
163:S;171:S;P91306	cey-2	0.621212	1	AS*VDGEESQS*TDAKPQEMSADAEK
803:S;Q09409	cid-1	1.00086	1	ANVIILSEDSS*EIDEK
562:S;Q19970	clec-180	1.44638	0.132967	VKADS*EEAESEGTVEVLK
29:S;G5EC75	clh-6	1.13923	0.218253	VMS*NSNLEHVAR
107:S;P90961	clic-1	1.10242	0.0285714	GPS*PILSTVPR
57:S;Q23050	clik-1	1.58279	0.103308	AAAPPASLKS*PTPGR
308:S;Q09936	clik-2	0.944927	0.530303	EWEETKPPGS*ASSVDPFGHYK
111:S;113:T;Q9U2D6	cnp-2	1.22172	0.785714	YTHRS*VT*PDYEPLRK
256:S;Q09236	copd-1	0.975796	1	AS*LSGGVSSLAAPISTAPR
23:S;Q20779	cox-6A	1.28125	0.407867	SGS*FYGSNNVEGFK
1000:S;P91359	cpd-1	1.12084	0.0621775	IPLYKS*DDEDEDEVFDLQK
584:S;588:S;Q8T666	cup-5	1.32155	0.1	DFVESNPPPS*ELGS*PTTR
10:S;Q18960	D1081.7	0.870906	0.547619	PANELFGDS*DPEGDEIFER
284:S;287:S;Q564W7	dao-5	0.760147	0.0127717	KADLSS*DFS*DDEAPAKK
221:S;Q9N303	deps-1	0.956938	0.374749	PADS*DDEIDIEPR
421:S;O16303	dnj-19	0.810971	0.0237143	GRGGDAYNEDS*DEEQHGGHHGQGVR
978:S;P34339	egl-45	1.01212	0.876263	GVKPVVS*PPK
209:S;Q19052	eif-2A	0.560527	0.114286	VS*ESFPVVGNR
49:S;Q9BKU3	eif-2alpha	0.953535	0.876263	LSEYNDKEGMILLSELS*RR
95:S;99:S;Q19375	F13B12.1	1.05715	0.437562	VMIDS*DEDS*DAEESANK
113:S;116:S;Q19375	F13B12.1	1.05027	0.720901	ALIDS*DAS*DAEGKK
73:S;Q19425	F13H10.3	1.32612	0.180653	AIS*ASQIGSIPSQSAATR
1691:T;1701:S;Q19663	F21C10.7	1.29955	0.114286	ET*HQSSITKAPS*LENVAK
34:S;O44399	F37C4.4	1.11315	0.335887	LMPGPVTS*EEEEEFSSNER
181:S;O16265	F40A3.2	1.3178	0.228571	GLLEAS*DDEK
23:S;Q20588	F49C12.11	1.08056	0.285714	DLS*EEDVEFK
274:T;Q20621	F49E2.2	0.936295	0.172814	LT*NDVSGVTLVSNYR
625:S;O45541	F49E2.5	1.24062	0.266786	NS*ESESTPAAEPVKEVTPEIVEEVFEKK
106:S;107:S;Q20720	F53F4.11	0.797137	0.00538067	APGVQTVPS*S*DEEEEDDELQVVK
66:S;Q20753	F54C9.3	1.27084	0.2	TVQVQS*LDNSYK
683:S;Q20833	F55D12.2	1.2055	0.0285714	VPEEEGGDVS*PVFPR
55:S;Q20866	F56C9.8	1.02225	1	NS*AQWNQPQQQYR
1497:S;D0VWL6	fln-2	1.17816	0.0514119	KDRPPS*AGYYSSVQQR
1219:S;Q33BL4	frm-5.1	1.29125	0.0675991	KKS*FTSSSGDLLNAPNR
455:S;G5EF84	gip-2	1.06604	0.4	TS*LGGNADNLR
39:S;Q17339	gld-1	0.70454	0.156386	VMTPTSLDGDNS*PR
220:T;Q21351	gtbp-1	0.82304	0.184122	EVAKT*PQKPQLAQQPPQQR
182:S;Q22257	hcp-2	0.85493	0.0666667	SQTQVGDESTPTAPS*PLR
34:S;Q9Y041	hgo-1	1.29732	0.114286	VPDALPVGQNS*PQK
76:S;92:S;G5EDQ2	hmg-12	0.833932	0.0303307	ENS*ANDSPANTNDVDIVSS*PVK
162:S;G5EDQ2	hmg-12	0.802788	0.0365311	AQTPAADTDAIDTASS*PVK
149:T;162:S;G5EDQ2	hmg-12	0.849142	0.043194	RAQT*PAADTDAIDTASS*PVK
117:S;G5EDQ2	hmg-12	0.918182	0.256012	AKNPSADADVNDTGSS*PVKK
625:T;629:S;O44476	hoe-1	0.503615	0.109855	YPLT*PPGS*PGGPPGK
1346:S;Q6A2D2	hpo-34	0.876617	0.0930451	SPISHETFQPHDECNS*VK
87:S;Q6A2D2	hpo-34	1.2042	0.278788	RPTVDTEDQRS*EVSAMSK
61:S;P50140	hsp-60	0.793716	0.228571	NVIIEQSWGS*PK
363:S;367:S;O01820	htp-3	0.934328	0.224001	APAVPITPTEPAS*PVES*PVKEQPQK
49:S;52:S;P90901	ifa-1	1.08572	0.463403	SGAGS*GLS*PFGQNAASTIR
127:S;Q18408	imp-3	0.897073	0.921212	LLS*DIEEADIENTVR
282:S;Q17848	ipp-5	1.27218	0.4	TVS*AIEFR
282:S;P90904	K02B12.7	1.14441	0.475533	SPS*LNAFSGILAK
650:S;Q21210	K04C2.2	0.719571	0.787879	DSS*SDVEMDDLDDEAMQK
195:S;G5EBU5	kca-1	0.714035	1	NPAINEDGS*DDEYSLVPLR
524:S;P46822	klc-2	1.20404	0.228571	NSMTTSTS*QTGLK
195:S;G5EBZ4	let-418	0.767844	0.00793651	DSDAPDS*DQEFEAFIK
922:S;Q20937	let-711	1.06743	0.638889	VVQPAPPPPSSMS*PSTQMMR
4286:S;Q9UB28	let-805	1.1208	0.164522	YAS*QTLLDGSRPGPSTPHAK
321:S;Q9BKP3	let-805	1.16055	0.730159	SLS*ASALAANREDK
588:S;590:S;Q45EJ8	lfi-1	0.897141	0.107208	TRS*LS*PGKTPLPPSEALR
284:S;Q3Y409	lmd-3	0.85569	0.572761	S*ATLGDEEIQLR
419:S;Q9XXT5	lpin-1	1.32543	0.0714286	YLGKPPS*VTSIDSGHVSR
419:S;422:S;Q9XXT5	lpin-1	1.42063	0.431818	YLGKPPS*VTS*IDSGHVSR
421:T;422:S;Q9XXT5	lpin-1	0.976093	1	YLGKPPSVT*S*IDSGHVSR
40:S;Q95XQ8	mcm-4	1.19273	0.1	SGSEQVAGNMS*PR
340:T;Q93896	mct-3	0.773966	0.000502766	GKVET*PQQYLSK
307:S;Q93896	mct-3	1.2658	0.609524	DIFYSGS*TTNIAAR
295:S;298:S;Q2L6X7	mct-4	1.61458	0.254791	STS*AAS*GAIEDEAVSQNPEVQR
275:S;279:S;O17328	mct-6	1.00533	0.609524	IRPASSMGAVDVES*QPRS*R
275:S;O17328	mct-6	1.0449	0.636254	IRPASSMGAVDVES*QPR
655:S;Q23243	morc-1	0.882013	0.114286	AIS*PAVSEISR
48:S;52:S;O16486	natc-2	1.19472	0.329004	S*AKNS*ISEESNDLTMEESVPEASK
211:S;G5EBY3	nmy-2	1.10082	1	KTS*VDLDTSTNR
580:S;Q9TYV5	nsun-1	0.763889	0.141608	QKADGDDS*DDDNNAPMK
287:S;P52899	pdha-1	0.893196	0.000930972	YHGHS*MSDPGTSYR
431:S;Q11067	pdi-6	0.838636	0.0879121	DGALPAEDDIDLS*DIDLDKTEL
191:S;O44144	perm-4	0.615583	0.485714	VDS*TYLSEANWEPK
238:S;242:S;Q9NAH1	pola-1	0.85751	0.555556	VDEDEDYGIPDDYPVAS*PVTS*PVK
1337:S;G5ECH5	ppfr-1	0.968084	1	RGQS*PISSPASEPSAIR
253:S;255:S;O61708	pqn-59	0.875846	0.0498804	RS*LS*PQPPLPSVAPVKEEPAAAPVFFEPETSHQPEK
632:S;634:T;Q95XZ5	pqn-85	0.829368	0.106294	DRS*PT*PEDVIESR
28:S;P46580	prmt-5	0.848233	0.111111	DNLFPQQVAEQHEEQMSSGSS*PK
712:S;O17580	pro-2	0.769949	0.0503943	ADASVPDQFADMSMWS*DED
1368:S;Q09614	ptc-1	0.872864	0.628571	SGGDDS*DEDDEPSGLVMYSR
84:S;85:S;Q09622	puf-12	0.7344	0.342857	DSLCSES*S*FGSQPAPK
85:S;Q09622	puf-12	0.800607	0.685714	DSLCSESS*FGSQPAPK
56:S;Q9U2G4	puf-3	0.363444	0.342857	SSS*PTPQSAWAPNR
303:S;Q21938	R11D1.10	1.12815	0.041958	QKS*LDAIQWNDK
91:S;94:S;Q1NZ17	R31.2	1.28469	0.0526316	QS*LDS*DPGDFEK
91:S;Q1NZ17	R31.2	1.13475	0.120979	QS*LDSDPGDFEK
224:T;246:T;Q7JLB1	ret-1	1.14452	0.159987	REPT*PPFETDDVAPLSDDKPQFGNQT*PEEDETTFDR
20:T;P34431	retr-1	0.883724	0.0952381	AQTLT*PPPNPQQQLYDEEDLLR
7:S;Q9XUS4	rml-1	1.16934	0.0226036	S*VGCFSTFSEAEAK
11:S;Q9XUS6	rml-1	1.30738	0.102377	LHS*LDHKPDESSEEWK
347:S;Q9N3S4	rnp-6	0.934433	0.352381	AQS*PATPSSSLPTDIENK
38:S;P61866	rpl-12	0.795848	0.0571429	VGPLGLS*PK
33:S;Q9NEN6	rps-6	0.77268	0.0690958	MS*QEVAIDALGDEWK
139:S;O01524	sart-1	0.824875	7.17e-05	KLADS*DEEDSAASFVNK
1196:S;G5ED39	sep-1	0.838323	1	SVPMTPIFSNNENKS*PSR
76:S;Q17626	spch-1	0.482604	0.4	SPSLVVVIS*PSPR
25:S;P91349	spd-5	0.92603	0.311393	RSMS*QPVLNVEGDKR
7:S;Q20375	sptl-2	0.746753	0.1	DS*LCLDEYLSSELK
274:S;Q4W5P0	sqd-1	1.16076	0.904762	NNS*GFDYQQAQGAR
278:S;Q20797	syx-5	1.02589	0.980972	FSSGAAVPMGLPSSSS*GANVR
201:S;Q22290	T07C4.3	0.773618	0.485714	SLAQQSS*MTDDEGWVSGK
180:S;187:S;Q10010	T19C3.4	1.36348	0.0530303	IEELDENS*DTDLQKS*PR
187:S;O01615	T19H12.2	0.948367	0.862065	SQFS*DDETDDYVVPEAGDAETR
352:S;353:S;O44561	T22B11.4	0.711799	0.150794	KEES*S*EEEDGVLK
809:T;Q8MXJ1	T23E7.2	1.58394	0.190476	DIHT*PYEYEVPSTYDR
750:S;Q8MXJ1	T23E7.2	1.1803	0.485714	NTS*FVSFLDYSSAK
634:S;Q8MXJ1	T23E7.2	1.08562	0.857143	MPTATSFSSWS*PPDK
348:S;P91501	T27A3.7	0.893847	0.690476	TPAPVDS*DDDMTITPR
1062:S;Q22847	T28C6.7	1.11963	0.7	VSS*TSQLAPGHLGSLEVSHR
206:S;Q19819	tag-340	1.18263	0.228571	VSS*GVFIASDYDEFR
1068:S;Q9U280	tat-1	1.34722	0.4	LASYS*SNVLENMR
124:S;Q23419	tbc-2	1.01134	0.885714	SKS*DSSLDISSLTGR
1418:S;1422:S;Q23670	top-2	0.759893	0.181019	KSEFSDLS*GGDS*DEEAEK
3912:S;O01808	ubr-4	1.19318	0.0555556	TLHNEPS*IDDSDSLPCCICR
96:S;P98080	ucr-1	0.9786	0.528671	RAS*AALESELNAIGAK
35:S;Q10045	unc-50	0.882036	0.114286	SGYTS*PGQYSTYSTSTADR
61:S;Q25AR8	unc-61	0.73229	0.7	KPTIAAPTAPS*PIK
1462:S;1464:S;Q94279	unc-68	0.925008	0.724165	ANS*RS*FDAGSLDTSTLPTGQK
955:S;Q09600	vps-11	1.16844	0.0171533	KDDDSTNPFFNSDS*GTR
74:S;Q8ITV3	Y25C1A.8	0.722325	0.114286	YNFDFDS*DPELVEK
10:S;Q9XWX6	Y43F8B.2	1.12742	0.284382	S*ASLFEGSPFAPSSTTSPPTSSLAK
29:S;Q8WTM0	Y45G5AL.1	1.249	0.343434	DS*VTPIRDPPLQQGNR
133:Y;Q8IAA6	Y47G6A.5	1.26083	0.342857	EWWY*VASK
135:S;Q9BKQ7	Y67D2.7	0.832677	0.0285714	DVES*DEEQELIDR
205:S;Q9N4I3	Y71F9AL.9	1.00449	0.745802	HATS*QSSITSSVGADSGVNLSPTHKEDKK
82:S;85:S;Q95XM1	Y71G12B.3	0.629298	0.114286	VATGDGVQELPES*DPS*PSKKPR
313:S;O02485	ZK1073.1	1.31988	0.190476	MS*VTQPHLPPVPSA
175:S;Q23398	ZK1127.6	0.841079	0.0323529	EFVANLGDETAS*DIEEEQER
337:S;Q23624	ZK829.7	1.57527	0.4	QLS*MSEVEGR
85:S;Q20448	ztf-7	1.37129	0.25	SFS*QGGINVK
