# Supplementary material for: Insulin signaling regulates longevity through protein phosphorylation in Caenorhabditis elegans
Source: Nat Commun. 2021 Jul 27;12:4568. doi: 10.1038/s41467-021-24816-z (PMC8316574; doi:10.1038/s41467-021-24816-z)
Supplement: Supplementary file 6 — Dataset 4 [file 41467_2021_24816_MOESM6_ESM.xlsx]

## Sheet: akt-1 and eif
Lifespan assay performed at 20°C on NGM plates containing FUdR (50 ng/μl)
Strain	Genotype	Number of death	Mean lifespan ± SEM	Mean lifespan extension	p value (Log-Rank test)
MQD854	Wild-type (WT)	120	24.2 ± 0.4	–	–
MQD2114	akt-1(hqKi245[akt-1a-T492A]) V	73	28.2 ± 0.8	0.17	<0.001
MQD2115	akt-1(hqKi246[akt-1a-T492A]) V	138	26.2 ± 0.4	0.08	<0.001
MQD854	WT	86	24.9 ± 0.6	–	–
MQD2114	akt-1(hqKi245[akt-1a-T492A]) V	119	35.9 ± 0.9	0.44	<0.001
MQD854	WT	102	21.8 ± 0.4	–	–
MQD1603	eif-2α(hqKi188[eif-2α-S49A]) I	115	21.4 ± 0.4	-0.02	0.859
MQD855	daf-2(e1370ts) III	129	58.5 ± 1.1	–	–
MQD1616	eif-2α(hqKi188[eif-2α-S49A]) I; daf-2(e1370ts) III	107	38.3 ± 1.2	-0.35	<0.001
MQD855	daf-2(e1370ts) III	166	56.0 ± 1.1	–	–
MQD1616	eif-2α(hqKi188[eif-2α-S49A]) I; daf-2(e1370ts) III	156	30.2 ± 1.0	-0.46	<0.001
MQD854	WT	125	20.4 ± 0.4	–	–
MQD1605	eif-2α(hqKi190[eif-2α-S49A]) I	169	18.1 ± 0.2	-0.11	<0.001
MQD855	daf-2(e1370ts) III	93	59.9 ± 1.1	–	–
MQD1617	eif-2α(hqKi190[eif-2α-S49A]) I; daf-2(e1370ts) III	146	38.0 ± 1.1	-0.37	<0.001
MQD854	WT	102	21.8 ± 0.4	–	–
MQD1600	pek-1(ok275) X	87	19.4 ± 0.4	-0.11	<0.001
MQD1517	gcn-2(ok886) II	84	21.3 ± 0.4	-0.02	0.249
MQD855	daf-2(e1370ts) III	129	58.5 ± 1.1	–	–
MQD1606	daf-2(e1370ts) III; pek-1(ok275) X	108	54.3 ± 1.7	-0.07	0.733
MQD1555	gcn-2(ok886) II; daf-2(e1370ts) III	127	50.4 ± 1.1	-0.14	<0.001
MQD855	daf-2(e1370ts)	166	56.0 ± 1.1	–	–
MQD1606	daf-2(e1370ts) III; pek-1(ok275) X	109	47.3 ± 1.5	-0.16	<0.001
MQD1555	gcn-2(ok886) II; daf-2(e1370ts) III	110	50.3 ± 1.2	-0.1	<0.001
MQD854	WT	125	20.4 ± 0.4	–	–
MQD1600	pek-1(ok275) X	101	19.5 ± 0.3	-0.04	0.046
MQD1516	gcn-2(ok871) II	112	19.2 ± 0.3	-0.06	0.011
MQD855	daf-2(e1370ts)	93	59.9 ± 1.1	–	–
MQD1606	daf-2(e1370ts) III; pek-1(ok275) X	90	51.0 ± 2.0	-0.15	0.192
MQD1554	gcn-2(ok871) II; daf-2(e1370ts) III	159	59.4 ± 0.9	-0.01	0.944
Lifespan assay performed at 20°C on NGM plates
Strain	Genotype	Number of death	Mean lifespan ± SEM	Mean lifespan extension	p value (Log-Rank test)
N2	WT	56	14.7 ± 0.5	–	–
MQD2114	akt-1(hqKi245[akt-1a-T492A]) V	75	18.7 ± 0.4	0.27	<0.001
N2	WT	77	14.9 ± 0.4	–	–
MQD2115	akt-1(hqKi246[akt-1a-T492A]) V	54	19.5 ± 0.6	0.3	<0.001
Lifespan assay performed at 25°C on plates containing IPTG (1 mM), amplicilin (100 ng/μl), and tetracyclin (10 ng/μl). RNAi feeding was initiated on L4 stage
Strain	Genotype	RNAi bacteria	Number of death	Mean lifespan ± SEM	Mean lifespan extension	p value (Log-Rank test)
N2	WT	Empty vector	87	14.1 ± 0.5	–	–
MQD1355	hqIs404[peif-2α::eif-2α-S49A::gfp, pRF4]	Empty vector	99	13.4 ± 0.4	-0.05	0.281
N2	WT	daf-2 RNAi	89	27.2 ± 1.2	–	–
MQD1355	hqIs404[peif-2α::eif-2α-S49A::gfp, pRF4]	daf-2 RNAi	115	25.2 ± 1.0	-0.07	0.003
N2	WT	Empty vector	81	14.0 ± 0.4	–	–
MQD1359	hqIs406[peif-2α::eif-2α-S49A::gfp, pRF4]	Empty vector	76	14.1 ± 0.4	0.01	0.931
N2	WT	daf-2 RNAi	76	29.7 ± 1.2	–	–
MQD1359	hqIs406[peif-2α::eif-2α-S49A::gfp, pRF4]	daf-2 RNAi	81	24.3 ± 1.2	-0.18	<0.001
N2	WT	Empty vector	93	12.6 ± 0.4	–	–
N2	WT	gcn-2 RNAi	96	13.2 ± 0.4	0.06	0.291
MQD855	daf-2(e1370ts) III	Empty vector	49	38.9 ± 1.8	–	–
MQD855	daf-2(e1370ts) III	gcn-2 RNAi	49	31.0 ± 1.7	-0.2	<0.001
Lifespan assay performed at 25°C on NGM plates containing FUdR (50 ng/μl)
Strain	Genotype	Number of death	Mean lifespan ± SEM	Mean lifespan extension	p value (Log-Rank test)
MQD854	WT	185	15.5 ± 0.2	–	–
MQD2007	eif-5(hqKi162[C37C3.2-T376E-S380E]) V	192	14.8 ± 0.2	-0.05	0.002
MQD2020	eif-5(hqKi168[C37C3.2-T376A-S380A]) V	186	15.2 ± 0.2	0.02	0.33
MQD855	daf-2(e1370ts) III	201	33.9 ± 0.6	–	–
MQD2041	daf-2(e1370ts) III; eif-5(hqKi162[C37C3.2-T376E-S380E]) V	197	32.8 ± 0.6	-0.03	0.268
MQD2042	daf-2(e1370ts) III; eif-5(hqKi168[C37C3.2-T376A-S380A]) V	202	30.9 ± 0.6	-0.09	<0.001
Lifespan assay performed at 25°C on NGM plates containing FUdR (50 ng/μl), IPTG (1 mM), amplicilin (100 ng/μl), and tetracyclin (10 ng/μl). RNAi feeding was initiated on early adult day 1.
Strain	Genotype	RNAi bacteria	Number of death	Mean lifespan ± SEM	Mean lifespan extension	p value (Log-Rank test)
MQD854	WT	Empty vector	105	13.6 ± 0.3	–	–
MQD2007	eif-5(hqKi162[C37C3.2-T376E-S380E]) V	Empty vector	113	14.1 ± 0.3	0.04	0.343
MQD2021	eif-5(hqKi169[C37C3.2-T376A-S380A]) V	Empty vector	117	14.6 ± 0.3	0.07	0.014
MQD854	WT	daf-2 RNAi	125	23.1 ± 0.4	–	–
MQD2007	eif-5(hqKi162[C37C3.2-T376E-S380E]) V	daf-2 RNAi	113	23.0 ± 0.3	-0.004	0.424
MQD2021	eif-5(hqKi169[C37C3.2-T376A-S380A]) V	daf-2 RNAi	107	24.8 ± 0.2	0.07	0.002
MQD854	WT	Empty vector	126	16.0 ± 0.4	–	–
MQD2007	eif-5(hqKi162[C37C3.2-T376E-S380E]) V	Empty vector	124	16.5 ± 0.4	0.03	0.095
MQD2008	eif-5(hqKi427[C37C3.2-T376E-S380E]) V	Empty vector	105	15.3 ± 0.3	-0.04	0.022
MQD854	WT	daf-2 RNAi	121	24.9 ± 0.5	–	–
MQD2007	eif-5(hqKi162[C37C3.2-T376E-S380E]) V	daf-2 RNAi	127	25.7 ± 0.5	0.03	0.146
MQD2008	eif-5(hqKi427[C37C3.2-T376E-S380E]) V	daf-2 RNAi	123	25.8 ± 0.6	0.04	0.035
MQD854	WT	daf-2 RNAi	90	28.8 ± 0.5	–	–
MQD2007	eif-5(hqKi162[C37C3.2-T376E-S380E]) V	daf-2 RNAi	55	26.5 ± 0.7	-0.08	0.006
MQD2008	eif-5(hqKi427[C37C3.2-T376E-S380E]) V	daf-2 RNAi	86	28.1 ± 0.6	0.02	0.475
MQD854	WT	Empty vector	108	14.8 ± 0.3	-	-
MQD2008	eif-5(hqKi427[C37C3.2-T376E-S380E]) V	Empty vector	84	16.3 ± 0.3	0.1	0.006
MQD2020	eif-5(hqKi168[C37C3.2-T376A-S380A]) V	Empty vector	110	15.7 ± 0.4	0.06	0.008
MQD854	WT	daf-2 RNAi	107	21.3 ± 0.6	–	–
MQD2008	eif-5(hqKi427[C37C3.2-T376E-S380E]) V	daf-2 RNAi	95	25.8 ± 0.6	0.21	<0.001
MQD2020	eif-5(hqKi168[C37C3.2-T376A-S380A]) V	daf-2 RNAi	105	22.4 ± 0.6	0.05	0.222
Lifespan assay performed at 20°C on NGM plates containing FUdR (50 ng/μl)
Strain	Genotype	Number of death	Mean lifespan ± SEM	Mean lifespan extension	p value (Log-Rank test)
MQD854	WT	125	20.4 ± 0.4	–	–
MQD1618	atf-5(hq35) X	113	21.5 ± 0.4	0.05	0.069
MQD855	daf-2(e1370) III	93	59.9 ± 1.1	–	–
MQD1644	daf-2(e1370ts) III; atf-5(hq35) X	158	58.8 ± 1.2	-0.02	0.081
MQD854	wild type	102	21.8 ± 0.4	–	–
MQD1619	atf-5(hq36) X	111	23.4 ± 0.4	0.07	0.069
MQD855	daf-2(e1370) III	129	58.5 ± 1.1	–	–
MQD1645	daf-2(e1370ts) III; atf-5(hq36) X	120	61.5 ± 1.3	0.05	0.008

## Sheet: cdk-1 and germline genes
Lifespan assay performed at 22.5°C on NGM plates
Strain	Genotype	Temperature shifting (from 15°C to 22.5°C)	Number of death	Mean lifespan ± SEM	Mean lifespan extension	p value (Log-Rank test)
MQD854	WT	egg	80	14.8 ± 0.5	–	–
WM99	cdk-1(ne2257ts) III	egg	117	17.0 ± 0.5	0.15	0.005
MQD854	WT	egg	86	17.1 ± 0.6	–	–
WM99	cdk-1(ne2257ts) III	egg	108	16.9 ± 0.4	-0.01	0.915
MQD854	WT	L4	89	13.6 ± 0.6	–	–
WM99	cdk-1(ne2257ts) III	L4	135	16.1 ± 0.4	0.18	0.01
MQD854	WT	L4	82	14.7 ± 0.5	–	–
WM99	cdk-1(ne2257ts) III	L4	125	17.1 ± 0.4	0.16	<0.001
MQD854	WT	Adult day 1	90	12.9 ± 0.5	–	–
WM99	cdk-1(ne2257ts) III	Adult day 1	116	15.3 ± 0.5	0.19	0.001
MQD854	WT	Adult day 1	73	12.4 ± 0.4	–	–
WM99	cdk-1(ne2257ts) III	Adult day 1	124	15.5 ± 0.4	0.25	<0.001
MQD854	WT	Adult day 1	83	14.0 ± 0.4	–	–
WM99	cdk-1(ne2257ts) III	Adult day 1	83	15.6 ± 0.4	0.11	<0.001
MQD856	daf-16(mu86) I	Adult day 1	114	11.9 ± 0.3	-0.15	<0.001
MQD2330	daf-16(mu86) I; cdk-1(ne2257ts) III	Adult day 1	148	12.4 ± 0.2	-0.11	<0.001
MQD854	WT	Adult day 1	86	14.2 ± 0.3	–	–
WM99	cdk-1(ne2257ts) III	Adult day 1	119	18.6 ± 0.4	0.3	<0.001
MQD2330	daf-16(mu86) I; cdk-1(ne2257ts) III	Adult day 1	109	14.0 ± 0.2	-0.01	0.258
MQD854	WT	Adult day 1	94	14.5 ± 0.4	–	–
WM99	cdk-1(ne2257ts) III	Adult day 1	97	18.3 ± 0.5	0.26	<0.001
MQD2330	daf-16(mu86) I; cdk-1(ne2257ts) III	Adult day 1	103	14.6 ± 0.3	0.01	0.591
Lifespan assay performed at 20°C on NGM plates containing IPTG (1 mM), amplicilin (100 ng/μl), and tetracyclin (10 ng/μl). RNAi feeding was initiated on early adult day 1.
Strain	Genotype	RNAi bacteria	Number of death	Mean lifespan ± SEM	Mean lifespan extension	p value (Log-Rank test)
VP303	rde-1(ne219)V; kzIs7	Empty vector	46	14.2 ± 0.5	–	–
VP303	rde-1(ne219)V; kzIs7	cdk-1 RNAi (Ahringer RNAi library)	53	14.5 ± 0.4	0.02	0.594
VP303	rde-1(ne219)V; kzIs7	cdk-1 RNAi (RCE1181 RNAi library)	43	13.2 ± 0.5	0.08	0.323
VP303	rde-1(ne219)V; kzIs7	Empty vector	46	14.9 ± 0.6	–	–
VP303	rde-1(ne219)V; kzIs7	cdk-1 RNAi (Ahringer RNAi library)	39	14.1 ± 0.5	0.05	0.182
Note: VP303 had a high penetrance of Bag phenotype feeding on either OP50 or HT115 at 20 °C.
NR222	rde-1(ne219)V; kzIs9	Empty vector	101	20.4 ± 0.5	–	–
NR222	rde-1(ne219)V; kzIs9	cdk-1 RNAi (Ahringer RNAi library)	154	20.5 ± 0.4	0.004	0.828
NR222	rde-1(ne219)V; kzIs9	cdk-1 RNAi (RCE1181 RNAi library)	163	19.5 ± 0.4	-0.04	0.105
NR222	rde-1(ne219)V; kzIs9	Empty vector	54	23.5 ± 0.5	–	–
NR222	rde-1(ne219)V; kzIs9	cdk-1 RNAi (Ahringer RNAi library)	56	23.1 ± 0.5	0.02	0.743
MAH23	rrf-1(pk1417) I	Empty vector	109	24.0 ± 0.5	–	–
MAH23	rrf-1(pk1417) I	cdk-1 RNAi (Ahringer RNAi library)	103	27.0 ± 0.7	0.125	<0.001
MAH23	rrf-1(pk1417) I	Empty vector	117	19.5 ± 0.5	–	–
MAH23	rrf-1(pk1417) I	chk-2 RNAi (RCE1181 RNAi library)	117	23.5 ± 0.4	0.21	<0.001
MAH23	rrf-1(pk1417) I	egl-45 RNAi (RCE1181 RNAi library)	109	27.1 ± 0.5	0.39	<0.001
MAH23	rrf-1(pk1417) I	hoe-1 RNAi (Ahringer RNAi library)	122	22.0 ± 0.5	0.13	<0.001
MAH23	rrf-1(pk1417) I	hsr-9 RNAi (Ahringer RNAi library)	113	20.6 ± 0.5	0.06	0.95
MAH23	rrf-1(pk1417) I	htp-3 RNAi (RCE1181 RNAi library)	120	22.7 ± 0.4	0.16	<0.001
MAH23	rrf-1(pk1417) I	Empty vector	79	23.4 ± 0.7	–	–
MAH23	rrf-1(pk1417) I	chk-2 RNAi (RCE1181 RNAi library)	75	25.7 ± 0.6	0.1	0.052
MAH23	rrf-1(pk1417) I	egl-45 RNAi (RCE1181 RNAi library)	71	28.9 ± 0.7	0.24	<0.001
MAH23	rrf-1(pk1417) I	hoe-1 RNAi (Ahringer RNAi library)	95	25.5 ± 0.8	0.09	0.002
MAH23	rrf-1(pk1417) I	hsr-9 RNAi (Ahringer RNAi library)	68	26.3 ± 0.6	0.12	0.032
MAH23	rrf-1(pk1417) I	htp-3 RNAi (RCE1181 RNAi library)	103	24.3 ± 0.6	0.04	0.156
MAH23	rrf-1(pk1417) I	Empty vector	155	21.2 ± 0.5	–	–
MAH23	rrf-1(pk1417) I	C37C3.2 RNAi	239	16.3 ± 0.1	-0.231132	<0.001
MAH23	rrf-1(pk1417) I	chk-2 RNAi (RCE1181 RNAi library)	200	22.9 ± 0.4	0.0801887	0.029
MAH23	rrf-1(pk1417) I	chk-2 RNAi (RCE1181 RNAi library, 1:2 dilution with control bacteria)	156	22.3 ± 0.6	0.0518868	0.019
MAH23	rrf-1(pk1417) I	chk-2 RNAi (RCE1181 RNAi library, 1:3 dilution with control bacteria)	192	21.3 ± 0.6	0.00471698	0.137
MAH23	rrf-1(pk1417) I	chk-2 RNAi (RCE1181 RNAi library, 1:6 dilution with control bacteria)	176	20.3 ± 0.6	-0.0424528	0.964
MAH23	rrf-1(pk1417) I	egl-45 RNAi	208	23.6 ± 0.6	0.113208	<0.001
MAH23	rrf-1(pk1417) I	nos-3 RNAi (RCE1181 RNAi library)	186	22.5 ± 0.4	0.0613208	0.249
MAH23	rrf-1(pk1417) I	puf-3 RNAi (RCE1181 RNAi library)	72	18.9 ± 0.5	-0.108491	<0.001
MAH23	rrf-1(pk1417) I	Empty vector	149	22.0 ± 0.5	–	–
MAH23	rrf-1(pk1417) I	car-1 RNAi (RCE1181 RNAi library)	146	19.0 ± 0.4	-0.136364	<0.001
MAH23	rrf-1(pk1417) I	htp-3 RNAi (RCE1181 RNAi library)	193	24.2 ± 0.2	0.1	0.008
MAH23	rrf-1(pk1417) I	puf-3 RNAi (RCE1181 RNAi library)	111	20.0 ± 0.4	-0.0909091	<0.001
MAH23	rrf-1(pk1417) I	smz-1 RNAi (RCE1181 RNAi library)	173	23.4 ± 0.4	0.0636364	0.188
MAH23	rrf-1(pk1417) I	T19H19.2 RNAi (RCE1181 RNAi library)	178	24.0 ± 0.4	0.0909091	0.033
MAH23	rrf-1(pk1417) I	Empty vector	144	18.8 ± 0.6	–	–
MAH23	rrf-1(pk1417) I	cdk-1 RNAi (RCE1181 RNAi library)	147	22.6 ± 0.8	0.202128	<0.001
MAH26	rrf-1(pk1417) I	eif-2α RNAi	147	23.5 ± 0.8	0.25	<0.001
MAH23	rrf-1(pk1417) I	gld-1 RNAi (RCE1181 RNAi library)	83	12.3 ± 0.2	-0.345745	<0.001
MAH25	rrf-1(pk1417) I	glp-4 RNAi (RCE1181 RNAi library)	29	19.8 ± 0.7	0.0531915	0.699
MAH24	rrf-1(pk1417) I	iffb-1 RNAi	116	18.3 ± 0.4	-0.0265957	0.05
MAH23	rrf-1(pk1417) I	Empty vector	118	25.2 ± 0.4	–	–
MAH23	rrf-1(pk1417) I	F53G12.8 RNAi (Ahringer RNAi library)	84	24.9 ± 0.5	-0.0119048	<0.001
MAH23	rrf-1(pk1417) I	gld-1 RNAi (RCE1181 RNAi library)	52	12.8 ± 0.2	-0.492063	<0.001
MAH23	rrf-1(pk1417) I	glp-4 RNAi (RCE1181 RNAi library)	39	19.7 ± 0.8	-0.218254	<0.001
MAH23	rrf-1(pk1417) I	hoe-1 RNAi (Ahringer RNAi library)	131	22.0 ± 0.6	-0.126984	<0.001
MAH23	rrf-1(pk1417) I	hsr-9 RNAi (Ahringer RNAi library)	109	22.0 ± 0.6	-0.126984	<0.001
MAH23	rrf-1(pk1417) I	iffb-1 RNAi	82	19.7 ± 0.3	-0.218254	<0.001
MAH23	rrf-1(pk1417) I	rha-2 RNAi (Ahringer RNAi library)	131	26.1 ± 0.7	0.0357143	<0.001
Note with this bacth: for unknown reasons, 1. the lifespan of control was slightly longer than usual; 2. more than 60% of the worms fed with iffb-1, glp-4, or gld-1 RNAi bacteria were exploded.
MAH23	rrf-1(pk1417) I	Empty vector	126	20.4 ± 0.8	–	–
MAH23	rrf-1(pk1417) I	atx-2 RNAi (Ahringer RNAi library)	109	20.6 ± 0.4	0.00980392	0.002
MAH23	rrf-1(pk1417) I	cdk-1 RNAi (RCE1181 RNAi library)	153	22.9 ± 0.6	0.122549	0.148
MAH23	rrf-1(pk1417) I	eif-2A RNAi	106	17.4 ± 0.5	-0.147059	<0.001
MAH23	rrf-1(pk1417) I	eif-2α RNAi	102	20.8 ± 1.0	0.0196078	0.05
MAH23	rrf-1(pk1417) I	gld-1 RNAi (RCE1181 RNAi library)	87	12.7 ± 0.2	-0.377451	<0.001
MAH23	rrf-1(pk1417) I	ife-1 RNAi	138	21.7 ± 0.5	0.0637255	0.121
MAH23	rrf-1(pk1417) I	ima-2 RNAi (Ahringer RNAi library)	142	17.7 ± 0.4	-0.132353	<0.001
MAH23	rrf-1(pk1417) I	pgl-3 RNAi (RCE1181 RNAi library)	100	18.0 ± 0.6	-0.117647	<0.001
MAH23	rrf-1(pk1417) I	rnp-8 RNAi (RCE1181 RNAi library)	121	19.9 ± 0.5	-0.0245098	<0.001
MAH23	rrf-1(pk1417) I	spch-1/spch-2/spch-3 RNAi (RCE1181 RNAi library)	111	19.1 ± 0.5	-0.0637255	<0.001
MAH23	rrf-1(pk1417) I	Empty vector	74	23.6 ± 0.5	–	–
MAH23	rrf-1(pk1417) I	cdk-1 RNAi (RCE1181 RNAi library)	76	28.4 ± 0.8	0.20339	<0.001
MAH23	rrf-1(pk1417) I	eif-2α RNAi	114	24.6 ± 0.8	0.0423729	0.002
MAH23	rrf-1(pk1417) I	ife-1 RNAi	112	25.9 ± 0.9	0.0974576	<0.001
MAH23	rrf-1(pk1417) I	iffb-1 RNAi (1:3 dilution with control bacteria)	82	24.2 ± 0.6	0.0254237	0.414
MAH23	rrf-1(pk1417) I	iffb-1 RNAi (1:6 dilution with control bacteria)	89	25.2 ± 0.5	0.0677966	0.027
MAH23	rrf-1(pk1417) I	iffb-1 RNAi (1:9 dilution with control bacteria)	66	23.0 ± 0.7	-0.0254237	0.962
MAH23	rrf-1(pk1417) I	Empty vector	123	20.9 ± 0.6	–	–
MAH23	rrf-1(pk1417) I	C37C3.2 RNAi (1:3 dilution with control bacteria)	132	15.1 ± 0.2	-0.277512	<0.001
MAH23	rrf-1(pk1417) I	C37C3.2 RNAi (1:6 dilution with control bacteria)	131	15.5 ± 0.2	-0.258373	<0.001
MAH23	rrf-1(pk1417) I	C37C3.2 RNAi (1:10 dilution with control bacteria)	133	15.2 ± 0.2	-0.272727	<0.001
MAH23	rrf-1(pk1417) I	cdk-1 RNAi (RCE1181 RNAi library)	95	27.1 ± 0.5	0.296651	<0.001
MAH23	rrf-1(pk1417) I	eif-2α RNAi	123	21.2 ± 0.4	0.0143541	0.212
MAH23	rrf-1(pk1417) I	glp-4 RNAi (RCE1181 RNAi library, 1:3 dilution with control bacteria)	125	21.3 ± 0.6	0.0191388	0.471
MAH23	rrf-1(pk1417) I	glp-4 RNAi (RCE1181 RNAi library, 1:6 dilution with control bacteria)	97	21.6 ± 0.6	0.0334928	0.363
MAH23	rrf-1(pk1417) I	glp-4 RNAi (RCE1181 RNAi library, 1:10 dilution with control bacteria)	119	22.2 ± 0.6	0.062201	0.09
MAH23	rrf-1(pk1417) I	Empty vector	107	22.9 ± 0.4	–	–
MAH23	rrf-1(pk1417) I	hcp-2 RNAi	92	23.5 ± 0.6	0.0262009	0.097
MAH23	rrf-1(pk1417) I	smc-4 RNAi	119	22.6 ± 0.5	-0.0131004	0.546
MAH23	rrf-1(pk1417) I	Empty vector	69	21.1 ± 0.9	–	–
MAH23	rrf-1(pk1417) I	hcp-2 RNAi	89	24.0 ± 0.6	0.137441	0.065
MAH23	rrf-1(pk1417) I	smc-4 RNAi	115	24.5 ± 0.6	0.161137	0.014
Lifespan assay initiated from adult day 1 at 20°C on NGM plates supplied with 1 mM Auxin.
Strain	Genotype	Number of death	Mean lifespan ± SEM	Mean lifespan extension	p value (Log-Rank test)	p value against Ref. (Log-Rank test)
CA1199	unc-119 III; ieSi38[sun-1p::TIR1::mRuby::sun-1 3'UTR + Cbr-unc-119(+)] IV	92	17.8 ± 0.6	–	–
MQD2428	daf-2(hqKi363[daf-2::degron::mNeonGreen]) III	145	17.3 ± 0.3	-0.0280899	0.134
MQD2375	daf-2(hqKi363) III; ieSi38 IV	133	18.9 ± 0.6	0.0617978	0.08	0.001
MQD2483	wee-1.3(hqKi412[mNeonGreen::degron::wee-1.3] II; unc-119(ed3) III; ieSi38 IV	146	12.7 ± 0.3	-0.286517	<0.001	<0.001
MQD2535	wee-1.3(hqKi412) II; daf-2(hqKi363) III; ieSi38 IV	176	17.2 ± 0.3	-0.0337079	0.204	Ref.
CA1199	unc-119 III; ieSi38[sun-1p::TIR1::mRuby::sun-1 3'UTR + Cbr-unc-119(+)] IV	118	16.6 ± 0.5	–	–
MQD2428	daf-2(hqKi363[daf-2::degron::mNeonGreen]) III	123	17.4 ± 0.4	0.0481928	0.549
MQD2375	daf-2(hqKi363) III; ieSi38 IV	129	17.2 ± 0.6	0.0361446	0.188	<0.001
MQD2484	wee-1.3(hqKi413[mNeonGreen::degron::wee-1.3] II; unc-119(ed3) III; ieSi38 IV	135	12.6 ± 0.2	-0.240964	<0.001	0.103
MQD2536	wee-1.3(hqKi413) II; daf-2(hqKi363) III; ieSi38 IV	136	13.1 ± 0.3	-0.210843	<0.001	Ref.

## Sheet: CK2
Lifespan assay performed at 25°C on NGM plates containing FUdR (50 ng/μl), IPTG (1 mM), amplicilin (100 ng/μl), and tetracyclin (10 ng/μl). RNAi feeding was initiated on early adult day 1.
Strain	Genotype	RNAi bacterial	number of death	Mean lifespan ± SEM	Lifespan extension	p value (Log-Rank test)
MQD854	WT	Empty vector	116	13.8 ± 0.2	–	–
MQD854	WT	kin-3 RNAi	117	14.6 ± 0.2	0.06	<0.001
MQD854	WT	kin-10 RNAi	124	15.2 ± 0.2	0.1	<0.001
MQD854	WT	Empty vector	143	15.2 ± 0.2	–	–
MQD854	WT	kin-3 RNAi	121	16.2 ± 0.2	0.07	0.017
MQD854	WT	kin-10 RNAi	132	15.8 ± 0.2	0.04	0.117
MQD854	WT	Empty vector	116	14.7 ± 0.2	–	–
MQD854	WT	kin-3 RNAi	116	15.8 ± 0.3	0.0748299	0.001
MQD854	WT	kin-10 RNAi	111	14.3 ± 0.2	-0.0272109	0.207
MQD854	WT	kin-3 RNAi (4:1 dilution with control bacteria)	118	16.0 ± 0.2	0.0884354	<0.001
MQD854	WT	kin-10 RNAi (4:1 dilution with control bacteria)	110	14.6 ± 0.3	-0.00680272	0.97
MQD854	WT	kin-3 RNAi (2:3 dilution with control bacteria)	114	16.0 ± 0.3	0.0884354	<0.001
MQD854	WT	kin-10 RNAi (2:3 dilution with control bacteria)	105	15.3 ± 0.3	0.0408163	0.075
MQD854	WT	Empty vector	107	14.9 ± 0.1	–	–
MQD854	WT	kin-3 RNAi (1:1 dilution with control bacteria)	106	15.0 ± 0.1	0.00671141	0.818
MQD854	WT	kin-10 RNAi (1:1 dilution with control bacteria)	117	16.6 ± 0.1	0.114094	<0.001
MQD854	WT	kin-3 RNAi (1:2 dilution with control bacteria)	110	14.8 ± 0.1	-0.00671141	0.443
MQD854	WT	kin-10 RNAi (1:2 dilution with control bacteria)	100	15.9 ± 0.2	0.0671141	<0.001
MQD854	WT	kin-3 RNAi (1:5 dilution with control bacteria)	104	14.7 ± 0.1	-0.0134228	0.137
MQD854	WT	kin-10 RNAi (1:5 dilution with control bacteria)	115	15.6 ± 0.2	0.0469799	0.001
MQD854	WT	kin-3 RNAi (1:10 dilution with control bacteria)	111	14.7 ± 0.1	-0.0134228	0.143
MQD854	WT	kin-10 RNAi (1:10 dilution with control bacteria)	112	15.7 ± 0.2	0.0536913	<0.001
Lifespan assay performed at 20°C on NGM plates adding FUdR (to a final concentration of 50 ng/ul). Durgs were supplied at restricted time windows
Strain	Genotype	Drug or mock treatment	Number of death	Mean lifespan ± SEM	Mean lifespan extension	p value (Log-Rank test)
MQD854	WT	Control (0.36% DMSO, 24 hours treatment from adult day 1)	84	18.1 ± 0.3	–	–
MQD854	WT	15 μM TBB (24 hours treatment from adult day 1)	109	21.9 ± 0.3	0.209945	<0.001
MQD854	WT	45 μM TBB (24 hours treatment from adult day 1)	93	22.1 ± 0.4	0.220994	<0.001
MQD854	WT	Control (0.36% DMSO, 48 hours treatment from adult day 1)	70	20.0 ± 0.3	–	–
MQD854	WT	15 μM TBB (48 hours treatment from adult day 1)	108	25.4 ± 0.5	0.27	<0.001
Lifespan assay performed at 20°C on NGM plates containing IPTG (1 mM), amplicilin (100 ng/μl), and tetracyclin (10 ng/μl). RNAi feeding for 24 hours was initiated on adult day 1.
Strain	Genotype	RNAi bacterial	number of death	Mean lifespan ± SEM	Lifespan extension	p value (Log-Rank test)
N2	WT	Empty vector	129	17.8 ± 0.4	–	–
N2	WT	kin-3 RNAi (24 hours treatment from adult day 1)	119	20.0 ± 0.4	0.12	<0.001
N2	WT	kin-10 RNAi (24 hours treatment from adult day 1)	119	20.0 ± 0.4	0.12	<0.001
N2	WT	Empty vector	84	17.3 ± 0.5	–	–
N2	WT	kin-10 RNAi (24 hours treatment from adult day 1)	79	19.5 ± 0.6	0.13	0.008
Lifespan assay performed at 20°C on NGM plates. Durgs were supplied for 24 hours from adult day 1.
Strain	Genotype	Drug or mock treatment	Number of death	Mean lifespan ± SEM	Mean lifespan extension	p value (Log-Rank test)
N2	WT	Control (0.36% DMSO)	138	13.7 ± 0.3	–	–
N2	WT	15 μM TBB (24 hours treatment from adult day 1)	134	14.8 ± 0.3	0.08	0.017
N2	WT	45 μM TBB (24 hours treatment from adult day 1)	79	14.9 ± 0.4	0.09	0.023
Lifespan assay performed at 20°C
Strain	Genotype	Drug or mock treatment	NGM plates	Number of death	Mean lifespan ± SEM	Mean lifespan extension	p value (Log-Rank test)
MQD854	WT	Control (0.36% DMSO, 24 hours treatment from adult day 1)	without FUdR	148	15.5 ± 0.3	–	–
MQD854	WT	15 μM TBB (24 hours treatment from adult day 1)	without FUdR	146	16.9 ± 0.3	0.09	0.016
MQD854	WT	Control (0.36% DMSO, 24 hours treatment from adult day 1)	50 ng/μl FUdR	123	16.5 ± 0.3	–	–
MQD854	WT	15 μM TBB (24 hours treatment from adult day 1)	50 ng/μl FUdR	195	19.8 ± 0.2	0.2	<0.001
