# Supplementary material for: Insulin signaling regulates longevity through protein phosphorylation in Caenorhabditis elegans
Source: Nat Commun. 2021 Jul 27;12:4568. doi: 10.1038/s41467-021-24816-z (PMC8316574; doi:10.1038/s41467-021-24816-z)
Supplement: Supplementary file 7 — Dataset 5 [file 41467_2021_24816_MOESM7_ESM.xlsx]

## Sheet: daf-2 related longevity genes
Longevity genes (recored in GenAge) that interact with daf-2 (data from WormBase).
Phosphosites among top 5% of the iFPS scoring are filled with orange in the background. Phosphosites among top 10% of the iFPS scoring are fill with light orange in the backgroud.
Gene	UniProt ID	Phosphosite	iFPS Score	Normalized iFPS Score
aak-2	Q95ZQ4	247	10.2586	1
daf-16	O16850	345	9.15591	1
daf-16	O16850	352	8.2052	1
daf-16	O16850	78	7.86178	1
hsf-1	G5EFT5	551	5.86494	1
mpk-1	P39745	258	5.41567	1
akt-1	Q17941	350	5.27036	1
hsf-1	G5EFT5	545	5.04743	1
mpk-1	P39745	256	4.89388	1
ftt-2	Q20655	239	4.674	1
hsf-1	G5EFT5	530	4.56447	1
aak-2	Q95ZQ4	244	4.22196	1
unc-52	Q06561	32	4.10649	1
aak-2	Q95ZQ4	570	3.96023	1
daf-16	O16850	343	3.84468	1
hsf-1	G5EFT5	559	3.75621	1
daf-16	O16850	348	3.58905	1
aak-2	Q95ZQ4	553	3.41203	1
cdc-25.1	O44552	148	3.36178	1
hsf-1	G5EFT5	354	3.25616	1
rsks-1	Q9NAH6	244	2.48628	1
vab-1	O61460	1094	2.42416	1
hsf-1	G5EFT5	441	2.30852	1
aak-2	Q95ZQ4	601	2.28781	1
clk-2	Q95YE9	464	2.01905	1
hpk-1	Q19632	284	1.94398	1
sgk-1	Q2PJ68	292	1.79981	1
daf-2	Q968Y9	1621	1.67955	0.999096
let-363	Q95Q95	1541	1.4974	0.973976
akt-1	Q17941	492	1.4627	0.96919
akt-1	Q17941	532	1.14297	0.925095
lmn-1	Q21443	390	1.11363	0.921049
hpk-1	Q19632	365	1.10145	0.919369
ftt-2	Q20655	232	1.03332	0.909973
sgk-1	Q2PJ68	140	0.948001	0.898207
rps-3	P48152	37	0.943081	0.897528
let-363	Q95Q95	1888	0.94201	0.89738
aak-2	Q95ZQ4	236	0.928104	0.895462
let-363	Q95Q95	1969	0.891768	0.890451
aak-2	Q95ZQ4	548	0.879905	0.888815
age-1	Q94125	578	0.82709	0.881531
hel-1	Q18212	168	0.752473	0.871241
aak-2	Q95ZQ4	597	0.710934	0.865512
itr-1	Q9Y0A1	2050	0.705747	0.864797
cdc-25.1	O44552	538	0.674307	0.860461
itr-1	Q9Y0A1	2006	0.402113	0.822922
cdc-25.1	O44552	481	0.36345	0.81759
gpd-2	P17329	247	0.309333	0.810127
glp-1	P13508	820	0.241899	0.800827
itr-1	Q9Y0A1	2007	0.229779	0.799155
ire-1	Q09499	582	0.191072	0.793817
lin-2	P54936	228	0.142791	0.787158
atp-2	P46561	328	0.101656	0.781485
hsf-1	G5EFT5	544	0.0428484	0.773375
lmn-1	Q21443	24	-0.0163868	0.765206
pbs-5	Q9XUV0	167	-0.18201	0.742364
daf-15	Q68TI8	1180	-0.194994	0.740574
ifg-1	Q21531	988	-0.20381	0.739358
gpd-2	P17329	243	-0.207524	0.738846
mep-1	Q21502	33	-0.22429	0.736534
daf-12	Q2XN07	627	-0.261121	0.731454
daf-15	Q68TI8	690	-0.272387	0.7299
him-6	O18017	74	-0.30854	0.724914
tbb-2	P52275	18	-0.335221	0.721235
hsf-1	G5EFT5	360	-0.339135	0.720695
gpd-2	P17329	260	-0.357916	0.718105
top-1	O17966	37	-0.358709	0.717996
age-1	Q94125	810	-0.379911	0.715071
aak-2	Q95ZQ4	545	-0.385236	0.714337
mvk-1	Q9N4Z7	252	-0.400045	0.712295
itr-1	Q9Y0A1	2036	-0.48885	0.700048
cdc-25.1	O44552	146	-0.497778	0.698816
itr-1	Q9Y0A1	2041	-0.506892	0.697559
let-363	Q95Q95	2245	-0.520816	0.695639
rpl-4	O02056	37	-0.530254	0.694337
smn-1	G5EC16	137	-0.53425	0.693786
rpn-6.1	Q20938	49	-0.561083	0.690086
alg-2	O16720	878	-0.592102	0.685808
rps-8	P48156	130	-0.592992	0.685685
rpl-7	O01802	13	-0.599106	0.684842
rict-1	G5ED67	336	-0.599463	0.684793
top-1	O17966	63	-0.606108	0.683876
mvk-1	Q9N4Z7	188	-0.618175	0.682212
let-363	Q95Q95	1540	-0.624841	0.681293
egl-27	Q09228	423	-0.652292	0.677507
cdc-25.1	O44552	255	-0.665656	0.675664
hmg-4	P41848	440	-0.684643	0.673045
sod-1	P34697	61	-0.705685	0.670143
vit-2	P05690	1499	-0.716176	0.668696
rps-0	P46769	104	-0.721253	0.667996
chn-1	G5ECY6	89	-0.743793	0.664888
vit-2	P05690	1502	-0.817153	0.654771
vit-2	P05690	1508	-0.845731	0.650829
cdc-25.1	O44552	471	-0.855572	0.649472
hel-1	Q18212	406	-0.915071	0.641267
lmn-1	Q21443	398	-0.921166	0.640426
lmn-1	Q21443	18	-0.928091	0.639471
smn-1	G5EC16	141	-0.934925	0.638528
rpl-4	O02056	86	-0.940878	0.637707
akt-1	Q17941	495	-0.954319	0.635854
hif-1	G5EGD2	241	-0.958768	0.63524
vit-5	P06125	1430	-0.980266	0.632275
itr-1	Q9Y0A1	425	-0.998508	0.62976
pdk-1	Q9Y1J3	628	-1.02385	0.626264
itr-1	Q9Y0A1	1999	-1.03146	0.625215
M57.2	Q9TYY0	25	-1.06219	0.620978
cox-5B	P90849	29	-1.06943	0.619978
usp-48	G5ECC7	1239	-1.07785	0.618817
pdk-1	Q9Y1J3	29	-1.10043	0.615704
cdc-25.1	O44552	492	-1.10095	0.615631
glp-1	P13508	823	-1.10912	0.614505
nuo-4	Q21233	409	-1.12614	0.612157
let-502	P92199	1044	-1.12974	0.611661
mcm-2	Q9XXI9	66	-1.14577	0.60945
F52C6.2	O44821	141	-1.17143	0.605912
pgl-1	Q9TZQ3	619	-1.17268	0.60574
mvk-1	Q65XX8	336	-1.17581	0.605307
ptr-23	G5EE13	19	-1.18331	0.604273
atp-2	P46561	239	-1.1856	0.603957
egl-27	Q09228	427	-1.1914	0.603157
cyc-1	Q18853	116	-1.20582	0.601169
vit-2	P05690	1504	-1.21747	0.599562
rps-14	P48150	134	-1.25665	0.594159
rps-3	P48152	106	-1.26842	0.592536
mep-1	Q21502	32	-1.31051	0.58673
daf-2	Q968Y9	455	-1.31338	0.586336
hmg-4	P41848	441	-1.32548	0.584666
vit-2	P05690	1507	-1.32606	0.584587
rpl-4	O02056	270	-1.33331	0.583587
vit-5	P06125	1451	-1.33777	0.582972
vit-5	P06125	1427	-1.34789	0.581576
hif-1	G5EGD2	419	-1.35887	0.580061
ftt-2	Q20655	236	-1.3603	0.579864
unc-52	Q06561	178	-1.42143	0.571433
dcr-1	P34529	1083	-1.43002	0.570249
lmn-1	Q21443	21	-1.44085	0.568755
lmn-1	Q21443	22	-1.45635	0.566618
hpk-1	Q19632	724	-1.46872	0.564912
rpl-4	O02056	290	-1.47442	0.564125
hif-1	G5EGD2	238	-1.52797	0.55674
dcr-1	P34529	1148	-1.5387	0.555261
rpl-19	O02639	37	-1.54753	0.554043
ain-1	Q17740	280	-1.56367	0.551817
unc-52	Q06561	31	-1.57301	0.550529
rpl-3	P50880	103	-1.59486	0.547516
hpk-1	Q19632	77	-1.59549	0.547429
hpk-1	Q19632	500	-1.61743	0.544403
hach-1	Q19278	275	-1.62353	0.543562
rpl-23	P48158	54	-1.62851	0.542875
unc-52	Q06561	187	-1.63511	0.541964
smk-1	H2KYN6	965	-1.65619	0.539058
daf-15	Q68TI8	1794	-1.65848	0.538742
sip-1	Q20363	30	-1.67517	0.53644
ain-1	Q17740	631	-1.69204	0.534114
daf-15	Q68TI8	931	-1.71164	0.53141
daf-15	Q68TI8	972	-1.71962	0.530309
pcf-11	Q09345	579	-1.73378	0.528357
pcf-11	Q09345	372	-1.73378	0.528357
sod-2	P31161	126	-1.74928	0.52622
hmg-4	P41848	662	-1.75057	0.526041
cua-1	G5ED40	90	-1.75301	0.525705
mvk-1	Q65XX8	462	-1.76128	0.524564
pgl-1	Q9TZQ3	453	-1.76624	0.523881
daf-2	Q968Y9	461	-1.7739	0.522824
mdt-26	H2KYV0	158	-1.78439	0.521377
hyl-1	G5ED45	312	-1.79563	0.519827
hif-1	G5EGD2	237	-1.80888	0.518
lmn-1	Q21443	397	-1.81113	0.51769
ddl-2	O18195	171	-1.81992	0.516476
rps-3	P48152	226	-1.82393	0.515924
nuo-4	Q21233	414	-1.82729	0.51546
rpl-4	O02056	287	-1.83904	0.51384
daf-15	Q68TI8	1716	-1.84509	0.513006
pcf-11	Q09345	584	-1.8629	0.51055
ucr-1	P98080	418	-1.86628	0.510083
cdgs-1	P53439	52	-1.87327	0.509119
pcf-11	Q09345	368	-1.947	0.498951
pgl-1	Q9TZQ3	503	-1.9536	0.498041
vit-2	P05690	1503	-1.96561	0.496385
fat-4	G5EG11	108	-1.96921	0.495888
vit-2	P05690	1468	-1.97017	0.495756
ptr-23	G5EE13	12	-1.97374	0.495263
rpl-7	O01802	169	-1.98928	0.49312
mml-1	P41846	765	-1.99623	0.492162
daf-15	Q68TI8	1714	-1.99747	0.491991
ifg-1	Q21531	811	-1.99861	0.491834
hmg-4	P41848	659	-2.00364	0.491139
smn-1	G5EC16	133	-2.00763	0.49059
unc-60	Q07750	115	-2.0147	0.489614
alg-2	O16720	873	-2.02252	0.488536
daf-15	Q68TI8	1715	-2.03483	0.486838
T19B10.2	Q22562	28	-2.06806	0.482255
ulp-1	Q09353	160	-2.07321	0.481545
itr-1	Q9Y0A1	2044	-2.08115	0.48045
daf-15	Q68TI8	1793	-2.08269	0.480238
npp-3	Q21436	920	-2.09056	0.479152
lin-40	O61907	152	-2.09318	0.478791
mrp-5	G5EE72	1417	-2.09926	0.477952
hpk-1	Q19632	503	-2.09962	0.477903
din-1	G5EBT0	462	-2.10426	0.477263
lin-40	O61907	151	-2.10868	0.476654
egl-27	Q09228	415	-2.11787	0.475386
par-5	P41932	71	-2.12093	0.474964
dcr-1	P34529	963	-2.121	0.474954
cua-1	G5ED40	1109	-2.1211	0.474941
mdt-26	H2KYV0	171	-2.1381	0.472596
ulp-1	Q09353	33	-2.17053	0.468123
akt-1	Q17941	524	-2.17236	0.467871
vab-1	O61460	591	-2.17631	0.467326
pgl-1	Q9TZQ3	592	-2.17795	0.4671
top-1	O17966	65	-2.17883	0.466978
tlf-1	B2D6P4	234	-2.17901	0.466954
daf-2	Q968Y9	466	-2.18713	0.465835
mcm-2	Q9XXI9	134	-2.19165	0.46521
mml-1	P41846	325	-2.19491	0.464761
egl-27	Q09228	524	-2.1964	0.464556
rps-15	Q9XVP0	144	-2.19984	0.464081
usp-48	G5ECC7	865	-2.20267	0.463691
mvk-1	Q65XX9	129	-2.20365	0.463556
ifg-1	Q21531	798	-2.2089	0.462832
lin-14	Q21446	530	-2.21417	0.462106
unc-52	Q06561	37	-2.21547	0.461925
usp-48	G5ECC7	1237	-2.23107	0.459775
mvk-1	Q65XX8	353	-2.23147	0.459719
smn-1	G5EC16	132	-2.23464	0.459282
pgl-1	Q9TZQ3	459	-2.2414	0.45835
cdc-25.1	O44552	472	-2.24367	0.458037
Y77E11A.7	H2L0E0	62	-2.24403	0.457987
rpl-31	Q9U332	11	-2.25385	0.456633
lin-23	Q09990	30	-2.25519	0.456447
cdgs-1	P53439	41	-2.26192	0.455519
ulp-1	Q09353	221	-2.2643	0.455191
mvk-1	Q65XX8	339	-2.27819	0.453277
din-1	G5EBT0	528	-2.28788	0.45194
din-1	G5EBT0	296	-2.30048	0.450202
cua-1	G5ED40	1084	-2.30681	0.449328
D1069.3	Q6A586	347	-2.32418	0.446934
ifg-1	Q21531	863	-2.33151	0.445922
C11H1.3	Q17911	520	-2.33935	0.444841
lmn-1	Q21443	32	-2.34076	0.444647
aak-2	Q95ZQ4	414	-2.34216	0.444453
sbt-1	Q9XTY3	172	-2.35489	0.442698
mvk-1	Q65XY0	16	-2.38092	0.439109
nuo-4	Q21233	418	-2.38117	0.439075
ifg-1	Q21531	311	-2.38865	0.438043
ntl-3	G5EFX8	260	-2.4085	0.435305
let-363	Q95Q95	1948	-2.42143	0.433521
nrx-1	A8DZ40	93	-2.4243	0.433126
rict-1	G5ED67	497	-2.42913	0.432459
smk-1	H2KYN6	827	-2.43804	0.431231
clk-2	Q95YE9	504	-2.43915	0.431078
mcm-2	Q9XXI9	111	-2.44066	0.43087
mvk-1	Q65XX8	341	-2.44459	0.430328
ifg-1	Q21531	315	-2.44701	0.429994
ifg-1	Q21531	866	-2.4658	0.427402
unc-13	P27715	563	-2.47371	0.426311
mvk-1	Q65XY0	17	-2.48347	0.424965
mcm-2	Q9XXI9	67	-2.48552	0.424682
pcf-11	Q09345	576	-2.48784	0.424363
ifg-1	Q21531	284	-2.48931	0.42416
dcr-1	P34529	1904	-2.48955	0.424127
pcf-11	Q09345	578	-2.49817	0.422938
mep-1	Q21502	27	-2.49951	0.422754
pdk-1	Q9Y1J3	34	-2.49988	0.422703
dcr-1	P34529	961	-2.50631	0.421816
dcr-1	P34529	1242	-2.51257	0.420953
mvk-1	Q65XY0	12	-2.52765	0.418872
pgl-1	Q9TZQ3	632	-2.52778	0.418855
tdp-1	Q20414	18	-2.53066	0.418458
rict-1	G5ED67	397	-2.53322	0.418105
him-6	O18017	81	-2.53949	0.41724
rps-3	P48152	85	-2.54685	0.416224
ints-1	O01483	828	-2.55902	0.414546
lin-40	O61907	153	-2.56217	0.414112
rpl-4	O02056	271	-2.56253	0.414062
lin-14	Q21446	532	-2.56678	0.413476
pcf-11	Q09345	169	-2.57564	0.412254
unc-10	Q22366	1353	-2.57597	0.412209
rpl-3	P50880	77	-2.57815	0.411908
vit-5	P06125	1455	-2.58234	0.41133
vit-5	P06125	1502	-2.58564	0.410875
rsks-1	Q9NAH6	17	-2.60471	0.408245
mvk-1	Q65XX9	77	-2.60773	0.407829
mvk-1	Q65XX9	125	-2.60797	0.407796
akt-1	Q17941	172	-2.61913	0.406257
pgl-1	Q9TZQ3	628	-2.61973	0.406173
syd-2	Q21049	714	-2.62383	0.405609
syd-2	Q21049	777	-2.62427	0.405547
alg-2	O16720	883	-2.62578	0.405339
pgl-1	Q9TZQ3	512	-2.63095	0.404627
rpl-19	O02639	189	-2.63677	0.403823
vrk-1	Q19848	523	-2.63996	0.403384
ifg-1	Q21531	871	-2.64689	0.402428
mrp-5	G5EE72	1402	-2.65639	0.401118
vit-5	P06125	1506	-2.67222	0.398934
wip-1	Q8WT46	212	-2.68927	0.396583
mrp-5	G5EE72	740	-2.69254	0.396132
ifg-1	Q21531	845	-2.70217	0.394804
pgl-1	Q9TZQ3	514	-2.70579	0.394305
cua-1	G5ED40	1076	-2.712	0.393449
pals-22	Q9TZB2	30	-2.72471	0.391696
ntl-3	G5EFX8	285	-2.7271	0.391366
rict-1	G5ED67	414	-2.72798	0.391244
pdk-1	Q9Y1J3	38	-2.73229	0.39065
aak-2	Q95ZQ4	580	-2.73602	0.390136
daf-15	Q68TI8	932	-2.73891	0.389737
mep-1	Q21502	31	-2.75018	0.388183
age-1	Q94125	811	-2.75056	0.388131
ntl-3	G5EFX8	297	-2.75292	0.387804
mdt-26	H2KYV0	146	-2.76447	0.386212
npp-3	Q21436	917	-2.76519	0.386113
smk-1	H2KYN6	946	-2.76674	0.385899
vit-5	P06125	1510	-2.76816	0.385703
alg-2	O16720	884	-2.77337	0.384985
mvk-1	Q65XX8	354	-2.78803	0.382964
unc-13	P27715	565	-2.7945	0.38207
rps-15	Q9XVP0	35	-2.80434	0.380713
mvk-1	Q65XX8	356	-2.80869	0.380114
ifg-1	Q21531	848	-2.80948	0.380005
mrp-5	G5EE72	739	-2.81653	0.379033
mvk-1	Q65XX9	123	-2.82593	0.377736
pnk-1	Q86NC9	15	-2.83202	0.376896
ifg-1	Q21531	872	-2.83282	0.376786
smk-1	H2KYN6	834	-2.83522	0.376455
unc-13	P27715	555	-2.83658	0.376267
cdc-25.1	O44552	163	-2.84568	0.375012
mrp-5	G5EE72	1421	-2.84682	0.374855
pgl-1	Q9TZQ3	464	-2.84799	0.374693
mrp-5	G5EE72	703	-2.85442	0.373807
alg-2	O16720	881	-2.8816	0.370059
cdk-12	P46551	59	-2.88254	0.369929
rpl-31	Q9U332	12	-2.88682	0.369338
ifg-1	Q21531	275	-2.887	0.369314
ifg-1	Q21531	409	-2.89772	0.367835
ifg-1	Q21531	800	-2.90098	0.367386
mdt-26	H2KYV0	192	-2.90216	0.367223
F37C4.4	O44399	34	-2.90257	0.367167
lpr-5	Q23163	239	-2.90336	0.367057
ifg-1	Q21531	271	-2.91799	0.36504
wip-1	Q8WT46	214	-2.92168	0.36453
mvk-1	Q65XX8	359	-2.93026	0.363348
pgl-1	Q9TZQ3	466	-2.9344	0.362777
ire-1	Q09499	472	-2.93956	0.362065
rpl-19	O02639	30	-2.94574	0.361213
ifg-1	Q21531	268	-2.94898	0.360767
ifg-1	Q21531	305	-2.97195	0.357598
ifg-1	Q21531	283	-2.98112	0.356334
mvk-1	Q65XX8	478	-2.99025	0.355074
ifg-1	Q21531	282	-2.99029	0.355068
lmn-1	Q21443	403	-2.99794	0.354014
din-1	G5EBT0	288	-3.00596	0.352908
ifg-1	Q21531	303	-3.00842	0.352568
ccr-4	Q8I4B4	333	-3.00844	0.352566
mvk-1	Q65XX8	361	-3.01341	0.351881
hyl-1	G5ED45	342	-3.02171	0.350735
hel-1	Q18212	37	-3.02175	0.35073
ifg-1	Q21531	307	-3.02392	0.350431
mrp-5	G5EE72	3	-3.03289	0.349194
mvk-1	Q65XY0	14	-3.0338	0.349068
vps-22	Q18258	140	-3.03512	0.348886
mvk-1	Q65XX9	122	-3.03713	0.34861
rpl-4	O02056	333	-3.04182	0.347963
ints-1	O01483	1713	-3.04202	0.347935
ucr-1	P98080	96	-3.04658	0.347305
din-1	G5EBT0	1144	-3.05475	0.346179
vrk-1	Q19848	444	-3.0563	0.345966
mvk-1	Q65XX9	87	-3.05809	0.345719
D1069.3	Q6A586	406	-3.05958	0.345513
mml-1	P41846	715	-3.06487	0.344783
cua-1	G5ED40	1094	-3.06645	0.344566
hyl-1	G5ED45	314	-3.07001	0.344074
mrp-5	G5EE72	1380	-3.07616	0.343226
ntl-3	G5EFX8	289	-3.0781	0.342959
Y47G6A.18	Q9N3S8	253	-3.0844	0.34209
vit-5	P06125	1500	-3.08662	0.341783
rict-1	G5EFK2	619	-3.09456	0.340688
smk-1	H2KYN6	1014	-3.09998	0.339941
nuo-4	Q21233	41	-3.10948	0.338631
smk-1	H2KYN6	936	-3.11472	0.337908
ulp-1	Q09353	360	-3.11516	0.337847
mvk-1	Q65XX9	127	-3.12269	0.33681
egl-27	Q09228	492	-3.13534	0.335065
ifg-1	Q21531	927	-3.156	0.332216
mdt-26	H2KYV0	417	-3.15922	0.331771
mvk-1	Q65XX8	340	-3.16192	0.331399
ntl-3	G5EFX8	315	-3.16763	0.330612
let-502	P92199	1042	-3.17198	0.330012
lin-40	O61907	670	-3.17365	0.329781
hyl-1	G5ED45	343	-3.18388	0.328371
mrp-5	G5EE72	1394	-3.19495	0.326844
rps-8	P48156	62	-3.19975	0.326182
pdk-1	Q9Y1J3	635	-3.19982	0.326172
pgl-1	Q9TZQ3	519	-3.2222	0.323086
mdl-1	G5EG44	96	-3.22334	0.322928
smk-1	H2KYN6	940	-3.22787	0.322303
mvk-1	Q65XX9	48	-3.23058	0.321931
vit-5	P06125	1498	-3.23776	0.32094
vrk-1	Q19848	390	-3.2384	0.320852
rps-0	P46769	256	-3.24303	0.320213
ulp-1	Q09353	212	-3.24428	0.32004
vrk-1	Q19848	554	-3.24596	0.319809
vps-20	Q9BL60	14	-3.24896	0.319395
lmn-1	Q21443	410	-3.25866	0.318058
ifg-1	Q21531	274	-3.26424	0.317288
lpr-5	Q23163	250	-3.29444	0.313123
daf-15	Q68TI8	32	-3.29867	0.312539
mrp-5	G5EE72	1419	-3.30718	0.311365
ifg-1	Q21531	847	-3.31047	0.310913
old-1	Q17833	112	-3.31655	0.310074
syd-2	Q21049	816	-3.3188	0.309764
pdk-1	Q9Y1J3	30	-3.3239	0.30906
phb-1	Q9BKU4	233	-3.32931	0.308315
mdl-1	G5EG44	98	-3.3358	0.307418
rict-1	G5ED67	364	-3.33764	0.307165
ntl-3	G5EFX8	323	-3.34146	0.306639
hyl-1	G5ED45	316	-3.35332	0.305003
lmn-1	Q21443	470	-3.3553	0.30473
dlat-1	Q19749	252	-3.36121	0.303914
vit-5	P06125	1508	-3.36212	0.30379
ptr-23	G5EE13	521	-3.36569	0.303296
mvk-1	Q65XX9	112	-3.378	0.301599
ntl-3	G5EFX8	333	-3.38455	0.300696
din-1	G5EBT0	1111	-3.39121	0.299777
pept-1	Q21219	17	-3.40058	0.298484
let-502	P92199	1038	-3.4009	0.29844
mep-1	Q21502	35	-3.40335	0.298103
ire-1	Q09499	495	-3.40383	0.298037
ifg-1	Q21531	925	-3.4194	0.295889
hpk-1	Q8MQ70	7	-3.43706	0.293454
ire-1	Q09499	468	-3.4395	0.293117
dlk-1	O01700	677	-3.44496	0.292364
C11H1.3	Q17911	519	-3.44979	0.291699
unc-10	Q22366	1298	-3.46635	0.289415
mvk-1	Q65XX8	362	-3.48401	0.286979
syd-2	Q21049	784	-3.49626	0.285289
mrp-5	G5EE72	1372	-3.51	0.283394
ufd-1	Q19584	234	-3.54691	0.278305
ufd-1	Q19584	265	-3.54896	0.278021
mvk-1	Q65XX9	109	-3.55724	0.27688
vit-5	P06125	1504	-3.56831	0.275353
lpr-5	Q23163	252	-3.58924	0.272467
rpl-3	P50880	111	-3.58997	0.272366
rpl-31	Q9U332	120	-3.59199	0.272087
rsr-2	Q9U213	368	-3.59863	0.271172
vrk-1	Q19848	559	-3.60486	0.270312
vrk-1	Q19848	502	-3.60615	0.270134
ntl-3	G5EFX8	337	-3.60664	0.270067
ntl-3	G5EFX8	415	-3.60856	0.269802
cua-1	G5ED40	1097	-3.62036	0.268175
vit-5	P06125	1503	-3.63545	0.266093
egl-27	Q09228	646	-3.64625	0.264604
itr-1	Q9Y0A1	1047	-3.65146	0.263886
ifg-1	Q21531	329	-3.66947	0.261401
ifg-1	Q21531	916	-3.66966	0.261375
Y47G6A.18	Q9N3S8	28	-3.67187	0.261071
ifg-1	Q21531	920	-3.68382	0.259423
ntl-3	G5EFX8	310	-3.68771	0.258886
rsr-2	Q9U213	255	-3.69252	0.258222
dcr-1	P34529	966	-3.69996	0.257196
pals-22	Q9TZB2	29	-3.70602	0.256361
cua-1	G5ED40	1073	-3.71838	0.254657
ulp-1	Q09353	330	-3.73962	0.251727
C11H1.3	Q17911	521	-3.75061	0.250211
ifg-1	Q21531	921	-3.76028	0.248878
pept-1	Q21219	19	-3.76383	0.248389
ntl-3	G5EFX8	326	-3.79079	0.24467
mrp-5	G5EE72	1377	-3.79923	0.243506
din-1	G5EBT0	1109	-3.80956	0.242081
vrk-1	Q19848	440	-3.83443	0.238652
C11H1.3	Q17911	490	-3.84463	0.237245
smn-1	G5EC16	8	-3.86675	0.234195
ulp-1	Q09353	353	-3.87562	0.232971
ifg-1	Q21531	328	-3.88123	0.232198
mvk-1	Q65XX8	481	-3.9446	0.223458
vrk-1	Q19848	524	-3.94762	0.223042
pept-1	Q21219	18	-3.94805	0.222982
cua-1	G5ED40	1095	-3.961	0.221197
ufd-1	Q19584	260	-3.96502	0.220642
mrp-5	G5EE72	1373	-3.97279	0.21957
ufd-1	Q19584	263	-3.97388	0.21942
mrp-5	G5EE72	1376	-3.97796	0.218857
mrp-5	G5EE72	1129	-3.98451	0.217954
vps-16	Q11182	123	-3.99025	0.217163
vrk-1	Q19848	505	-3.99746	0.216169
ntl-3	G5EFX8	69	-4.0092	0.214549
rsr-2	Q9U213	254	-4.05406	0.208362
sip-1	Q20363	154	-4.13191	0.197626
C11H1.3	Q17911	494	-4.14053	0.196436
mvk-1	Q65XX9	39	-4.18364	0.190492
hach-1	Q19278	75	-4.22968	0.184142
spl-1	Q9Y194	222	-4.2388	0.182884
ifg-1	Q21531	922	-4.26126	0.179786
Y47G6A.18	Q9N3S8	32	-4.28294	0.176797
hach-1	Q19278	77	-4.34301	0.168512
vps-16	Q11182	129	-4.36672	0.165242
rps-14	P48150	17	-4.44469	0.15449
sip-1	Q20363	151	-4.57571	0.13642
mvk-1	Q65XX9	37	-4.74431	0.113169

## Sheet: daf-16 related longevity genes
Longevity genes (recored in GenAge) that interact with daf-16 (data from WormBase).
Phosphosites among top 5% of the iFPS scoring are filled with orange in the background. Phosphosites among top 10% of the iFPS scoring are fill with light orange in the backgroud.
Gene	UniProt ID	Phosphosite	iFPS Score	Normalized iFPS Score
cst-1	Q9NB31	12	16.6941	1
aak-2	Q95ZQ4	247	10.2586	1
jnk-1	Q8WQG9	276	9.79494	1
pak-1	Q17850	150	9.69543	1
daf-16	O16850	345	9.15591	1
daf-16	O16850	352	8.2052	1
daf-16	O16850	78	7.86178	1
hsf-1	G5EFT5	551	5.86494	1
akt-1	Q17941	350	5.27036	1
hsf-1	G5EFT5	545	5.04743	1
ftt-2	Q20655	239	4.674	1
hsf-1	G5EFT5	530	4.56447	1
aak-2	Q95ZQ4	244	4.22196	1
egl-4	O76360	626	4.03666	1
aak-2	Q95ZQ4	570	3.96023	1
daf-16	O16850	343	3.84468	1
hsf-1	G5EFT5	559	3.75621	1
daf-16	O16850	348	3.58905	1
aak-2	Q95ZQ4	553	3.41203	1
hsf-1	G5EFT5	354	3.25616	1
rsks-1	Q9NAH6	244	2.48628	1
egl-4	O76360	624	2.36716	1
hsf-1	G5EFT5	441	2.30852	1
dkf-2	O45818	929	2.28784	1
aak-2	Q95ZQ4	601	2.28781	1
zfp-1	P34447	299	1.8239	1
sgk-1	Q2PJ68	292	1.79981	1
daf-2	Q968Y9	1621	1.67955	0.999096
hcf-1	G5EC23	498	1.65346	0.995498
jnk-1	Q8WQG9	278	1.54446	0.980465
let-363	Q95Q95	1541	1.4974	0.973976
akt-1	Q17941	492	1.4627	0.96919
akt-1	Q17941	532	1.14297	0.925095
eef-1A.1	P53013	24	1.11553	0.92131
unc-31	Q23658	407	1.0862	0.917266
ftt-2	Q20655	232	1.03332	0.909973
eef-1A.1	P53013	23	1.01683	0.907699
hcf-1	G5EC23	437	0.954082	0.899045
sgk-1	Q2PJ68	140	0.948001	0.898207
rps-3	P48152	37	0.943081	0.897528
let-363	Q95Q95	1888	0.94201	0.89738
aak-2	Q95ZQ4	236	0.928104	0.895462
let-363	Q95Q95	1969	0.891768	0.890451
aak-2	Q95ZQ4	548	0.879905	0.888815
age-1	Q94125	578	0.82709	0.881531
hel-1	Q18212	168	0.752473	0.871241
aak-2	Q95ZQ4	597	0.710934	0.865512
hcf-1	G5EC23	446	0.629481	0.854279
unc-31	Q23658	42	0.540539	0.842013
rps-6	Q9NEN6	231	0.379124	0.819752
egl-4	O76360	9	0.375221	0.819213
gpd-2	P17329	247	0.309333	0.810127
hcf-1	G5EC23	449	0.285401	0.806826
glp-1	P13508	820	0.241899	0.800827
hcf-1	G5EC23	646	0.162974	0.789942
hsf-1	G5EFT5	544	0.0428484	0.773375
egl-4	O76360	318	0.0397162	0.772943
hcf-1	G5EC23	423	0.0335784	0.772097
eef-2	P29691	34	-0.000253	0.767431
atp-1	Q9XXK1	47	-0.0460934	0.761109
daf-15	Q68TI8	1180	-0.194994	0.740574
ifg-1	Q21531	988	-0.20381	0.739358
gpd-2	P17329	243	-0.207524	0.738846
sir-2.1	Q21921	62	-0.250319	0.732944
daf-12	Q2XN07	627	-0.261121	0.731454
daf-15	Q68TI8	690	-0.272387	0.7299
hsf-1	G5EFT5	360	-0.339135	0.720695
egl-9	Q56W01	371	-0.340988	0.720439
gpd-2	P17329	260	-0.357916	0.718105
age-1	Q94125	810	-0.379911	0.715071
aak-2	Q95ZQ4	545	-0.385236	0.714337
let-363	Q95Q95	2245	-0.520816	0.695639
rpl-4	O02056	37	-0.530254	0.694337
sir-2.1	Q21921	61	-0.55342	0.691142
arr-1	P51485	425	-0.572025	0.688577
rps-8	P48156	130	-0.592992	0.685685
rpl-7	O01802	13	-0.599106	0.684842
let-363	Q95Q95	1540	-0.624841	0.681293
egl-27	Q09228	423	-0.652292	0.677507
inx-14	O62136	415	-0.659353	0.676533
egl-4	O76360	124	-0.69218	0.672006
sod-1	P34697	61	-0.705685	0.670143
vit-2	P05690	1499	-0.716176	0.668696
rps-0	P46769	104	-0.721253	0.667996
egl-4	O76360	45	-0.745689	0.664626
cst-1	Q9NB31	351	-0.81097	0.655623
vit-2	P05690	1502	-0.817153	0.654771
sir-2.1	Q21921	57	-0.81961	0.654432
nhr-49	O45666	114	-0.821358	0.654191
vit-2	P05690	1508	-0.845731	0.650829
eef-1A.1	P53013	418	-0.869123	0.647603
sir-2.1	Q21921	556	-0.878113	0.646364
hcf-1	G5EC23	617	-0.912332	0.641644
hel-1	Q18212	406	-0.915071	0.641267
zfp-1	P34447	398	-0.920227	0.640555
rpl-4	O02056	86	-0.940878	0.637707
akt-1	Q17941	495	-0.954319	0.635854
hif-1	G5EGD2	241	-0.958768	0.63524
sir-2.1	Q21921	58	-0.96261	0.63471
vit-5	P06125	1430	-0.980266	0.632275
egl-4	O76360	134	-1.00393	0.629012
rpa-1	Q19537	322	-1.02311	0.626367
pdk-1	Q9Y1J3	628	-1.02385	0.626264
egl-4	O76360	127	-1.05885	0.621438
spe-26	Q10579	360	-1.08761	0.617471
eef-1A.1	P53013	29	-1.09311	0.616713
pdk-1	Q9Y1J3	29	-1.10043	0.615704
glp-1	P13508	823	-1.10912	0.614505
unc-31	Q23658	431	-1.18708	0.603754
egl-27	Q09228	427	-1.1914	0.603157
vit-2	P05690	1504	-1.21747	0.599562
eef-2	P29691	444	-1.22433	0.598616
tkt-1	O17759	343	-1.25083	0.594962
eef-1A.1	P53013	142	-1.26031	0.593654
rps-3	P48152	106	-1.26842	0.592536
hlh-30	Q86MJ3	66	-1.28692	0.589984
daf-2	Q968Y9	455	-1.31338	0.586336
vit-2	P05690	1507	-1.32606	0.584587
rpl-4	O02056	270	-1.33331	0.583587
vit-5	P06125	1451	-1.33777	0.582972
vit-5	P06125	1427	-1.34789	0.581576
hif-1	G5EGD2	419	-1.35887	0.580061
ftt-2	Q20655	236	-1.3603	0.579864
eef-1A.1	P53013	261	-1.41001	0.573008
zfp-1	P34447	397	-1.43422	0.569669
sir-2.1	Q21921	64	-1.45878	0.566283
rpl-4	O02056	290	-1.47442	0.564125
hcf-1	G5EC23	650	-1.51047	0.559154
hif-1	G5EGD2	238	-1.52797	0.55674
sir-2.1	Q21921	56	-1.53074	0.556359
rpl-19	O02639	37	-1.54753	0.554043
eef-1A.1	P53013	432	-1.55161	0.553481
tax-6	Q0G819	519	-1.56528	0.551595
hlh-30	Q86MJ3	45	-1.5995	0.546876
spe-26	Q10579	362	-1.61228	0.545113
hach-1	Q19278	275	-1.62353	0.543562
rpl-23	P48158	54	-1.62851	0.542875
sir-2.1	Q21921	563	-1.63182	0.542418
hlh-30	Q5TYL0	45	-1.63975	0.541325
smk-1	H2KYN6	965	-1.65619	0.539058
daf-15	Q68TI8	1794	-1.65848	0.538742
sip-1	Q20363	30	-1.67517	0.53644
hlh-30	H2KZZ1	7	-1.69849	0.533224
daf-15	Q68TI8	931	-1.71164	0.53141
daf-15	Q68TI8	972	-1.71962	0.530309
set-9	O44498	138	-1.73744	0.527853
cst-1	Q9NB31	406	-1.73915	0.527617
unc-64	O16000	14	-1.74024	0.527466
atp-5	Q17763	12	-1.74647	0.526606
sod-2	P31161	126	-1.74928	0.52622
hlh-30	Q5TYL0	62	-1.75124	0.525949
daf-2	Q968Y9	461	-1.7739	0.522824
rps-6	Q9NEN6	33	-1.77512	0.522656
atp-1	Q9XXK1	49	-1.77816	0.522236
set-9	O44498	1235	-1.79541	0.519857
hyl-1	G5ED45	312	-1.79563	0.519827
hif-1	G5EGD2	237	-1.80888	0.518
rps-3	P48152	226	-1.82393	0.515924
rpl-4	O02056	287	-1.83904	0.51384
daf-15	Q68TI8	1716	-1.84509	0.513006
hlh-30	Q5TYL0	43	-1.85151	0.512121
atp-1	Q9XXK1	119	-1.85508	0.511627
atp-1	Q9XXK1	331	-1.88359	0.507696
atp-1	Q9XXK1	436	-1.88642	0.507305
set-26	Q9U263	139	-1.90271	0.505059
vit-2	P05690	1503	-1.96561	0.496385
fat-4	G5EG11	108	-1.96921	0.495888
vit-2	P05690	1468	-1.97017	0.495756
rpl-7	O01802	169	-1.98928	0.49312
daf-15	Q68TI8	1714	-1.99747	0.491991
ifg-1	Q21531	811	-1.99861	0.491834
unc-60	Q07750	115	-2.0147	0.489614
wdr-23	P90794	524	-2.02949	0.487575
daf-15	Q68TI8	1715	-2.03483	0.486838
daf-8	Q21733	253	-2.05845	0.483581
daf-15	Q68TI8	1793	-2.08269	0.480238
daf-8	Q21733	254	-2.08427	0.48002
eef-1A.1	P53013	416	-2.10351	0.477366
atp-5	Q17763	72	-2.10555	0.477085
egl-4	O76360	274	-2.11607	0.475634
egl-27	Q09228	415	-2.11787	0.475386
tax-6	Q0G819	523	-2.11974	0.475128
par-5	P41932	71	-2.12093	0.474964
akt-1	Q17941	524	-2.17236	0.467871
daf-2	Q968Y9	466	-2.18713	0.465835
eef-2	P29691	576	-2.18896	0.465582
atp-5	Q17763	16	-2.19331	0.464982
egl-27	Q09228	524	-2.1964	0.464556
rps-15	Q9XVP0	144	-2.19984	0.464081
ifg-1	Q21531	798	-2.2089	0.462832
set-9	O44498	205	-2.21298	0.462269
egl-4	O76360	136	-2.22718	0.460311
daf-8	Q21733	313	-2.2296	0.459977
mics-1	Q22638	225	-2.24179	0.458296
rpl-31	Q9U332	11	-2.25385	0.456633
hlh-30	Q5TYL0	40	-2.30053	0.450196
mics-1	Q22638	214	-2.30084	0.450152
ifg-1	Q21531	863	-2.33151	0.445922
eef-1A.1	P53013	414	-2.33603	0.445299
aak-2	Q95ZQ4	414	-2.34216	0.444453
atp-5	Q17763	10	-2.34471	0.444102
sbt-1	Q9XTY3	172	-2.35489	0.442698
mics-1	Q22638	217	-2.35766	0.442317
apl-1	Q10651	453	-2.3586	0.442187
set-9	O44498	1231	-2.37137	0.440426
ifg-1	Q21531	311	-2.38865	0.438043
let-363	Q95Q95	1948	-2.42143	0.433521
nrx-1	A8DZ40	93	-2.4243	0.433126
smk-1	H2KYN6	827	-2.43804	0.431231
hlh-30	Q5TYL0	64	-2.44652	0.430061
ifg-1	Q21531	315	-2.44701	0.429994
ifg-1	Q21531	866	-2.4658	0.427402
unc-13	P27715	563	-2.47371	0.426311
mics-1	Q22638	146	-2.47429	0.426232
ifg-1	Q21531	284	-2.48931	0.42416
egl-9	Q56W01	423	-2.4991	0.422809
pdk-1	Q9Y1J3	34	-2.49988	0.422703
rle-1	O45962	462	-2.50329	0.422232
dkf-2	O45818	387	-2.51605	0.420473
tdp-1	Q20414	18	-2.53066	0.418458
rps-3	P48152	85	-2.54685	0.416224
mics-1	Q22638	207	-2.55684	0.414846
tub-1	Q09306	128	-2.55882	0.414573
inx-14	O62136	422	-2.55908	0.414537
rpl-4	O02056	271	-2.56253	0.414062
unc-10	Q22366	1353	-2.57597	0.412209
vit-5	P06125	1455	-2.58234	0.41133
vit-5	P06125	1502	-2.58564	0.410875
rsks-1	Q9NAH6	17	-2.60471	0.408245
hsp-4	P20163	88	-2.6092	0.407626
akt-1	Q17941	172	-2.61913	0.406257
syd-2	Q21049	714	-2.62383	0.405609
syd-2	Q21049	777	-2.62427	0.405547
hlh-30	Q5TYL0	86	0	0.404151
rpl-19	O02639	189	-2.63677	0.403823
vrk-1	Q19848	523	-2.63996	0.403384
ifg-1	Q21531	871	-2.64689	0.402428
eef-1A.1	P53013	440	-2.65057	0.40192
set-9	O44498	469	-2.66344	0.400145
cct-4	P47208	200	-2.664	0.400069
eef-1A.1	P53013	242	-2.67156	0.399025
vit-5	P06125	1506	-2.67222	0.398934
atp-5	Q17763	67	-2.6729	0.398841
ifg-1	Q21531	845	-2.70217	0.394804
pdk-1	Q9Y1J3	38	-2.73229	0.39065
aak-2	Q95ZQ4	580	-2.73602	0.390136
daf-15	Q68TI8	932	-2.73891	0.389737
age-1	Q94125	811	-2.75056	0.388131
smk-1	H2KYN6	946	-2.76674	0.385899
vit-5	P06125	1510	-2.76816	0.385703
tax-6	Q0G819	531	-2.76845	0.385664
unc-13	P27715	565	-2.7945	0.38207
eef-1A.1	P53013	269	-2.80298	0.380901
rps-15	Q9XVP0	35	-2.80434	0.380713
ifg-1	Q21531	848	-2.80948	0.380005
set-9	O44498	1361	-2.81076	0.379829
ifg-1	Q21531	872	-2.83282	0.376786
smk-1	H2KYN6	834	-2.83522	0.376455
unc-13	P27715	555	-2.83658	0.376267
rpl-31	Q9U332	12	-2.88682	0.369338
ifg-1	Q21531	275	-2.887	0.369314
ifg-1	Q21531	409	-2.89772	0.367835
ifg-1	Q21531	800	-2.90098	0.367386
atp-5	Q17763	11	-2.90779	0.366447
set-26	Q9U263	1595	-2.91306	0.36572
ifg-1	Q21531	271	-2.91799	0.36504
rpl-19	O02639	30	-2.94574	0.361213
ifg-1	Q21531	268	-2.94898	0.360767
ifg-1	Q21531	305	-2.97195	0.357598
set-9	O44498	1500	-2.97504	0.357172
eak-7	Q21342	361	-2.97624	0.357006
ifg-1	Q21531	283	-2.98112	0.356334
ifg-1	Q21531	282	-2.99029	0.355068
ifg-1	Q21531	303	-3.00842	0.352568
hyl-1	G5ED45	342	-3.02171	0.350735
hel-1	Q18212	37	-3.02175	0.35073
ifg-1	Q21531	307	-3.02392	0.350431
rpl-4	O02056	333	-3.04182	0.347963
sir-2.1	Q21921	580	-3.04286	0.347819
vrk-1	Q19848	444	-3.0563	0.345966
eif-1	Q967F1	2	-3.05638	0.345955
hyl-1	G5ED45	314	-3.07001	0.344074
hsp-4	P20163	651	-3.07622	0.343218
vit-5	P06125	1500	-3.08662	0.341783
set-9	O44498	1572	-3.08956	0.341378
smk-1	H2KYN6	1014	-3.09998	0.339941
smk-1	H2KYN6	936	-3.11472	0.337908
hcf-1	G5EC23	456	-3.12346	0.336703
tax-6	Q0G819	514	-3.12505	0.336484
set-9	O44498	1560	-3.12572	0.336392
egl-27	Q09228	492	-3.13534	0.335065
ifg-1	Q21531	927	-3.156	0.332216
eef-2	P29691	440	-3.17562	0.329509
hyl-1	G5ED45	343	-3.18388	0.328371
rps-8	P48156	62	-3.19975	0.326182
pdk-1	Q9Y1J3	635	-3.19982	0.326172
smk-1	H2KYN6	940	-3.22787	0.322303
vit-5	P06125	1498	-3.23776	0.32094
vrk-1	Q19848	390	-3.2384	0.320852
rps-0	P46769	256	-3.24303	0.320213
vrk-1	Q19848	554	-3.24596	0.319809
egl-4	O76360	449	-3.25549	0.318494
ifg-1	Q21531	274	-3.26424	0.317288
rps-6	Q9NEN6	10	-3.28039	0.31506
set-9	O44498	1431	-3.29005	0.313729
daf-15	Q68TI8	32	-3.29867	0.312539
ifg-1	Q21531	847	-3.31047	0.310913
old-1	Q17833	112	-3.31655	0.310074
syd-2	Q21049	816	-3.3188	0.309764
pdk-1	Q9Y1J3	30	-3.3239	0.30906
unc-64	O16000	61	-3.32891	0.308369
phb-1	Q9BKU4	233	-3.32931	0.308315
F26E4.4	P90847	117	-3.34649	0.305945
hyl-1	G5ED45	316	-3.35332	0.305003
vit-5	P06125	1508	-3.36212	0.30379
atp-1	Q9XXK1	61	-3.36811	0.302964
pept-1	Q21219	17	-3.40058	0.298484
sir-2.1	Q21921	488	-3.40439	0.297959
ifg-1	Q21531	925	-3.4194	0.295889
F26E4.4	P90847	127	-3.4349	0.293752
dlk-1	O01700	677	-3.44496	0.292364
hcf-1	G5EC23	421	-3.45461	0.291033
unc-10	Q22366	1298	-3.46635	0.289415
syd-2	Q21049	784	-3.49626	0.285289
aip-1	Q9XUW8	146	-3.53796	0.279539
vit-5	P06125	1504	-3.56831	0.275353
rpl-31	Q9U332	120	-3.59199	0.272087
vrk-1	Q19848	559	-3.60486	0.270312
vrk-1	Q19848	502	-3.60615	0.270134
vit-5	P06125	1503	-3.63545	0.266093
egl-27	Q09228	646	-3.64625	0.264604
set-9	O44498	1201	-3.65219	0.263785
eef-1A.1	P53013	407	-3.66156	0.262493
ifg-1	Q21531	329	-3.66947	0.261401
ifg-1	Q21531	916	-3.66966	0.261375
ifg-1	Q21531	920	-3.68382	0.259423
rps-6	Q9NEN6	236	-3.74748	0.250644
ifg-1	Q21531	921	-3.76028	0.248878
pept-1	Q21219	19	-3.76383	0.248389
set-9	O44498	1205	-3.81512	0.241315
F26E4.4	P90847	177	-3.83198	0.23899
vrk-1	Q19848	440	-3.83443	0.238652
set-9	O44498	1203	-3.83813	0.238142
ifg-1	Q21531	328	-3.88123	0.232198
tkt-1	O17759	299	-3.8856	0.231595
vrk-1	Q19848	524	-3.94762	0.223042
pept-1	Q21219	18	-3.94805	0.222982
vrk-1	Q19848	505	-3.99746	0.216169
hsp-4	P20163	647	-4.1246	0.198634
sip-1	Q20363	154	-4.13191	0.197626
hach-1	Q19278	75	-4.22968	0.184142
ifg-1	Q21531	922	-4.26126	0.179786
hach-1	Q19278	77	-4.34301	0.168512
rps-6	Q9NEN6	15	-4.46787	0.151292
sip-1	Q20363	151	-4.57571	0.13642
