# Supplementary material for: Insulin signaling regulates longevity through protein phosphorylation in Caenorhabditis elegans
Source: Nat Commun. 2021 Jul 27;12:4568. doi: 10.1038/s41467-021-24816-z (PMC8316574; doi:10.1038/s41467-021-24816-z)
Supplement: Supplementary file 8 — Dataset 6 [file 41467_2021_24816_MOESM8_ESM.xlsx]

## Sheet: Isotopically labeled peptide
Isotopic labeled synthetic peptides used as a spike-in standard for quantitation of target phosphorylation or protein. Used for the WT, daf-2(e1370), daf-16(mu86), and daf-16(mu86); daf-2(e1370) samples.
Target	Isotope labeled peptide	Amount of spike-in peptide per 100 ug total proteins*
AKT-1 pT492	EIEPPY-K(+8 Da)-PNVQSETDTSYFDNEFTSQPVQL-pT-PPSR	1 pmol
AKT-1 T492	EIEPPY-K(+8 Da)-PNVQSETDTSYFDNEFTSQPVQLTPPSR	50 fmol
AKT-1	LENLLLD-K(+8 Da)	50 fmol
EIF-2α pS49	LSEYNDKEGMILLSEL-pS-R(+10 Da)-R	0.2 pmol, 1 pmol, or 10 pmol
EIF-2α	LLEDI-R(+10 Da)	300 fmol
* Used for the WT, daf-2(e1370), daf-16(mu86), and daf-16(mu86); daf-2(e1370) samples.
Target	Isotope labeled peptide	Amount of spike-in peptide per 100 ug total proteins*
AKT-1 pT492	EIEPPY-K(+8 Da)-PNVQSETDTSYFDNEFTSQPVQL-pT-PPSR	400 fmol
AKT-1 T492	EIEPPY-K(+8 Da)-PNVQSETDTSYFDNEFTSQPVQLTPPSR	100 fmol
AKT-1	LENLLLD-K(+8 Da)	50 fmol
* Used for the WT and rict-1(ft7) samples.

## Sheet: MS detection of target peptides
Ions detected in MS analysis to trace target peptides from whole worm lysate
Target	Peptide source	Sequence	Precursor ion (m/z, charge state)	Product ion	Retention time*
AKT-1 pT492	isotopically labeled	EIEPPYKPNVQSETDTSYFDNEFTSQPVQLpTPPSR	1376.9667, +3	y4+, y9+, [y9-H3PO4]+, [y5-H3PO4]+	~34 min
	endogenous	EIEPPYKPNVQSETDTSYFDNEFTSQPVQLpTPPSR	1374.2953, +3
AKT-1 T492	isotopically labeled	EIEPPYKPNVQSETDTSYFDNEFTSQPVQLTPPSR	1350.3113, +3	y4+, y9+, y5+	~33 min
	endogenous	EIEPPYKPNVQSETDTSYFDNEFTSQPVQLTPPSR	1347.6399, +3	N/A
AKT-1	isotopically labeled	LENLLLDK	483.2920, +2	y3+, y4+, y6+, y7+	~20.5 min
	endogenous	LENLLLDK	479.2849, +2
EIF-2α pS49	isotopically labeled	LSEYNDKEGMILLSELpSRR	781.7150, +3	y1+, b2+, [M-H3PO4]3+, [y13-H3PO4]+ [y15-H3PO4]+	~28.5 min
	endogenous	LSEYNDKEGMILLSELpSRR	778.3789, +3	N/A
EIF-2α pS49	isotopically labeled, resulting from trypsin digestion	EGMILLSELpSR	747.3755, +2	[M-H3PO4]2+, y1+, b2+, b3+	~29.7 min
	endogenous	EGMILLSELpSR	742.3413, +2	N/A
EIF-2α	isotopically labeled	LLEDIR	384.7286, +2	y3+, y4+, y5+	~14.5 min
	endogenous	LLEDIR	379.7245, +2
EIF-2α S49	endogenous	LSEYNDKEGMILLSELSR	699.6898, +3	y5+, y6+, y7+	~34.5 min
red and underline indicate isotopically labeled residue, blue marks phosphosites
N/A product ions of target precursors were not available
* due to retention time variability, the numbers here are examples from a single run of LC-MS/MS.

## Sheet: Quantitation data
Target quantification of peptides from whole worm lysate. Peak areas of each quantifiable transition (precursor → fragment) were extracted. Endogenous light ions were quantified against their isotopically labeled counterparts (heavy ions). Mean values of light/heavy ratios represent the relative abundance of individual phosphorylation or protein in each sample.
		Peak area of endogenous ion/isotopically labeled ion
Quantitation 1 (raw file bio2)		WT	daf-2(e1370)	daf-16(mu86)	daf-16(mu86); daf-2(e1370)
AKT-1 pT492	y4+	0.436458	0.909416	0.284659	0.396909
	y9+	0.476459	0.856987	0.277699	0.314429
	[y9-H3PO4]+	0.370512	1.00552	N/A	N/A
	[y5-H3PO4]+	0.447526	0.950798	0.245895	0.249836
	mean ratio	0.432739	0.93068	0.269418	0.320391
	mean ratio (normalized to WT)	1	2.15067	0.622587	0.740381
	SEM	0.051742	0.0727354	0.0275721	0.0983524
	p-value against WT (Student's t test)	–	1.34008e-05	0.0021996	0.0524474
AKT-1	y3+	0.421795	0.778078	0.294067	0.269486
	y4+	0.341813	0.751656	0.237369	0.260319
	y6+	0.359219	1.09493	0.300649	N/A
	y7+	N/A	N/A	N/A	0.292591
	mean ratio	0.374276	0.874889	0.277362	0.274132
	mean ratio (normalized to WT)	1	2.33755	0.741063	0.732433
	SEM	0.0648856	0.294666	0.053668	0.025653
	p-value against WT (Student's t test)	–	0.0113954	0.0371082	0.0185411
EIF-2α	y3+	1.35344	1.44976	1.17413	1.64971
	y4+	1.17053	1.28286	0.958405	1.46994
	y5+	1.17343	1.25467	0.96626	1.3563
	mean ratio	1.23247	1.3291	1.03293	1.49198
	mean ratio (normalized to WT)	1	1.0784	0.838101	1.21057
	SEM	0.049082	0.0493945	0.0573129	0.0693043
	p-value against WT (Student's t test)	–	0.236187	0.0984704	0.0682501
		Peak area of endogenous ion/isotopically labeled ion
Quantitation 2 (raw file bio3)		WT	daf-2(e1370)	daf-16(mu86)	daf-16(mu86); daf-2(e1370)
AKT-1 pT492	y4+	0.271371	0.922693	0.213809	0.377901
	y9+	0.252804	0.972548	0.264083	0.395673
	[y9-H3PO4]+	N/A	N/A	0.212487	0.350168
	[y5-H3PO4]+	0.27288	1.02436	0.295919	0.378381
	mean ratio	0.265685	0.973201	0.246575	0.375531
	mean ratio (normalized to WT)	1	3.66299	0.928072	1.41344
	SEM	0.0242967	0.110475	0.0766519	0.0354201
	p-value against WT (Student's t test)	–	1.92997e-05	0.473988	0.000236869
AKT-1	y3+	0.276292	1.36663	0.327342	0.343823
	y4+	0.377723	1.25804	0.336557	0.35786
	y6+	0.334758	1.44586	0.379013	0.455322
	y7+	N/A	N/A	N/A	N/A
	mean ratio	0.329591	1.35684	0.347637	0.385668
	mean ratio (normalized to WT)	1	4.11675	1.05475	1.17014
	SEM	0.089184	0.165176	0.0482772	0.106379
	p-value against WT (Student's t test)	–	7.70738e-05	0.617913	0.28756
EIF-2α	y3+	1.29924	1.07963	1.14562	1.33545
	y4+	1.08391	1.08321	1.13278	1.15955
	y5+	1.03334	0.975652	0.929087	1.02335
	mean ratio	1.13883	1.04616	1.06916	1.17278
	mean ratio (normalized to WT)	1	0.918633	0.938825	1.02981
	SEM	0.0715831	0.0309718	0.0615853	0.0793266
	p-value against WT (Student's t test)	–	0.355742	0.552398	0.794056
		Peak area of endogenous ion/isotopically labeled ion
		WT			rict-1(ft7)
		bio1	bio2	bio3	bio1	bio2	bio3
AKT-1 pT492	y4+	0.645706	0.490183	0.507661	0.355325	0.28658	0.417278
	y9+	0.617955	0.43514	0.393848	0.338288	0.266131	0.325267
	[y9-H3PO4]+	0.634351	0.469717	0.514437	0.340464	0.263292	0.386818
	mean ratio	0.523222			0.331049
	mean ratio (normalized to the mean of WT)	1			0.632713
	SEM	0.0574678			0.0334785
	p-value against WT (Student's t test)	–			4.63773e-05
AKT-1	y3+	0.37223	0.319599	0.257579	0.313025	0.332719	0.364999
	y4+	0.241772	0.211553	0.241467	0.270971	0.231985	0.255814
	y6+	0.232713	0.251259	0.252943	0.256145	0.196237	0.34186
	y7+	–	–	–	0.2729	0.223807	–
	mean ratio	0.264568			0.278224
	mean ratio (normalized to the mean of WT)	1			1.05161
	SEM	0.0622774			0.061002
	p-value against WT (Student's t test)	–			0.565665
