# Supplementary material for: Insulin signaling regulates longevity through protein phosphorylation in Caenorhabditis elegans
Source: Nat Commun. 2021 Jul 27;12:4568. doi: 10.1038/s41467-021-24816-z (PMC8316574; doi:10.1038/s41467-021-24816-z)
Supplement: Supplementary file 11 — Source Data [file 41467_2021_24816_MOESM11_ESM.xlsx]

## Sheet: Fig. 2d
Phosphorylation changes (daf-2/ WT control)
Site:residue;	Uniprot ID	Protein	Gene	Fold change	p value (rank sum test)
253:S;255:S;	O61708	Protein PQN-59	pqn-59	0.684426	3.88356e-07
93:S;	P34460	Probable elongation factor 1-beta/1-delta 1	eef-1B.1	0.820513	5.73303e-07
143:S;	Q9U2H9	Probable elongation factor 1-beta/1-delta 2	eef-1B.2	0.852308	1.6379e-06
20:S;23:S;	Q86S66	Nascent polypeptide-associated complex subunit alpha	Y65B4BR.5	0.763077	8.96031e-06
196:S;	O45181	Protein K07H8.10	CELE_K07H8.10	0.52513	1.5568e-05
529:S;	Q7JKP6	Protein HSR-9	hsr-9	0.77095	1.69871e-05
35:S;	Q22850	Protein T28F4.5	CELE_T28F4.5	1.87302	1.78613e-05
202:S;	P34305	Putative ATP-dependent RNA helicase rha-2	rha-2	0.607692	2.46889e-05
17:S;	Q8MNX8	Protein VIG-1, isoform b	vig-1	0.447236	2.50396e-05
25:S;	P91349	Spindle-defective protein 5	spd-5	0.675497	2.79221e-05
162:S;	G5EDQ2	High mobility group protein I beta	hmg-12	0.62039	4.15333e-05
227:S;235:S;	Q22836	Uncharacterized protein T27F2.1	T27F2.1	0.803738	5.20107e-05
175:S;	Q23398	Protein ZK1127.6	CELE_ZK1127.6	0.686364	5.33997e-05
101:S;	Q9GRZ9	Protein TCC-1	tcc-1	1.5375	5.65916e-05
830:S;	Q19459	Golgi apparatus protein 1 homolog	F14E5.2	1.79839	7.64368e-05
108:S;	Q9U1S2	Protein BRP-1, isoform a	brp-1	2.2029	9.36363e-05
97:S;	O01504	60S acidic ribosomal protein P2	rpa-2	0.840314	0.000101628
529:S;543:S;	Q8MPW0	Protein DEL-6, isoform b	del-6	1.72168	0.000103561
94:S;	Q18490	Protein C35D10.13	C35D10.13	0.425287	0.000124236
76:S;92:S;	G5EDQ2	High mobility group protein I beta	hmg-12	0.730483	0.000128938
100:S;	G5EFZ5	ICln1	icln-1	0.751479	0.000204084
139:S;	O01524	Protein F19F10.9	CELE_F19F10.9	0.699187	0.000219473
106:S;107:S;	Q20720	Protein F53F4.11	CELE_F53F4.11	0.710037	0.000268008
1650:S;	G5EF05	Protein W07E11.1, isoform a	CELE_W07E11.1	1.84733	0.000279949
221:S;	Q9N303	Protein DEPS-1, isoform a	deps-1	0.570265	0.000330771
41:T;	Q1NZ17	Protein R31.2, isoform c	CELE_R31.2	1.09554	0.000406952
156:S;	P91156	Protein ACIN-1	acin-1	0.806604	0.000439639
74:S;	O17066	Protein F23F1.5	CELE_F23F1.5	1.14737	0.000488805
7:S;	Q9XUS4	Protein K08E3.5, isoform c	CELE_K08E3.5	1.66038	0.000488805
461:S;	O16331	Protein CATP-3, isoform a	catp-3	1.66667	0.000516932
1000:S;	P91359	Protein CPD-1	cpd-1	1.47222	0.000516932
1184:S;1187:T;	B3WFV9	Protein ABTS-1, isoform c	abts-1	1.62069	0.000524277
82:S;86:S;	Q21736	Protein R05D11.4	CELE_R05D11.4	0.574419	0.000636299
1054:S;	G5EEK2	Protein F59A2.6	CELE_F59A2.6	1.59596	0.000683158
447:S;	Q20621	Protein F49E2.2, isoform a	CELE_F49E2.2	1.84615	0.000710581
80:S;92:S;	G5EDQ2	High mobility group protein I beta	hmg-12	0.72549	0.00072059
224:T;246:T;	Q7JLB1	Reticulon-like protein	ret-1	1.33077	0.000723233
232:S;	Q8MQ42	Protein F46H5.7, isoform b	CELE_F46H5.7	1.27119	0.000723639
143:S;	H2KYR1	Protein VIG-1, isoform a	vig-1	0.451697	0.000747034
869:S;	Q9U367	Protein T16G1.9	CELE_T16G1.9	1.4127	0.00075836
110:S;111:S;	O62261	Protein F53F8.4	CELE_F53F8.4	2.09589	0.000855102
194:S;	Q17574	Putative methionine synthase reductase	tag-165	0.457726	0.000855102
257:S;	Q7Z124	Protein DLG-1, isoform b	dlg-1	1.78261	0.000911119
248:T;	Q19973	Protein CEC-5	cec-5	0.534884	0.000911119
11:S;	Q9XUS6	Protein K08E3.5, isoform a	CELE_K08E3.5	1.48387	0.000947449
1184:S;	B3WFV9	Protein ABTS-1, isoform c	abts-1	1.21667	0.00105747
522:S;	P91240	Signal recognition particle subunit SRP72	F08D12.1	1.85276	0.0011381
373:S;	Q23330	Protein ZC449.5	CELE_ZC449.5	0.77907	0.00119375
321:S;	O17406	Protein ATTF-2	attf-2	0.670455	0.00119375
876:S;	B9WRS6	Protein TNT-3, isoform d	tnt-3	0.848101	0.0012798
223:S;	O45541	Protein F49E2.5, isoform c	CELE_F49E2.5	1.22222	0.00131629
1042:S;	P92199	Rho-associated protein kinase let-502	let-502	0.840909	0.00145086
456:T;457:S;	Q10954	Protein B0336.3	B0336.3	0.762431	0.00146272
57:S;59:T;	Q23050	Protein T25F10.6, isoform a	CELE_T25F10.6	1.33333	0.00146272
68:S;72:S;	O18221	Protein TAG-273, isoform a	tag-273	1.31902	0.00146272
1219:S;	Q33BL4	Protein FRM-5.1, isoform a	frm-5.1	1.49223	0.00165808
60:S;	Q20060	Structural maintenance of chromosomes protein 4	smc-4	0.715447	0.00174512
233:S;	P48154	40S ribosomal protein S3a	rps-1	0.825893	0.00178021
340:T;	Q93896	Protein MCT-3	mct-3	0.74375	0.00178984
285:S;	Q21215	Guanine nucleotide-binding protein subunit beta-2-like 1	rack-1	0.801653	0.00189431
141:S;146:S;	Q10033	Uncharacterized protein F15G9.1	F15G9.1	0.791908	0.00190164
1590:S;	Q17489	Protein UNC-44, isoform a	unc-44	1.21569	0.00191905
287:S;	P52899	Probable pyruvate dehydrogenase E1 component subunit alpha, mitochondrial	T05H10.6	0.759644	0.00194577
242:S;	G5EDZ6	Protein C01B4.7	C01B4.7	4.67593	0.00194577
255:S;	O61708	Protein PQN-59	pqn-59	0.769461	0.00194577
127:S;	P52819	60S ribosomal protein L22	rpl-22	0.774457	0.00194577
89:S;	Q21298	Protein K07F5.14	CELE_K07F5.14	0.662857	0.00194577
46:S;48:S;	H2KYX4	Protein C23H3.2, isoform a	C23H3.2	1.5	0.00194577
476:S;	Q17770	Protein disulfide-isomerase 2	pdi-2	0.635328	0.00194577
57:S;	Q23050	Protein T25F10.6, isoform a	CELE_T25F10.6	1.37607	0.00194577
480:S;	Q965J2	Protein PGL-3, isoform b	pgl-3	0.192171	0.00194577
251:S;	P91306	Protein CEY-2	cey-2	0.650273	0.00199769
23:S;	Q86S66	Nascent polypeptide-associated complex subunit alpha	Y65B4BR.5	0.734266	0.00201858
371:S;	Q2HQL4	Glutamine synthetase	gln-3	1.19582	0.00208737
92:S;	G5EDQ2	High mobility group protein I beta	hmg-12	0.609302	0.00209141
154:S;161:S;165:S;	Q9U1W1	Protein TFG-1	tfg-1	1.86486	0.00219965
251:S;	G5EDQ2	High mobility group protein I beta	hmg-12	0.789744	0.00265403
15:S;	Q1ZXU8	Protein ACL-5, isoform b	acl-5	2.70909	0.0026998
632:S;634:T;	Q95XZ5	Nipped-B-like protein pqn-85	pqn-85	0.729167	0.0026998
419:S;422:S;	Q9XXT5	Protein LPIN-1	lpin-1	2.05128	0.0026998
18:S;23:S;	Q11080	Transmembrane BAX inhibitor motif-containing protein 4	tmbi-4	1.57547	0.0026998
187:S;	O01615	Acidic leucine-rich nuclear phosphoprotein 32-related protein 2	T19H12.2	0.601942	0.0026998
1881:S;	G5EBP4	Protein FRM-1, isoform e	frm-1	1.42667	0.0026998
401:Y;	P27604	Adenosylhomocysteinase	ahcy-1	0.56833	0.0026998
67:S;	Q21080	Protein K01C8.1	CELE_K01C8.1	0.561905	0.0026998
10:S;	Q18960	Protein D1081.7, isoform a	CELE_D1081.7	0.455056	0.0026998
212:S;220:T;	Q21351	Protein GTBP-1	gtbp-1	0.444444	0.0026998
153:S;	D7SFL2	Protein AMPD-1, isoform b	ampd-1	1.41694	0.00275042
516:S;	O18250	Protein EPS-8, isoform a	eps-8	1.25641	0.00283754
256:S;	Q3Y409	Protein LMD-3, isoform c	lmd-3	1.24852	0.00298491
189:S;	O62220	Acidic leucine-rich nuclear phosphoprotein 32-related protein 1	F33H2.3	1.22581	0.00298491
62:S;	D7SFL2	Protein AMPD-1, isoform b	ampd-1	1.74143	0.00298491
266:S;	O45541	Protein F49E2.5, isoform c	CELE_F49E2.5	1.16129	0.0029853
549:S;	Q22290	Protein T07C4.3, isoform a	CELE_T07C4.3	0.817982	0.00318519
454:S;	O45542	Protein F49E2.5, isoform e	CELE_F49E2.5	1.59341	0.00329451
150:S;	Q17786	Protein C07E3.3, isoform a	C07E3.3	1.10929	0.00336649
540:S;	Q21463	Asparagine synthetase	asns-2	10.4609	0.00341479
129:S;	Q22805	Protein T26A8.4	CELE_T26A8.4	0.848315	0.00341479
601:S;604:S;	P91240	Signal recognition particle subunit SRP72	F08D12.1	2.72143	0.00341479
87:S;	Q6A2D2	Protein HPO-34, isoform c	hpo-34	0.725714	0.00341479
46:S;	H2KYX4	Protein C23H3.2, isoform a	C23H3.2	1.82632	0.00341479
356:S;	Q10454	Probable arginine kinase F46H5.3	F46H5.3	1.59551	0.00341479
604:S;	P91240	Signal recognition particle subunit SRP72	F08D12.1	1.53061	0.00341479
3713:T;	Q5PY59	Kettin	ketn-1	1.52727	0.00356134
33:S;	Q9NEN6	40S ribosomal protein S6	rps-6	0.737828	0.00357124
588:S;590:S;	Q45EJ8	Protein LFI-1, isoform b	lfi-1	0.739796	0.00371405
117:S;	G5EDQ2	High mobility group protein I beta	hmg-12	0.713376	0.00376957
129:S;	P49595	Probable protein phosphatase 2C F42G9.1	F42G9.1	0.821656	0.00387982
251:S;	H2KYP2	Protein NCX-2, isoform a	ncx-2	0.827586	0.00392109
179:T;	P34556	Cyclin-dependent kinase 1	cdk-1	0.6	0.00394775
23:S;	Q20779	Probable cytochrome c oxidase subunit 6A, mitochondrial	tag-174	3.35714	0.00448325
115:S;	Q9U1S2	Protein BRP-1, isoform a	brp-1	2.80597	0.00448325
269:T;271:S;	Q19048	Protein MRP-3	mrp-3	1.975	0.00448325
127:S;	P90847	Protein F26E4.4	CELE_F26E4.4	0.670103	0.00448325
12:S;	P34692-2	Isoform b of UPF0183 protein T01G9.2	T01G9.2	1.225	0.0045087
435:S;	Q22805	Protein T26A8.4	CELE_T26A8.4	1.21053	0.0045087
712:S;	O17580	Nucleolar complex protein 2 homolog	pro-2	0.703704	0.0045087
288:S;	Q21730	Protein R04F11.3	CELE_R04F11.3	0.664093	0.0045087
1462:S;1464:S;	Q94279	Protein UNC-68, isoform a	unc-68	1.51075	0.0045087
335:S;	B3WFT8	Protein C14F11.4, isoform a	C14F11.4	0.565217	0.00457444
53:S;	Q9XXC2	Protein Y51B9A.5	CELE_Y51B9A.5	0.306693	0.00457444
492:T;	Q17941	Serine/threonine-protein kinase akt-1	akt-1	2.20661	0.00467773
2221:S;	G5EDD3	Protein VAB-10, isoform c	vab-10	0.845238	0.00513498
726:S;	Q94248	Protein H03E18.1	CELE_H03E18.1	4.10776	0.00528696
11:S;	Q1NZ18	Protein R31.2, isoform b	CELE_R31.2	1.17241	0.00534099
625:S;	O45541	Protein F49E2.5, isoform c	CELE_F49E2.5	1.31492	0.00538424
99:S;103:S;	P30640	BUD13_CAEEL BUD13 homolog	R08D7.1	0.610619	0.00541391
194:S;203:S;	Q22516	Chromodomain-helicase-DNA-binding protein 3 homolog	chd-3	1.48148	0.00547855
36:S;	A5Z2W3	Protein R13H4.2, isoform a	CELE_R13H4.2	1.85	0.00550935
316:S;321:S;	O17406	Protein ATTF-2	attf-2	0.780488	0.00554567
431:S;	Q11067	Probable protein disulfide-isomerase A6	tag-320	0.748744	0.00555352
113:S;	Q20502	Histidine ammonia-lyase	haly-1	0.908163	0.00555352
206:S;	O01876	Protein PQN-24	pqn-24	1.81481	0.00567723
195:S;	Q18685	Protein unc-112	unc-112	0.826087	0.00592256
906:S;	Q17489	Protein UNC-44, isoform a	unc-44	1.19231	0.0061699
40:S;	Q95ZQ5	Protein R186.7	CELE_R186.7	0.776786	0.0061699
342:S;	G5EDL9	Protein ZK1321.4, isoform b	CELE_ZK1321.4	1.53719	0.0061699
363:S;367:S;	O01820	Protein HTP-3	htp-3	0.639831	0.0061699
48:S;52:S;	O16486	Protein B0238.10	B0238.10	1.31206	0.0061699
69:S;	P91276	Importin subunit alpha-2	ima-2	0.530612	0.00623701
205:S;	Q9N4I3	Protein Y71F9AL.9	CELE_Y71F9AL.9	1.46903	0.00647388
134:S;	G5EEQ8	Protein T08A11.2	CELE_T08A11.2	0.901478	0.00649286
118:S;	Q5TYL1	Protein M01H9.3, isoform c	CELE_M01H9.3	4.58333	0.00657841
293:S;	Q5NKY6	Protein SMK-1, isoform c	smk-1	0.747934	0.00657841
21:S;	P90829	DNA polymerase delta catalytic subunit	F10C2.4	0.78882	0.00657841
335:S;	G5EGS5	Protein GBF-1, isoform a	gbf-1	1.26471	0.00657841
466:S;	P53585	Probable ATP-citrate synthase	D1005.1	2.02985	0.00657841
284:S;	Q7JMQ6	Protein AQP-2, isoform b	aqp-2	1.80208	0.00657841
113:S;116:S;	Q19375	IWS1-like protein	iws-1	0.682171	0.00657841
51:S;	Q9XWX6	Protein Y43F8B.2, isoform b	CELE_Y43F8B.2	1.55714	0.00657841
141:S;142:S;	Q20720	Protein F53F4.11	CELE_F53F4.11	0.601824	0.00657841
618:S;	O01524	Protein F19F10.9	CELE_F19F10.9	0.574899	0.00657841
1504:S;	P05690	Vitellogenin-2	vit-2	0.402174	0.00657841
245:S;	Q22144	Protein T04A8.8	CELE_T04A8.8	0.666667	0.00664189
158:S;	O61900	Protein W02G9.3	CELE_W02G9.3	0.855932	0.00665561
226:S;	Q19973	Protein CEC-5	cec-5	0.753247	0.00718952
293:S;	G5EBS4	Protein LST-3, isoform b	lst-3	0.866667	0.00737117
91:S;94:S;	Q1NZ17	Protein R31.2, isoform c	CELE_R31.2	1.30556	0.00775485
17:S;	H2KYR1	Protein VIG-1, isoform a	vig-1	0.763006	0.00777396
156:S;159:S;164:S;	Q8MQ42	Protein F46H5.7, isoform b	CELE_F46H5.7	1.28324	0.00811312
151:S;	O45934	Protein Y43F4B.5, isoform a	CELE_Y43F4B.5	1.41538	0.00813202
157:T;	G5EDH9	Protein LEA-1, isoform b	lea-1	3.48718	0.00815097
1566:S;	G5EF05	Protein W07E11.1, isoform a	CELE_W07E11.1	3.45763	0.00815097
39:S;	F5GUG4	Protein T04C12.11	CELE_T04C12.11	2.44976	0.00815097
135:S;138:S;	Q18076	Protein C18B2.5, isoform a	C18B2.5	2.21978	0.00815097
10:S;	Q22783	Protein T25G12.6	CELE_T25G12.6	0.788382	0.00815097
396:S;	G5EDS2	POD-1	pod-1	0.765957	0.00815097
143:S;	Q95ZY7	Protein AJM-1, isoform c	ajm-1	1.27619	0.00815097
68:S;	Q9N5S8	Protein ACL-4, isoform a	acl-4	1.55	0.00815097
180:S;187:S;	Q10010	Uncharacterized protein T19C3.4	T19C3.4	1.54601	0.00815097
278:S;	Q20797	Putative syntaxin-5	syx-5	1.45699	0.00815097
373:S;376:S;	Q18076	Protein C18B2.5, isoform a	C18B2.5	0.579439	0.00815097
517:S;521:S;	O44411	Probable nucleolar GTP-binding protein 1	T07A9.9	0.527419	0.00815097
169:S;	Q9XTZ5	Protein MAA-1	maa-1	1.3494	0.00815097
329:T;	Q9XXT5	Protein LPIN-1	lpin-1	1.31313	0.00815097
318:S;324:S;	B3WFT8	Protein C14F11.4, isoform a	C14F11.4	0.581395	0.00822097
562:S;	Q19970	C-type lectin domain-containing protein 180	clec-180	4.7027	0.00840799
107:S;	Q18211	Regulator of chromosome condensation	ran-3	1.65546	0.00841546
275:S;	O17328	Protein MCT-6	mct-6	0.56383	0.00841546
620:S;	Q22715	Protein T24B8.4, isoform a	CELE_T24B8.4	1.2	0.00862848
56:S;	Q9NAQ2	Protein JC8.2	CELE_JC8.2	0.777778	0.00880862
930:S;	Q10663	Bifunctional glyoxylate cycle protein	icl-1	3.16667	0.00902344
484:S;	Q19467	Protein GIT-1	git-1	1.18056	0.00902344
111:T;	Q9XU41	Protein C06A12.3, isoform a	C06A12.3	1.26531	0.00902344
190:S;192:S;	Q7JKP6	Protein HSR-9	hsr-9	0.682927	0.00902344
978:S;	P34339	Eukaryotic translation initiation factor 3 subunit A	egl-45	0.633333	0.00902344
31:S;35:S;	Q09225	Nose resistant to fluoxetine protein 6	nrf-6	0.557252	0.00902344
167:S;	Q9N4U5	Protein SMU-2	smu-2	0.755556	0.00982327
252:S;	G5EF60	Stromal interaction molecule 1	stim-1	1.22778	0.00982327
308:S;	D5MCN2	La-related protein 1	larp-1	0.841772	0.0100126
1034:S;	Q33BL4	Protein FRM-5.1, isoform a	frm-5.1	1.21429	0.010128
85:S;	O61206	Protein FBXC-52	fbxc-52	1.24862	0.010128
345:S;	Q8I4F3	Protein W04D2.6, isoform b	CELE_W04D2.6	0.774194	0.0104056
245:S;	P51403	40S ribosomal protein S2	rps-2	0.782918	0.0104056
1015:S;	Q8ITY8	Protein R148.3, isoform b	CELE_R148.3	1.24645	0.010415
1356:S;	O01761	Muscle M-line assembly protein unc-89	unc-89	0.876404	0.0105152
21:S;	Q19663	Protein F21C10.7	CELE_F21C10.7	0.80786	0.0105152
14:S;15:S;	Q1ZXU8	Protein ACL-5, isoform b	acl-5	1.33721	0.0105152
223:S;	P91306	Protein CEY-2	cey-2	0.414634	0.0105152
309:S;	Q9N3S7	Protein PCAF-1	pcaf-1	0.898876	0.0105871
18:S;	D7SFL2	Protein AMPD-1, isoform b	ampd-1	0.789773	0.0105871
392:S;	G5EGT7	Eukaryotic translation initiation factor eIF5B	iffb-1	0.680328	0.0105871
275:S;279:S;	O17328	Protein MCT-6	mct-6	0.518219	0.0105871
6694:S;	Q23551	Twitchin	unc-22	1.11765	0.0106704
284:S;287:S;	Q564W7	Protein DAO-5, isoform b	dao-5	0.634146	0.0108053
1873:S;	Q17490	Protein UNC-44, isoform f	unc-44	0.846154	0.010846
127:S;	Q18408	Protein IMP-3, isoform a	imp-3	1.66055	0.010846
320:S;327:S;	P91198	Protein PPFR-2	ppfr-2	1.1746	0.0118211
169:S;	O45087	Protein DYCI-1	dyci-1	0.888889	0.0118294
49:S;52:S;	P90901	Intermediate filament protein ifa-1	ifa-1	0.725352	0.0128267
345:S;	P34722	Protein kinase C-like 1	tpa-1	1.36567	0.0132429
1418:S;1422:S;	Q23670	Probable DNA topoisomerase 2	K12D12.1	0.638298	0.0133283
190:S;195:S;	G5EBZ4	Protein let-418	let-418	0.925532	0.0133812
107:S;	Q9N537	Protein SZY-2	szy-2	1.28409	0.0135547
580:S;	Q9TYV5	Protein NOL-1	nol-1	0.617169	0.0135547
53:S;54:S;	Q9U2A9	Ribosome biogenesis protein BOP1 homolog	Y48B6A.1	0.707447	0.0137108
275:S;	Q22942	Protein CKA-2, isoform a	cka-2	1.32086	0.014214
32:T;33:Y;	P34556	Cyclin-dependent kinase 1	cdk-1	0.756554	0.0143059
95:S;99:S;	Q19375	IWS1-like protein	iws-1	0.739726	0.0143059
109:S;	Q19425	Putative amino acid permease F13H10.3	F13H10.3	2.31818	0.0143059
313:S;	O02485	Uncharacterized protein ZK1073.1	ZK1073.1	2.09412	0.0143059
458:S;	V6CJ04	Protein BICD-1, isoform a	bicd-1	1.28485	0.0143059
1936:S;1948:S;	P02566	Myosin-4	unc-54	1.27475	0.0143059
23:S;	Q20588	Translation machinery-associated protein 7 homolog	F49C12.11	0.716511	0.0143059
29:S;	Q8WTM0	Protein Y45G5AL.1, isoform b	CELE_Y45G5AL.1	1.7931	0.0143059
812:S;816:S;	Q21605	Protein ZBP-1, isoform a	zbp-1	1.775	0.0143059
22:S;	Q18091	Protein C18E9.5	C18E9.5	0.663043	0.0143059
251:S;254:S;	G5ECW0	Protein NCX-3	ncx-3	1.55556	0.0143059
235:S;237:S;	Q6A2D2	Protein HPO-34, isoform c	hpo-34	0.645349	0.0143059
1049:S;	G5EFJ0	Kinesin-like protein	klp-12	1.41497	0.0143059
374:S;	Q7JKP6	Protein HSR-9	hsr-9	0.57197	0.0143059
335:S;338:T;	B3WFT8	Protein C14F11.4, isoform a	C14F11.4	0.559211	0.0143059
324:S;	B3WFT8	Protein C14F11.4, isoform a	C14F11.4	0.544248	0.0143059
82:S;85:S;	Q95XM1	Protein Y71G12B.3	CELE_Y71G12B.3	0.408377	0.0143059
35:T;	Q9XVX7	Protein K03H1.12	CELE_K03H1.12	0.318456	0.0143059
1346:S;	Q6A2D2	Protein HPO-34, isoform c	hpo-34	0.749035	0.0151584
1497:S;	D0VWL6	Protein FLN-2, isoform a	fln-2	1.32243	0.0151584
894:T;	D5MCN2	La-related protein 1	larp-1	0.886926	0.0157143
955:S;	Q09600	Vacuolar protein sorting-associated protein 11 homolog	vps-11	2.11765	0.01623
1196:S;	G5ED39	Protein SEP-1	1-Sep	0.469194	0.0162936
204:S;205:T;	O17859	Protein F32H2.7	CELE_F32H2.7	0.362509	0.0162936
122:S;	Q9NAQ2	Protein JC8.2	CELE_JC8.2	0.721649	0.0163943
34:S;38:S;	G5EFG4	Protein ABCF-2	abcf-2	1.42857	0.0167034
453:S;	Q10651	Beta-amyloid-like protein	apl-1	1.26316	0.0168046
706:S;708:S;717:T;	Q18782	Protein C52E12.1	C52E12.1	0.745192	0.0172352
501:S;	Q5CCJ2	Putative rRNA methyltransferase	CELE_H06I04.3	0.645283	0.0172352
1479:T;	Q5PY59	Kettin	ketn-1	1.18462	0.0172778
79:S;81:S;	Q17636	Protein C04G6.4	C04G6.4	2.56356	0.0174171
543:S;	Q94050	Protein SNA-2	sna-2	0.85641	0.0174171
293:S;	Q19789	Protein F25H8.1, isoform a	CELE_F25H8.1	0.536082	0.0176221
269:S;	Q86CZ7	Protein TAG-273, isoform b	tag-273	1.2	0.0178923
295:S;	G4RYA5	Protein F38A1.8	CELE_F38A1.8	0.919708	0.018163
283:S;	Q21215	Guanine nucleotide-binding protein subunit beta-2-like 1	rack-1	0.885572	0.0184221
112:S;116:T;	Q09409	Protein CID-1	cid-1	0.783951	0.018533
85:S;	Q9N537	Protein SZY-2	szy-2	1.77215	0.018533
162:S;167:S;	P34703	Suppressor of Ty 6 homolog	emb-5	0.564516	0.018533
1475:S;	G5EBP4	Protein FRM-1, isoform e	frm-1	1.39189	0.018533
15:S;	Q9GZH3	Inosine-5'-monophosphate dehydrogenase	T22D1.3	0.650367	0.0190165
485:S;	Q9XXT5	Protein LPIN-1	lpin-1	1.38125	0.0190165
220:T;	Q21351	Protein GTBP-1	gtbp-1	0.498423	0.0190165
163:S;	P91306	Protein CEY-2	cey-2	0.323232	0.0190165
9:S;	Q95XD3	Biogenesis of lysosome-related organelles complex 1 subunit 2	blos-2	1.18939	0.0191725
19:S;	O18212	Protein YIPF	CELE_Y53C12A.3	1.18345	0.0191725
878:S;	O16720	Protein argonaute	alg-2	0.839286	0.0197006
1090:S;	Q95XP5	Calcium-transporting ATPase	mca-3	0.861878	0.0199645
55:S;	Q20866	Protein F56C9.8	CELE_F56C9.8	1.35185	0.0199645
60:S;	Q4R169	Protein Y54G2A.41	CELE_Y54G2A.41	0.7875	0.0201368
143:S;148:T;	H2L0D2	Protein H28G03.2, isoform a	CELE_H28G03.2	0.893855	0.0201368
325:T;	Q9TW45	Serine/threonine-protein kinase par-1	par-1	1.18681	0.0201368
3400:T;3402:S;	G5EBP4	Protein FRM-1, isoform e	frm-1	1.225	0.0201368
22:S;24:S;	G5ED17	Protein HPO-11	hpo-11	0.928571	0.0201368
204:S;	O17406	Protein ATTF-2	attf-2	0.643312	0.0201368
495:S;	Q23356	Serine/threonine-protein kinase mig-15	mig-15	1.47701	0.0201368
252:S;	Q9U2L2	Protein Y39C12A.1	CELE_Y39C12A.1	1.4251	0.0201368
774:S;	O18218	Protein NOS-3, isoform a	nos-3	0.562827	0.0201368
71:S;72:S;	G5EBY0	RNA polymerase-associated protein RTF1 homolog	rtfo-1	0.493243	0.0201368
68:T;	G5EE04	Protein HIP-1	hip-1	1.18056	0.0208793
46:S;	Q20932	Cell adhesion protein byn-1	byn-1	1.37052	0.0209186
367:S;	O17347	Protein H42K12.3	CELE_H42K12.3	3.99655	0.0209213
2336:S;	G5EE32	Protein T04F3.1, isoform a	CELE_T04F3.1	0.799296	0.0209213
102:S;	P34437	Putative zinc finger protein F44E2.7	F44E2.7	0.80203	0.0209213
553:S;	Q95ZQ4	5'-AMP-activated protein kinase catalytic subunit alpha-2	aak-2	0.608025	0.0209213
1368:S;	Q09614	Protein patched homolog 1	ptc-1	0.575397	0.0209213
4286:S;	Q9UB28	Myotactin form B	let-805	1.38636	0.0209213
352:S;	Q19210	Protein F08G12.1	CELE_F08G12.1	1.33333	0.0209213
39:S;	Q17339	Female germline-specific tumor suppressor gld-1	gld-1	0.434174	0.0209213
16:S;	P34712	Multidrug resistance protein pgp-1	pgp-1	0.330657	0.0209213
195:S;	G5EBZ4	Protein let-418	let-418	0.6875	0.0215717
146:S;	Q10033	Uncharacterized protein F15G9.1	F15G9.1	0.898148	0.0216932
136:S;	Q9N537	Protein SZY-2	szy-2	1.13333	0.0233422
113:S;115:S;	P91136	Nucleolar complex protein 3 homolog	C37H5.5	0.674603	0.0233422
650:S;	Q21210	Protein K04C2.2	CELE_K04C2.2	0.571429	0.0233422
1028:S;	Q6A2D2	Protein HPO-34, isoform c	hpo-34	0.772727	0.0238684
561:S;	G5EDV0	Protein E01G4.6	CELE_E01G4.6	0.682158	0.0252603
1242:T;1243:S;	D0VWL6	Protein FLN-2, isoform a	fln-2	3.05208	0.0253473
84:S;87:S;	P91185	Protein C53C11.2	C53C11.2	2.55932	0.0253473
321:S;	Q19672	Protein RDE-2, isoform a	rde-2	0.730769	0.0253473
161:S;	Q5ZR77	Protein R02F11.3, isoform b	CELE_R02F11.3	1.14607	0.0253473
4:S;	H2FLK5	Protein LEA-1, isoform g	lea-1	0.764151	0.0253473
222:S;	Q95XT5	Protein TRAP-1	trap-1	0.813397	0.0253473
8:S;	Q20711	Protein F53B3.6	CELE_F53B3.6	1.76404	0.0253473
1089:S;	Q18657	Protein WNK-1, isoform a	wnk-1	0.701754	0.0253473
536:S;	O62185	Protein RSR-1	rsr-1	0.689655	0.0253473
56:S;	G5EDH9	Protein LEA-1, isoform b	lea-1	1.65672	0.0253473
308:S;	Q09936	Uncharacterized protein C53C9.2	C53C9.2	0.681159	0.0253473
410:S;414:S;	Q5FC83	Protein ATX-2, isoform b	atx-2	1.56731	0.0253473
419:S;	Q9XXT5	Protein LPIN-1	lpin-1	1.52113	0.0253473
2283:T;	H2L0I2	Protein LFI-1, isoform a	lfi-1	1.5	0.0253473
922:S;	Q20937	NTL-1a	let-711	1.49206	0.0253473
204:S;	Q21892	Protein R102.6	CELE_R102.6	1.43307	0.0253473
3912:S;	O01808	Protein C44E4.1, isoform a	C44E4.1	1.4	0.0253473
195:S;	Q19266	Protein kinase C-like 3	pkc-3	1.37805	0.0253473
303:S;	Q21938	Protein R11D1.10, isoform a	CELE_R11D1.10	1.35052	0.0253473
669:S;672:S;	G5EDF9	ABC transporter PGP-2	pgp-2	1.3299	0.0253473
41:T;	H2FLK3	Protein LEA-1, isoform h	lea-1	0.83871	0.0255737
91:S;	Q1NZ17	Protein R31.2, isoform c	CELE_R31.2	1.32258	0.0263877
529:S;	Q8MPW0	Protein DEL-6, isoform b	del-6	0.910891	0.0264293
196:S;	Q93655	Sodium-dependent low-affinity dicarboxylate transporter 1	nac-1	0.851613	0.0268855
284:S;	Q3Y409	Protein LMD-3, isoform c	lmd-3	2.11927	0.0272484
15:S;	G5EDA7	Protein C06H5.6, isoform a	C06H5.6	0.716912	0.0274863
54:S;	Q9U1U3	Protein Y69H2.7, isoform a	CELE_Y69H2.7	0.716814	0.0274863
626:S;627:S;	Q11107	Zinc finger protein lin-13	lin-13	0.800926	0.0274863
1021:S;1045:T;	Q10025	Degenerin-like protein T28D9.7	T28D9.7	1.1773	0.0274863
740:S;	Q23260	Protein ZC373.4	CELE_ZC373.4	0.611732	0.0274863
123:T;	Q23312	40S ribosomal protein S7	rps-7	0.557312	0.0274863
1117:S;	O61802	Protein H11E01.3	CELE_H11E01.3	0.810811	0.0281858
216:S;	Q23166	Protein W04G3.5, isoform a	CELE_W04G3.5	1.2	0.0281858
274:T;	Q20621	Protein F49E2.2, isoform a	CELE_F49E2.2	1.57018	0.0281858
7:S;	P49041	40S ribosomal protein S5	rps-5	0.379447	0.0281858
1895:S;1898:S;	Q21281	Transmembrane matrix receptor MUP-4	mup-4	1.29139	0.0281858
653:S;	Q18496	Acetyl-coenzyme A synthetase	acs-19	2.15385	0.028351
434:S;	Q9BI71	Protein EPN-1, isoform b	epn-1	1.1619	0.028351
254:T;	P34618	Chromo domain-containing protein cec-1	cec-1	1.27966	0.0284597
265:T;	O61843	Protein UNC-57, isoform a	unc-57	1.48101	0.0284597
359:T;363:T;	O61787	Innexin-16	inx-16	2.18182	0.0303685
1008:S;1010:S;	G5EDY1	Protein T11G6.5, isoform a	CELE_T11G6.5	0.86747	0.0303828
6713:S;	Q17490	Protein UNC-44, isoform f	unc-44	1.21008	0.0303828
136:S;144:S;	G5EF97	Protein SFA-1	sfa-1	0.818605	0.0303828
369:S;371:S;	Q17414	Protein B0001.5	B0001.5	0.883333	0.0312322
776:S;	O45541	Protein F49E2.5, isoform c	CELE_F49E2.5	1.15044	0.0317949
35:S;	Q9TYQ5	Protein LIN-33, isoform a	lin-33	1.15942	0.0318029
136:S;	G5EDQ2	High mobility group protein I beta	hmg-12	0.864198	0.0318029
331:S;	Q20898	Protein IFET-1	ifet-1	1.23618	0.0321246
509:S;	P35449	Probable Na(+)/H(+) antiporter nhx-9	nhx-9	0.841121	0.0330063
58:S;	G5EBW6	Protein LEA-1, isoform d	lea-1	1.08075	0.0330063
1871:S;	G5EBP4	Protein FRM-1, isoform e	frm-1	1.15385	0.0330063
23:S;	Q8I4H0	Protein DAB-1, isoform a	dab-1	1.14141	0.03316
249:T;	Q21004	Protein AMPH-1	amph-1	1.22124	0.03316
152:S;	Q19375	IWS1-like protein	iws-1	0.74359	0.0333108
348:S;	Q7KNM6	Protein NPA-1, isoform c	npa-1	5.18868	0.0338949
18:S;	G5EDZ6	Protein C01B4.7	C01B4.7	4.20769	0.0338949
1068:S;	Q9U280	Phospholipid-transporting ATPase tat-1	tat-1	3.62903	0.0338949
95:S;	Q5TYL1	Protein M01H9.3, isoform c	CELE_M01H9.3	3.57692	0.0338949
263:S;	B2MZD0	Protein VHA-7, isoform b	vha-7	0.75	0.0338949
721:S;	Q7KNM6	Protein NPA-1, isoform c	npa-1	2.90141	0.0338949
66:S;	Q20753	Protein F54C9.3	CELE_F54C9.3	2.36111	0.0338949
301:S;304:S;	O45380	Alpha,alpha-trehalose-phosphate synthase [UDP-forming] 2	tps-2	2.26344	0.0338949
455:S;	G5EF84	Protein GIP-2	gip-2	0.735294	0.0338949
421:T;422:S;	Q9XXT5	Protein LPIN-1	lpin-1	2.1371	0.0338949
82:S;87:S;	P91185	Protein C53C11.2	C53C11.2	2.11594	0.0338949
568:S;	Q966E7	Protein Y104H12D.3, isoform a	CELE_Y104H12D.3	2.09375	0.0338949
246:S;	Q09517	Very-long-chain 3-oxooacyl-coA reductase let-767	let-767	0.727273	0.0338949
55:S;	P90758	Protein C27A7.5, isoform a	C27A7.5	2	0.0338949
282:S;	Q17848	Probable type I inositol 1,4,5-trisphosphate 5-phosphatase	ipp-5	2	0.0338949
262:S;	G5ECH1	Protein F43G9.12, isoform a	CELE_F43G9.12	0.717593	0.0338949
1413:S;	G5EC05	Protein EVL-14	evl-14	0.711864	0.0338949
274:S;	Q8I4J5	Protein CIDS-2, isoform b	cids-2	0.710526	0.0338949
341:S;345:S;	O76337	Cell death protein 6	ced-6	1.81884	0.0338949
134:S;	D7SFL2	Protein AMPD-1, isoform b	ampd-1	1.81154	0.0338949
626:T;	O76360	cGMP-dependent protein kinase egl-4	egl-4	1.18634	0.0338949
1243:S;	D0VWL6	Protein FLN-2, isoform a	fln-2	1.75	0.0338949
675:S;	Q9XU12	Kinesin-like protein	klp-7	0.865741	0.0338949
1955:S;	G5EBY3	Protein NMY-2	nmy-2	1.20349	0.0338949
2374:S;	G5EE32	Protein T04F3.1, isoform a	CELE_T04F3.1	0.819277	0.0338949
283:T;	Q5PY59	Kettin	ketn-1	1.28333	0.0338949
430:T;	Q8MXJ1	Protein T23E7.2, isoform e	CELE_T23E7.2	0.78022	0.0338949
510:S;	Q9XW63	Protein Y75B8A.24	CELE_Y75B8A.24	1.15541	0.0338949
992:S;997:T;998:S;	G5EES3	Protein argonaute	alg-1	1.10989	0.0338949
45:S;49:S;52:S;	P90901	Intermediate filament protein ifa-1	ifa-1	0.703704	0.0338949
106:S;	P46582	Uncharacterized protein C34E10.8	C34E10.8	0.875	0.0338949
48:S;	H2KYX4	Protein C23H3.2, isoform a	C23H3.2	1.71196	0.0338949
206:S;	Q9XW03	Protein Y54G11A.2	CELE_Y54G11A.2	0.886986	0.0338949
214:T;215:T;	Q20870	DAZ1_CAEEL DAZ protein 1	daz-1	0.696875	0.0338949
2274:S;	G5EE32	Protein T04F3.1, isoform a	CELE_T04F3.1	0.770833	0.0338949
845:T;849:S;	Q9U2T9	Protein ITSN-1, isoform a	itsn-1	0.817308	0.0338949
91:S;	Q27GV3	Protein ZK688.11	CELE_ZK688.11	1.2375	0.0338949
462:S;	O61802	Protein H11E01.3	CELE_H11E01.3	0.815789	0.0338949
151:T;155:S;	O01810	Protein W02D3.4	CELE_W02D3.4	0.776978	0.0338949
17:S;	P47991	60S ribosomal protein L6	rpl-6	0.778261	0.0338949
410:T;	Q23398	Protein ZK1127.6	CELE_ZK1127.6	0.767677	0.0338949
274:S;	Q4W5P0	Protein SQD-1, isoform b	sqd-1	1.65311	0.0338949
480:S;	Q9GYQ9	Protein NTL-4, isoform a	ntl-4	0.685185	0.0338949
182:S;	Q10033	Uncharacterized protein F15G9.1	F15G9.1	1.63684	0.0338949
434:S;	Q20733	Protein SAEG-1, isoform a	saeg-1	0.856	0.0338949
1848:S;1858:S;	O01761	Muscle M-line assembly protein unc-89	unc-89	0.862745	0.0338949
33:S;	Q21502	MOG interacting and ectopic P-granules protein 1	mep-1	0.815789	0.0338949
15:S;	Q09592	Protein M106.2	CELE_M106.2	0.829545	0.0338949
34:S;	Q9Y041	Homogentisate 1,2-dioxygenase	hgo-1	1.60119	0.0338949
344:S;347:S;	P46580	Protein arginine N-methyltransferase 5	prmt-5	0.796703	0.0338949
287:S;	Q19491	Protein RSD-6	rsd-6	0.792929	0.0338949
348:T;	Q8MXJ1	Protein T23E7.2, isoform e	CELE_T23E7.2	0.921053	0.0338949
509:S;	G5EC30	Anion transporter SULP-7d	sulp-7	0.808511	0.0338949
51:S;	Q09475	Uncharacterized helicase C28H8.3	C28H8.3	1.25	0.0338949
168:S;	G5EBP5	Protein ZC247.1	CELE_ZC247.1	1.20652	0.0338949
669:S;	Q22712	Myotubularin-related protein 3	mtm-3	0.826316	0.0338949
172:T;	Q965K2	Protein F53H1.1, isoform a	CELE_F53H1.1	0.678571	0.0338949
135:S;	Q9BKQ7	Protein Y67D2.7	CELE_Y67D2.7	0.677273	0.0338949
751:S;	G5EE16	Protein C44H4.4	C44H4.4	1.56842	0.0338949
28:S;	P46580	Protein arginine N-methyltransferase 5	prmt-5	0.664706	0.0338949
181:S;	O16265	Protein F40A3.2	CELE_F40A3.2	1.55469	0.0338949
54:T;	Q22144	Protein T04A8.8	CELE_T04A8.8	0.661184	0.0338949
482:S;	Q22409	Protein T11G6.2, isoform a	CELE_T11G6.2	1.54497	0.0338949
19:S;	Q19324	Protein RPN-5	rpn-5	0.65748	0.0338949
390:S;	Q19848	Serine/threonine-protein kinase VRK1	vrk-1	0.655172	0.0338949
60:S;	O62203	Protein F32B4.4, isoform a	CELE_F32B4.4	0.649194	0.0338949
1096:S;	Q9U280	Phospholipid-transporting ATPase tat-1	tat-1	1.50714	0.0338949
12:S;17:S;	P91988	Protein F25H9.6	CELE_F25H9.6	0.644231	0.0338949
124:S;	Q23419	Protein TBC-2	tbc-2	1.4918	0.0338949
315:S;	Q3Y409	Protein LMD-3, isoform c	lmd-3	1.48851	0.0338949
38:S;	P61866	60S ribosomal protein L12	rpl-12	0.633333	0.0338949
221:S;	Q95XT5	Protein TRAP-1	trap-1	0.62906	0.0338949
597:T;601:S;	Q95ZQ4	5'-AMP-activated protein kinase catalytic subunit alpha-2	aak-2	1.46774	0.0338949
84:S;85:S;	Q09622	Pumilio domain-containing protein 12	puf-12	0.615506	0.0338949
68:S;	Q7KQ33	Protein F23F1.10	CELE_F23F1.10	0.61413	0.0338949
2:S;	Q19056	Protein E04F6.4	CELE_E04F6.4	1.46269	0.0338949
182:S;	Q22257	Protein HCP-2	hcp-2	0.604369	0.0338949
570:S;	Q95ZQ4	5'-AMP-activated protein kinase catalytic subunit alpha-2	aak-2	1.43506	0.0338949
351:S;353:S;	Q9XWK4	Protein Y54E5A.7, isoform a	CELE_Y54E5A.7	1.41935	0.0338949
34:S;35:S;	Q09225	Nose resistant to fluoxetine protein 6	nrf-6	0.574627	0.0338949
811:S;	Q18034	Transcriptional repressor NF-X1 homolog	nfx-1	0.56639	0.0338949
984:T;	G5ECL4	BAM-2	bam-2	1.39815	0.0338949
74:S;	Q8ITV3	Protein Y25C1A.8, isoform b	CELE_Y25C1A.8	0.557229	0.0338949
273:S;	Q9U255	Protein Y52B11A.10	CELE_Y52B11A.10	0.545872	0.0338949
1047:S;1049:S;	G5EFJ0	Kinesin-like protein	klp-12	1.36328	0.0338949
29:S;	G5EC75	Chloride channel protein	clh-6	1.36207	0.0338949
104:S;	Q9N3P1	Protein Y48G1C.1	CELE_Y48G1C.1	0.526042	0.0338949
528:S;	O61711	Protein RNP-8, isoform a	rnp-8	0.518809	0.0338949
625:T;629:S;	O44476	Ribonuclease Z	hoe-1	0.513559	0.0338949
201:S;	Q22290	Protein T07C4.3, isoform a	CELE_T07C4.3	0.497917	0.0338949
20:T;	P34431	Retrotransposon-like protein 1	retr-1	0.489362	0.0338949
977:S;	Q2EEN1	Protein RSD-2, isoform b	rsd-2	1.33766	0.0338949
584:S;	Q9NAD6	Signal transducer and activator of transcription 1	sta-1	1.33621	0.0338949
490:S;	Q95Q79	Protein FRM-4, isoform b	frm-4	1.33036	0.0338949
45:S;	O17610	Protein CKA-1, isoform a	cka-1	0.465347	0.0338949
683:S;	Q20833	Protein F55D12.2, isoform a	CELE_F55D12.2	1.32432	0.0338949
89:S;	O01868	60S ribosomal protein L24	rpl-24.1	0.417889	0.0338949
164:T;	Q21910	Protein R10E9.2	CELE_R10E9.2	0.408	0.0338949
107:S;	P90961	Protein CLIC-1	clic-1	1.31548	0.0338949
191:S;	O44144	Protein PERM-4	perm-4	0.337963	0.0338949
8:S;	Q18595	Protein C44B7.6, isoform a	C44B7.6	1.30263	0.0338949
1510:S;	D0VWL6	Protein FLN-2, isoform a	fln-2	1.30114	0.0338949
307:S;309:S;	G5EGS5	Protein GBF-1, isoform a	gbf-1	1.30093	0.0338949
683:S;	G5ECB7	Sodium/hydrogen exchanger	nhx-4	1.29577	0.0338949
56:S;	Q9U2G4	Protein PUF-3	puf-3	0.228346	0.0338949
172:S;	G5EE90	Protein F09B9.4	CELE_F09B9.4	1.1453	0.0346106
556:S;	Q21921	NAD-dependent protein deacetylase sir-2.1	sir-2.1	0.879121	0.0346106
96:S;	P98080	Cytochrome b-c1 complex subunit 1, mitochondrial	ucr-1	0.736	0.0357638
318:S;	P90980	Protein kinase C-like 2	pkc-2	1.17347	0.0368884
347:S;	Q9N3S4	Protein RNP-6, isoform b	rnp-6	0.742268	0.0373364
380:S;	Q22918	Eukaryotic translation initiation factor 5	C37C3.2	0.735751	0.037373
34:S;	O44399	Protein F37C4.4, isoform a	CELE_F37C4.4	1.62896	0.037373
478:S;	Q10901	Excitatory amino acid transporter	glt-1	1.34682	0.037373
54:S;	Q18885	Transcription factor BTF3 homolog	icd-1	0.793333	0.0374975
1146:S;	C1P660	Protein MLT-11, isoform e	mlt-11	2.36893	0.0376353
238:S;242:S;	Q9NAH1	DNA polymerase	CELE_Y47D3A.29	0.733871	0.0376353
73:S;	Q19425	Putative amino acid permease F13H10.3	F13H10.3	2.06711	0.0376353
187:S;	P91348	Protein F55F8.9, isoform a	CELE_F55F8.9	1.16564	0.0376353
699:S;701:S;	Q23255	Double-strand break repair protein mre-11	mre-11	0.761062	0.0388671
445:S;	O02238	Protein PQN-27, isoform a	pqn-27	0.864583	0.0388671
222:S;224:S;	Q09237	GYF domain-containing protein C18H9.3	C18H9.3/C18H9.2	0.856115	0.0390083
1013:S;	Q8ITY8	Protein R148.3, isoform b	CELE_R148.3	1.11382	0.0400151
176:T;	O02328	Eukaryotic translation initiation factor 3 subunit C	eif-3.C	0.920455	0.040424
632:T;	Q21478	Protein IPLA-1, isoform a	ipla-1	1.17308	0.040424
10:S;	Q9XWX6	Protein Y43F8B.2, isoform b	CELE_Y43F8B.2	1.305	0.0415401
189:S;197:T;	Q7JLB1	Reticulon-like protein	ret-1	1.16049	0.0422601
436:S;	Q22566	Bestrophin homolog 17	best-17	1.15789	0.0423571
242:S;	Q9N419	Protein NSY-4	nsy-4	1.27612	0.0428256
1337:S;	G5ECH5	Protein PPFR-1, isoform d	ppfr-1	0.712329	0.0433081
163:S;171:S;	P91306	Protein CEY-2	cey-2	0.526923	0.0433081
398:S;	Q21443	Lamin-1	lmn-1	1.31452	0.0433081
8:S;	Q86D00	Protein ZK809.8, isoform a	CELE_ZK809.8	1.20588	0.0443072
1032:S;	G5EGS5	Protein GBF-1, isoform a	gbf-1	2.24528	0.0446097
348:S;	P91501	Protein T27A3.7	CELE_T27A3.7	0.727273	0.0446097
63:S;	Q94216	Protein DNJ-11	dnj-11	0.563348	0.0446097
154:S;161:S;	Q9U1W1	Protein TFG-1	tfg-1	1.21711	0.0448623
3257:S;	G5ECG8	Protein VAB-10, isoform e	vab-10	1.11465	0.0453879
121:S;	Q21742	Protein R05F9.6	CELE_R05F9.6	0.895349	0.0453879
235:T;	P21137	cAMP-dependent protein kinase catalytic subunit	kin-1	1.17857	0.0453879
2254:S;	Q9U9J8	Beta-G spectrin	unc-70	0.766467	0.0453879
295:T;	Q93712	Protein MFAP-1	mfap-1	0.740741	0.0455003
49:S;	Q9BKU3	Protein Y37E3.10, isoform a	CELE_Y37E3.10	1.81818	0.0455003
208:S;210:T;	Q9N4I3	Protein Y71F9AL.9	CELE_Y71F9AL.9	0.8	0.0455003
3588:S;	G5EBP4	Protein FRM-1, isoform e	frm-1	1.15	0.0455003
151:S;	Q9BKP3	Protein LET-805, isoform c	let-805	1.11111	0.0455003
68:S;	O18221	Protein TAG-273, isoform a	tag-273	0.835681	0.0471939
355:S;	Q9XW27	Protein Y40B1A.3, isoform a	CELE_Y40B1A.3	0.857143	0.0472018
321:S;	Q9BKP3	Protein LET-805, isoform c	let-805	1.44681	0.0472018
543:S;	Q8MPW0	Protein DEL-6, isoform b	del-6	1.23483	0.0479128
323:S;	D5MCN2	La-related protein 1	larp-1	0.832461	0.0482322
253:S;	Q20898	Protein IFET-1	ifet-1	0.891304	0.0485396
353:S;	Q65XX8	Protein MVK-1, isoform c	mvk-1	1.24415	0.0485396
421:S;	O16303	Protein DNJ-19	dnj-19	0.706806	0.0491408
198:S;	O45551	Eukaryotic translation initiation factor 4E-1	ife-1	0.780702	0.0491408
25:S;	G5ECL1	Protein M05D6.2	CELE_M05D6.2	0.949153	0.0491408
1184:S;1188:S;	B3WFV9	Protein ABTS-1, isoform c	abts-1	1.62712	0.0491408
1156:S;	O61802	Protein H11E01.3	CELE_H11E01.3	0.931579	0.0491408
149:T;162:S;	G5EDQ2	High mobility group protein I beta	hmg-12	1.38	0.0492217
78:S;81:S;	Q5TYL1	Protein M01H9.3, isoform c	CELE_M01H9.3	4.72727	0.0495346
51:S;55:S;	Q9XWX6	Protein Y43F8B.2, isoform b	CELE_Y43F8B.2	3.27184	0.0495346
1099:S;1102:S;1105:S;	Q95XP5	Calcium-transporting ATPase	mca-3	0.747253	0.0495346
79:S;	P34283	Uncharacterized protein C02F5.6	C02F5.6	0.746479	0.0495346
1062:S;	Q22847	Protein T28C6.7, isoform a	CELE_T28C6.7	2.50649	0.0495346
211:S;	G5EBY3	Protein NMY-2	nmy-2	0.727273	0.0495346
917:S;	Q7K714	Protein CEH-100, isoform b	ceh-100	0.719512	0.0495346
56:S;	Q7JLW3	Protein F09A5.4, isoform b	CELE_F09A5.4	1.92188	0.0495346
171:S;	Q10000	Transmembrane protein 144 homolog	R144.6	1.81481	0.0495346
983:S;	Q10925	Tyrosine-protein kinase sid-3	sid-3	1.77778	0.0495346
319:S;	Q23647	Protein HPO-40	hpo-40	0.703971	0.0495346
70:S;	F5GUG6	Protein W05B5.1, isoform a	CELE_W05B5.1	1.73626	0.0495346
111:S;113:T;	Q9U2D6	Protein CNP-2	cnp-2	0.702247	0.0495346
655:S;	Q23243	Protein MORC-1	morc-1	0.695	0.0495346
187:S;	P50432	Serine hydroxymethyltransferase	mel-32	0.688525	0.0495346
419:S;	G5EDA8	Protein Y45F10B.13, isoform a	CELE_Y45F10B.13	1.59124	0.0495346
61:S;	P50140	Chaperonin homolog Hsp-60, mitochondrial	hsp-60	0.678363	0.0495346
40:S;	Q95XQ8	Protein MCM-4, isoform a	mcm-4	0.666667	0.0495346
4310:T;4311:S;	Q17490	Protein UNC-44, isoform f	unc-44	1.12676	0.0495346
1693:S;1703:S;	O01761	Muscle M-line assembly protein unc-89	unc-89	1.23729	0.0495346
146:S;	F0IWT2	Protein HUM-7, isoform a	hum-7	0.851064	0.0495346
5118:S;	Q17490	Protein UNC-44, isoform f	unc-44	0.89899	0.0495346
7:S;	Q20375	Serine palmitoyltransferase 2	sptl-2	0.66242	0.0495346
1714:S;	D0VWL6	Protein FLN-2, isoform a	fln-2	1.08475	0.0495346
50:S;53:S;	P90900	Intermediate filament protein ifa-4	ifa-4	1.24545	0.0495346
107:S;	Q20720	Protein F53F4.11	CELE_F53F4.11	0.657895	0.0495346
1767:S;	Q21480	Protein ATG-2	atg-2	1.20909	0.0495346
1871:S;	Q21480	Protein ATG-2	atg-2	1.54444	0.0495346
32:S;	Q18074	Protein C18B2.3	C18B2.3	1.1828	0.0495346
463:S;	Q9U2A6	Protein EFHD-1, isoform a	efhd-1	1.25926	0.0495346
793:S;796:S;	Q7JPE2	Protein CPNA-1, isoform a	cpna-1	0.858696	0.0495346
849:S;	Q23238	Protein ULP-2	ulp-2	0.782178	0.0495346
11:S;	S6EZL6	Protein EAT-17, isoform a	eat-17	1.26136	0.0495346
872:S;	Q21531	Protein IFG-1, isoform a	ifg-1	0.789773	0.0495346
642:S;	O44476	Ribonuclease Z	hoe-1	0.64186	0.0495346
98:S;	P37806	Protein unc-87	unc-87	0.64	0.0495346
1691:T;1701:S;	Q19663	Protein F21C10.7	CELE_F21C10.7	1.46875	0.0495346
524:S;	P46822	Kinesin light chain	klc-2	1.45455	0.0495346
85:S;	Q20448	Protein ZTF-7	ztf-7	1.44048	0.0495346
717:S;724:S;	O44760	Protein LARP-5, isoform a	larp-5	0.606452	0.0495346
634:S;	Q8MXJ1	Protein T23E7.2, isoform e	CELE_T23E7.2	1.4386	0.0495346
480:S;	P52713	Probable methylmalonate-semialdehyde dehydrogenase [acylating], mitochondrial	alh-8	0.573991	0.0495346
390:S;	Q20483	Protein TAG-257	tag-257	1.392	0.0495346
37:S;	Q18599	Protein C44B7.10	C44B7.10	1.3871	0.0495346
53:S;	Q9XVP2	Protein F36A2.12	CELE_F36A2.12	0.548077	0.0495346
575:S;	Q95Y84	Protein HCP-6, isoform b	hcp-6	0.5375	0.0495346
35:S;	Q09225	Nose resistant to fluoxetine protein 6	nrf-6	0.518248	0.0495346
33:Y;	P34556	Cyclin-dependent kinase 1	cdk-1	0.507109	0.0495346
209:S;	Q19052	Eukaryotic translation initiation factor 2A	E04D5.1	0.480826	0.0495346
803:S;	Q09409	Protein CID-1	cid-1	0.479839	0.0495346
335:S;338:S;	G5EBW6	Protein LEA-1, isoform d	lea-1	1.32836	0.0495346
584:S;588:S;	Q8T666	CUP-5L	cup-5	1.32787	0.0495346
61:S;	Q25AR8	Protein UNC-61, isoform c	unc-61	0.465517	0.0495346
204:S;	Q9N303	Protein DEPS-1, isoform a	deps-1	0.457143	0.0495346
302:S;	Q20846	Protein F55G1.6	CELE_F55G1.6	0.455399	0.0495346
10:S;11:S;	Q9U1Y5	Serine/threonine-protein kinase chk-2	chk-2	0.390382	0.0495346
40:S;	O76717	Protein F36H12.4	CELE_F36H12.4	0.351499	0.0495346
251:S;	Q18167	Protein SMZ-1	smz-1	0.305732	0.0495346
345:S;348:S;	O16850	Forkhead box protein O	daf-16	0.252475	0.0495346
166:T;	O02249	Protein F23B2.7, isoform a	CELE_F23B2.7	0.247917	0.0495346
646:S;	Q9U1Q4	Valine--tRNA ligase	vrs-2	0.210191	0.0495346
76:S;	Q17626	Protein C04G2.8	C04G2.8	0.190722	0.0495346
81:S;	P91026	Protein C10G11.9	C10G11.9	0.175182	0.0495346
922:S;	Q21531	Protein IFG-1, isoform a	ifg-1	0.770492	0.0500435
54:S;	Q7JL61	Protein UNC-76, isoform b	unc-76	0.783019	0.0500435
1385:S;	O01761	Muscle M-line assembly protein unc-89	unc-89	0.843137	0.0500435
642:S;	O02329	Protein LRON-9, isoform a	lron-9	1.40945	0.0500435
129:S;	Q20199	Protein F39H12.3	CELE_F39H12.3	1.12308	0.0515127
48:S;	Q9U2C7	Oxysterol-binding protein	obr-1	1.77119	0.0518299
280:S;	Q2A949	Protein PHF-10, isoform a	phf-10	0.847458	0.0518299
1358:S;	G5EBP4	Protein FRM-1, isoform e	frm-1	1.17606	0.0518299
26:S;	O76566	Protein UNC-96, isoform a	unc-96	0.662791	0.0518299
641:S;	P34331	Serine/threonine-protein kinase plk-1	plk-1	1.36667	0.0518299
247:S;	G5EFW0	Protein T12G3.7	CELE_T12G3.7	1.30769	0.0518299
722:S;	H2L0E6	Protein MCT-4, isoform b	mct-4	0.848214	0.0524795
403:S;	Q21443	Lamin-1	lmn-1	1.27692	0.0526323
43:S;45:T;	O76387	Probable peptidyl-tRNA hydrolase 2	C24G6.8	0.858871	0.0526323
246:T;	Q7JLB1	Reticulon-like protein	ret-1	0.854369	0.0526323
256:S;	Q09236	Probable coatomer subunit delta	C13B9.3	1.5567	0.0526323
272:S;	O76413	Protein SYX-18	syx-18	1.43939	0.0526323
162:S;	Q22133	Protein TAG-243	tag-243	1.42697	0.0526323
590:S;	Q45EJ8	Protein LFI-1, isoform b	lfi-1	0.913462	0.0528075
159:S;	Q9XTZ2	Protein RSP-8, isoform a	rsp-8	0.794286	0.0528075
41:S;	Q23487	Protein ZK418.9, isoform a	CELE_ZK418.9	0.684211	0.0546639
45:S;49:S;	P90901	Intermediate filament protein ifa-1	ifa-1	0.736585	0.0550088
1939:S;	Q20641	Protein NMY-1	nmy-1	0.706625	0.0550088
1948:S;	P02566	Myosin-4	unc-54	1.26891	0.0550088
916:S;	D5MCN2	La-related protein 1	larp-1	0.858871	0.0550088
339:S;	O45757	Protein T06E6.1	CELE_T06E6.1	0.609394	0.0550088
307:S;	Q93896	Protein MCT-3	mct-3	0.548235	0.0550088
116:S;	Q9N455	Protein Y34D9A.8, isoform a	CELE_Y34D9A.8	1.36313	0.0550088
1428:S;	G5EC05	Protein EVL-14	evl-14	0.529197	0.0550088
9:S;	Q8ITV6	Protein Y44E3A.6, isoform b	CELE_Y44E3A.6	1.06818	0.0570399
34:S;	Q9GYR0	Protein C49H3.9	C49H3.9	0.670588	0.0576307
22:S;	P46554	Probable leucine carboxyl methyltransferase 1	B0285.4	0.845361	0.0587817
1085:S;1086:S;	Q17405	Aminopeptidase-like protein AC3.5	AC3.5	1.15415	0.0587817
816:S;	Q21605	Protein ZBP-1, isoform a	zbp-1	1.42358	0.0587817
51:S;55:S;	Q20866	Protein F56C9.8	CELE_F56C9.8	1.42169	0.0587817
626:S;	Q10128	Uncharacterized protein F56D1.2	F56D1.2	1.29825	0.0587817
474:S;	O01759	Protein PPK-1	ppk-1	1.24096	0.0596634
1353:S;	G5ECK4	Protein Y37A1B.17, isoform a	CELE_Y37A1B.17	1.1564	0.0612146
523:S;	O18178	Protein PPTR-1	pptr-1	1.03297	0.0617067
970:S;	Q8ITY8	Protein R148.3, isoform b	CELE_R148.3	1.19114	0.0617262
76:S;80:S;92:S;	G5EDQ2	High mobility group protein I beta	hmg-12	0.748663	0.0618185
301:S;308:S;	D5MCN2	La-related protein 1	larp-1	0.874346	0.0618185
905:S;907:S;	Q7JKP6	Protein HSR-9	hsr-9	0.835443	0.0632908
19:Y;	Q21219	Peptide transporter family 1	pept-1	0.76087	0.0632908
945:S;	D5MCN2	La-related protein 1	larp-1	0.792035	0.0661926
532:S;	G5EC98	CTP synthase	ctps-1	1.20805	0.0671671
205:S;	O44498	Protein SET-9	set-9	0.828947	0.067278
782:S;	Q1HAZ8	Protein F53C11.5, isoform c	CELE_F53C11.5	0.735632	0.0678892
368:S;	H2KYR1	Protein VIG-1, isoform a	vig-1	0.893617	0.0678892
248:S;	Q93896	Protein MCT-3	mct-3	0.670213	0.0678892
1005:S;	Q8T3D2	Protein T08G11.1, isoform b	CELE_T08G11.1	1.50345	0.0678892
195:S;197:S;	G5EE12	Protein CASH-1	cash-1	0.845528	0.0699544
54:S;	U4PCA8	Protein Y55F3BL.2, isoform b	CELE_Y55F3BL.2	0.913934	0.0707011
651:T;	P90980	Protein kinase C-like 2	pkc-2	0.874101	0.0707011
281:T;284:S;285:S;	Q95ZV3	Protein F13B9.1, isoform b	CELE_F13B9.1	1.19595	0.0707011
111:S;	Q9U2T9	Protein ITSN-1, isoform a	itsn-1	1.19892	0.0707011
1430:S;	P06125	Vitellogenin-5	vit-5	0.219178	0.0707011
124:S;	Q93408	Uncharacterized protein D2005.3	D2005.3	0.9375	0.0710097
57:T;	Q19969	Importin subunit alpha-3	ima-3	1.13834	0.0726009
344:S;	Q19520	Protein F17C11.10	CELE_F17C11.10	0.597826	0.0736383
426:T;430:T;	Q8MXJ1	Protein T23E7.2, isoform e	CELE_T23E7.2	1.1133	0.0741455
3433:S;	G5EBP4	Protein FRM-1, isoform e	frm-1	0.824742	0.0741455
207:S;	G5EDQ2	High mobility group protein I beta	hmg-12	0.851163	0.0741993
5530:S;	Q17490	Protein UNC-44, isoform f	unc-44	0.834437	0.0745316
565:S;	Q19266	Protein kinase C-like 3	pkc-3	1.07955	0.0756221
412:S;	G5EDV0	Protein E01G4.6	CELE_E01G4.6	2.33125	0.0758002
467:S;	P90970	Golgin-84	T24B1.1	2.35106	0.0770999
373:S;375:S;	Q966L6	Protein LET-504	let-504	0.726562	0.0770999
654:S;	Q9U2D9	Glycogen [starch] synthase	gsy-1	1.86585	0.0770999
337:S;	Q23624	Protein ZK829.7	CELE_ZK829.7	1.86076	0.0770999
581:S;	Q9GZH4	Dolichyl-diphosphooligosaccharide--protein glycosyltransferase subunit 1	ribo-1	0.705674	0.0770999
809:T;	Q8MXJ1	Protein T23E7.2, isoform e	CELE_T23E7.2	1.74419	0.0770999
206:S;	Q19819	Protein TAG-340	tag-340	1.71831	0.0770999
133:Y;	Q8IAA6	Protein Y47G6A.5, isoform b	CELE_Y47G6A.5	1.71739	0.0770999
282:S;	P90904	Protein K02B12.7	CELE_K02B12.7	1.6306	0.0770999
471:S;	Q17602	Protein NPP-14	npp-14	0.682353	0.0770999
563:S;	Q9U539	Organic cation transporter 1	1-Oct	0.669173	0.0770999
49:S;	P90901	Intermediate filament protein ifa-1	ifa-1	0.66875	0.0770999
234:S;237:S;	O62444	Protein Y41E3.7, isoform a	CELE_Y41E3.7	1.17857	0.0770999
64:S;	Q95Y67	Protein PES-4	pes-4	0.646739	0.0770999
49:S;	O16583	Protein C33C12.10	C33C12.10	1.21053	0.0770999
1963:S;1964:S;	Q9TW65	Dystrophin-1	dys-1	0.905063	0.0770999
14:S;16:S;	P19625	Myosin regulatory light chain 1	mlc-1	1.13433	0.0770999
126:S;	Q23419	Protein TBC-2	tbc-2	1.26718	0.0770999
487:S;	Q21067	Intermediate filament protein ifc-2	ifc-2	1.16489	0.0770999
253:S;	Q7JLI8	Protein DUO-1	duo-1	0.788945	0.0770999
641:S;	Q9XXH8	Protein CNT-1, isoform a	cnt-1	1.25909	0.0770999
773:T;	G5EE16	Protein C44H4.4	C44H4.4	1.18243	0.0770999
51:S;	G5ECL1	Protein M05D6.2	CELE_M05D6.2	0.871429	0.0770999
58:S;	O02141	Protein C46G7.2	C46G7.2	1.23171	0.0770999
124:S;	U4PCA8	Protein Y55F3BL.2, isoform b	CELE_Y55F3BL.2	0.811518	0.0770999
5783:S;	G4SLD6	2MDa_2 protein	ttn-1	1.24627	0.0770999
135:S;	Q9TYT7	Protein W05F2.6	CELE_W05F2.6	0.854839	0.0770999
1003:S;1005:S;	Q8T3D2	Protein T08G11.1, isoform b	CELE_T08G11.1	0.764463	0.0770999
34:S;	Q8MYM6	Protein REPS-1	reps-1	1.06111	0.0770999
35:S;	Q10045	Protein unc-50	unc-50	1.48936	0.0770999
750:S;	Q8MXJ1	Protein T23E7.2, isoform e	CELE_T23E7.2	1.47917	0.0770999
79:S;	Q18788	Mannosyl-oligosaccharide 1,2-alpha-mannosidase C52E4.5	C52E4.5	0.766234	0.0770999
8:S;	Q09254	Hemiasterlin resistant protein 1	har-1	1.45683	0.0770999
85:S;	Q09622	Pumilio domain-containing protein 12	puf-12	0.59707	0.0770999
212:S;	Q9N4I3	Protein Y71F9AL.9	CELE_Y71F9AL.9	0.581522	0.0770999
373:S;	Q18076	Protein C18B2.5, isoform a	C18B2.5	0.563694	0.0770999
186:S;	O16265	Protein F40A3.2	CELE_F40A3.2	1.37037	0.0770999
60:S;	Q10009	Uncharacterized protein T19C3.3	T19C3.3	1.36957	0.0770999
238:T;	O17591	Protein C16C2.4	C16C2.4	1.36087	0.0770999
62:S;	P48156	40S ribosomal protein S8	rps-8	0.519531	0.0770999
202:S;	Q09383	Uncharacterized protein ZK945.7	ZK945.7	0.505729	0.0770999
92:S;	Q8I7I7	Protein NCX-2, isoform c	ncx-2	1.34444	0.0770999
1470:S;	G5ED21	DNA-directed RNA polymerase	rpoa-1	0.478927	0.0770999
732:S;734:S;	Q27474	DNA ligase 1	lig-1	0.449367	0.0770999
306:S;320:T;	P91481	Protein T20F5.5	CELE_T20F5.5	0.31537	0.0770999
1322:S;	G5EGS5	Protein GBF-1, isoform a	gbf-1	1.2931	0.0770999
14:S;	O02108	Probable Hsp90 co-chaperone cdc37	cdc-37	1.04965	0.080332
337:S;	G5EBP4	Protein FRM-1, isoform e	frm-1	1.05714	0.0808556
12339:S;	G4SLD6	2MDa_2 protein	ttn-1	0.618182	0.0808556
39:S;	P54216	Fructose-bisphosphate aldolase 1	aldo-1	1.35938	0.0808556
27:S;	P55326	Uncharacterized protein F13E6.1	F13E6.1	1.24561	0.0825793
236:S;	Q9TZN2	Repressor of RNA polymerase III transcription MAF1	mafr-1	1.17822	0.0828374
244:S;	Q18685	Protein unc-112	unc-112	1.16814	0.0830364
17:S;20:S;	O76561	Protein F13C5.2	CELE_F13C5.2	1.34783	0.0830364
125:S;	Q93321	Protein C33G3.6	C33G3.6	0.790698	0.0832645
987:S;	G5EFX2	Protein PKN-1, isoform a	pkn-1	0.870968	0.0832645
222:S;	Q9N4I3	Protein Y71F9AL.9	CELE_Y71F9AL.9	0.634783	0.0832645
18:S;	Q9XW79	Serine/threonine-protein phosphatase 4 catalytic subunit 1	pph-4.1	0.915094	0.0840868
165:S;167:S;	O16657	Protein C03H5.3	C03H5.3	0.733179	0.0864107
1189:S;	Q23495	HEAT1_CAEEL HEAT repeat-containing protein 1 homolog	toe-1	0.724566	0.0864107
70:S;	Q10033	Uncharacterized protein F15G9.1	F15G9.1	0.874439	0.0864107
243:S;	P45968	Chromo domain-containing protein cec-3	cec-3	0.785408	0.0864107
331:T;	Q9N457	Protein Y34D9A.7, isoform a	CELE_Y34D9A.7	0.858974	0.0864107
352:S;353:S;	O44561	Protein T22B11.4, isoform a	CELE_T22B11.4	0.641509	0.0864107
373:S;	B3WFT8	Protein C14F11.4, isoform a	C14F11.4	0.566038	0.0864107
195:S;	G5EBU5	Kinesin 1 cargo adaptor alternative variant a	kca-1	0.25	0.0864107
120:S;122:S;	Q93840	Protein F59F4.3	CELE_F59F4.3	1.09375	0.0864763
295:S;298:S;	Q2L6X7	Protein MCT-4, isoform c	mct-4	1.6129	0.0873753
58:S;	Q7YTT9	Protein ZK909.6	CELE_ZK909.6	1.17553	0.0880815
1861:S;	Q5WRT8	Protein NPP-21, isoform a	npp-21	0.928962	0.0880815
206:S;	Q22715	Protein T24B8.4, isoform a	CELE_T24B8.4	1.17098	0.0880815
200:S;	Q18076	Protein C18B2.5, isoform a	C18B2.5	1.38525	0.0880815
54:S;	O02365	Intermediate filament protein ifa-2	ifa-2	1.30363	0.0880815
22:S;	D9N119	Protein F26G1.2, isoform b	CELE_F26G1.2	0.930556	0.0881579
126:S;	P31161	Superoxide dismutase [Mn] 1, mitochondrial	sod-2	1.19091	0.088973
58:S;62:S;	Q9TYQ5	Protein LIN-33, isoform a	lin-33	1.12121	0.0894294
177:S;	P90847	Protein F26E4.4	CELE_F26E4.4	0.84878	0.089633
45:S;	P90901	Intermediate filament protein ifa-1	ifa-1	0.812245	0.0926958
251:S;	Q95Y24	Protein Y41D4A.4, isoform a	CELE_Y41D4A.4	0.848649	0.0928919
2:S;	P49196	40S ribosomal protein S12	rps-12	0.8	0.0946929
2303:S;	G5EBP5	Protein ZC247.1	CELE_ZC247.1	1.58025	0.100348
444:S;445:S;	O02238	Protein PQN-27, isoform a	pqn-27	0.841837	0.100348
315:S;	G5EBF5	Protein RDE-4	rde-4	1.10448	0.100348
68:S;76:S;	Q17626	Protein C04G2.8	C04G2.8	0.366142	0.100348
1952:S;	Q8T3D2	Protein T08G11.1, isoform b	CELE_T08G11.1	1.17949	0.100861
32:T;	O61861	Actin-related protein 2/3 complex subunit 5	arx-7	0.724138	0.10105
1856:S;1860:T;	Q18990	Protein PYR-1	pyr-1	1.79757	0.10105
913:S;	G5EBP4	Protein FRM-1, isoform e	frm-1	1.16484	0.10105
116:S;	Q8I100	Protein RABX-5	rabx-5	0.967391	0.10105
226:S;	H2KYR1	Protein VIG-1, isoform a	vig-1	0.623256	0.10105
367:S;377:S;	G5EG53	Protein UNC-34, isoform a	unc-34	1.39683	0.10105
840:S;	O01260	Protein C10C5.1, isoform i	C10C5.1	1.29268	0.10105
2245:S;	Q95Q95	Target of rapamycin homolog	let-363	0.888889	0.103876
3607:S;	Q5PY59	Kettin	ketn-1	1.16892	0.107347
842:S;	Q17489	Protein UNC-44, isoform a	unc-44	1.42222	0.107347
477:S;	G5ECK6	Protein SPV-1, isoform d	spv-1	0.874286	0.109315
750:S;	P19826	Vinculin	deb-1	1.1223	0.109819
225:S;232:S;	Q8MQ42	Protein F46H5.7, isoform b	CELE_F46H5.7	1.13889	0.109819
10:S;	Q8MPW0	Protein DEL-6, isoform b	del-6	0.922414	0.111347
346:T;	Q17624	Protein ARRD-25	arrd-25	0.845238	0.111347
616:Y;	Q19727	Protein PRPF-4, isoform a	prpf-4	0.610837	0.111347
728:S;	Q10003	Putative glycerophosphocholine phosphodiesterase GPCPD1 homolog T05H10.7	T05H10.7	0.752212	0.111612
475:S;	Q8IG16	Protein F55C12.5, isoform c	CELE_F55C12.5	3.06667	0.111612
298:S;	Q09322	Uncharacterized protein F42A8.3	F42A8.3	1.67969	0.111612
437:S;	Q23356	Serine/threonine-protein kinase mig-15	mig-15	1.12667	0.111612
893:S;	Q09396	Protein F48E8.4	CELE_F48E8.4	0.851562	0.111612
319:S;321:S;	Q9BKP3	Protein LET-805, isoform c	let-805	1.23026	0.111612
538:S;	Q86MI3	Protein Y71H10B.1, isoform c	CELE_Y71H10B.1	0.855769	0.111612
117:S;	P91354	Protein F59A3.4	CELE_F59A3.4	1.27083	0.111612
418:T;	O17919	Putative H/ACA ribonucleoprotein complex subunit 4	K01G5.5	0.789773	0.111612
214:S;	Q8WT46	Protein WIP-1, isoform b	wip-1	1.20614	0.111612
312:S;	Q07292	Raf homolog serine/threonine-protein kinase	lin-45	0.839552	0.111612
282:S;	Q9XW27	Protein Y40B1A.3, isoform a	CELE_Y40B1A.3	1.41406	0.111612
1101:S;	Q9TYP9	Calcium-transporting ATPase	mca-2	0.62069	0.112351
3468:T;	Q23551	Twitchin	unc-22	1.09091	0.116083
643:S;	Q18843	Protein PMP-3, isoform a	pmp-3	0.79646	0.117185
178:S;	Q18550	Protein C39H7.4	C39H7.4	0.698925	0.121335
224:S;	Q966L6	Protein LET-504	let-504	0.692308	0.121335
1425:S;	D0VWL6	Protein FLN-2, isoform a	fln-2	1.59574	0.121335
1003:S;	Q8T3D2	Protein T08G11.1, isoform b	CELE_T08G11.1	1.14	0.121335
45:S;52:S;	P90901	Intermediate filament protein ifa-1	ifa-1	0.833333	0.121335
4348:S;4352:S;4355:S;	Q17490	Protein UNC-44, isoform f	unc-44	0.817204	0.121335
169:S;	P55326	Uncharacterized protein F13E6.1	F13E6.1	1.47531	0.121335
1389:S;	Q23670	Probable DNA topoisomerase 2	K12D12.1	0.8	0.122289
241:S;	Q9NEZ5	Protein UNC-95	unc-95	1.112	0.12288
1781:S;	G5EDT9	Protein F36A2.13	CELE_F36A2.13	0.858491	0.125201
38:S;	G5EFG4	Protein ABCF-2	abcf-2	0.928571	0.12637
997:S;	Q21338	Transcription elongation factor SPT5	spt-5	0.888112	0.12637
706:S;717:T;	Q18782	Protein C52E12.1	C52E12.1	0.755556	0.12663
116:S;	Q22559	Protein T19B10.5	CELE_T19B10.5	2.90625	0.12663
96:S;	Q7K755	Putative polypeptide N-acetylgalactosaminyltransferase 11	gly-11	1.8843	0.12663
515:S;	Q21021	Protein NPP-9, isoform a	npp-9	0.714286	0.12663
433:S;450:S;	P34304	Uncharacterized protein C06E1.9	C06E1.9	1.66176	0.12663
683:S;	G5EDA1	Protein RSA-2, isoform a	rsa-2	0.636364	0.12663
67:S;	G5ECF5	Protein HGAP-2, isoform a	hgap-2	1.08247	0.12663
162:S;	Q9N5S8	Protein ACL-4, isoform a	acl-4	1.18293	0.12663
505:S;	Q19848	Serine/threonine-protein kinase VRK1	vrk-1	0.763158	0.12663
61:S;	P41958	Apoptosis regulator ced-9	ced-9	0.907407	0.12663
162:S;	Q9BKQ7	Protein Y67D2.7	CELE_Y67D2.7	0.8	0.12663
389:S;	Q09474	Tryptophan 2,3-dioxygenase	tdo-2	1.4385	0.12663
885:S;	Q3S1M2	Protein MRP-1, isoform e	mrp-1	1.42105	0.12663
366:S;370:S;	P91859	Protein F32A7.5, isoform a	CELE_F32A7.5	1.41791	0.12663
245:T;246:T;	G5ECK4	Protein Y37A1B.17, isoform a	CELE_Y37A1B.17	1.41667	0.12663
1133:S;	B3WFV9	Protein ABTS-1, isoform c	abts-1	1.35955	0.12663
109:S;	O76402	Protein F36F12.7	CELE_F36F12.7	0.527352	0.12663
91:S;	G5EEL9	High mobility group protein I alpha	hmg-11	1.33333	0.12663
206:S;212:S;	Q22715	Protein T24B8.4, isoform a	CELE_T24B8.4	1.32432	0.12663
417:S;	Q9XUT0	Protein DBN-1	dbn-1	1.30882	0.12663
2061:S;2070:S;	Q17490	Protein UNC-44, isoform f	unc-44	1.29032	0.12663
148:S;	Q18240	Suppressor of presenilin-2	spr-2	1.125	0.128205
610:S;	G5EDH9	Protein LEA-1, isoform b	lea-1	1.25843	0.13057
23:S;	Q11080	Transmembrane BAX inhibitor motif-containing protein 4	tmbi-4	1.26596	0.13057
314:S;321:S;	O17406	Protein ATTF-2	attf-2	0.865385	0.13057
224:T;	Q7JLB1	Reticulon-like protein	ret-1	1.05618	0.132464
589:T;	P91502	Ubiquitin carboxyl-terminal hydrolase	usp-5	1.09231	0.135593
16236:T;	G4SLD6	2MDa_2 protein	ttn-1	0.880682	0.135593
396:S;	Q5TKA5	Protein H24G06.1, isoform d	CELE_H24G06.1	1.04891	0.135593
9:S;	Q9XVK6	Protein WVE-1, isoform a	wve-1	0.935065	0.136037
13:S;	Q21173	Protein K03B4.2	CELE_K03B4.2	1.07692	0.136037
98:S;	Q8I4J8	Protein F35B12.9	CELE_F35B12.9	1.05525	0.137638
216:S;	O62431	Probable glutamine--tRNA ligase	ers-1	1.09341	0.137638
336:S;	O45870	Putative neutral sphingomyelinase	T27F6.6	1.5	0.138477
249:S;	P91398	Protein CEY-3	cey-3	0.883077	0.141482
579:S;	Q23551	Twitchin	unc-22	1.10101	0.141574
152:S;155:S;	O01810	Protein W02D3.4	CELE_W02D3.4	0.855019	0.141645
696:S;	Q5TYK5	Protein C06A5.3, isoform b	C06A5.3	0.82243	0.141645
29:S;	Q9TZK3	Protein F40H3.2	CELE_F40H3.2	0.601594	0.141645
161:S;169:S;	O45681	Protein K10H10.4, isoform a	CELE_K10H10.4	0.563107	0.141645
56:S;	Q21298	Protein K07F5.14	CELE_K07F5.14	0.697034	0.143235
332:T;	Q93249	Protein cab-1	cab-1	1.06452	0.143235
102:S;	C9IY21	Protein ZK1058.9, isoform a	CELE_ZK1058.9	0.8125	0.143235
826:S;	Q23551	Twitchin	unc-22	0.766667	0.143852
17:T;	Q21219	Peptide transporter family 1	pept-1	0.655	0.144127
303:S;	Q9BPN5	Protein OIG-6	oig-6	1.18919	0.144127
1082:Y;	P18948	Vitellogenin-6	vit-6	0.484848	0.144127
454:S;	Q09501	Intermediate filament protein ifp-1	ifp-1	0.823529	0.148915
411:T;	Q19266	Protein kinase C-like 3	pkc-3	1.20219	0.148915
104:S;	Q20500	Protein F47A4.5	CELE_F47A4.5	1.05435	0.148915
1380:S;	Q067Y1	Protein KDIN-1, isoform c	kdin-1	1.31868	0.148915
99:S;	G5EDH9	Protein LEA-1, isoform b	lea-1	1.24841	0.153127
49:S;	Q09643	Protein PSSY-1	pssy-1	1.04651	0.154729
919:S;	Q09457	Cuticle collagen bli-1	bli-1	3.23968	0.157299
233:S;	Q95Y80	Protein BET-1, isoform a	bet-1	0.74026	0.157299
161:S;164:S;	Q93712	Protein MFAP-1	mfap-1	0.73913	0.157299
1416:S;	P23678	Kinesin-like protein unc-104	unc-104	0.737705	0.157299
55:S;	Q4R132	Protein T11F8.5	CELE_T11F8.5	0.735808	0.157299
404:S;407:S;	Q20969	Protein F58B3.4	CELE_F58B3.4	0.733945	0.157299
442:S;443:S;	O01683	FACT complex subunit ssrp1-B	hmg-3	0.730519	0.157299
221:S;235:S;	Q6A2D2	Protein HPO-34, isoform c	hpo-34	0.730233	0.157299
283:S;	G5EDQ2	High mobility group protein I beta	hmg-12	0.707317	0.157299
21:S;22:S;	P90970	Golgin-84	T24B1.1	1.83482	0.157299
1178:S;1179:S;	D6R8W9	Protein RBC-1, isoform a	rbc-1	1.5873	0.157299
921:T;	Q9U7E0	Transcriptional regulator ATRX homolog	xnp-1	0.659091	0.157299
71:S;	Q22552	Protein T19A5.3, isoform a	CELE_T19A5.3	1.52979	0.157299
36:S;	Q966F9	Protein ACY-4	acy-4	0.912791	0.157299
16:S;20:S;	Q56VY4	Protein Y87G2A.19	CELE_Y87G2A.19	1.5	0.157299
224:S;	Q18685	Protein unc-112	unc-112	1.14732	0.157299
958:S;	Q23551	Twitchin	unc-22	0.928571	0.157299
2:S;3:S;	Q19681	Protein OTUB-3, isoform a	otub-3	0.941176	0.157299
532:S;	O18143	Protein PSSY-2	pssy-2	1.21084	0.157299
1077:S;	G5EGE9	DPY-26	dpy-26	0.871622	0.157299
231:S;	O61208	Gamma-tubulin ring protein GRIP-1	gip-1	0.855219	0.157299
13848:S;13852:S;	G4SLD6	2MDa_2 protein	ttn-1	0.764493	0.157299
267:S;	O17328	Protein MCT-6	mct-6	0.76125	0.157299
299:S;	Q17624	Protein ARRD-25	arrd-25	1.13235	0.157299
538:S;	Q18508	Protein MEL-28	mel-28	0.761905	0.157299
227:S;	O45134	Protein XND-1	xnd-1	0.80678	0.157299
347:S;350:T;	Q9N3S4	Protein RNP-6, isoform b	rnp-6	1.25	0.157299
846:S;	Q20296-2	Isoform a of Histone deacetylase 6	hda-6	1.07895	0.157299
405:S;	C2BR97	Protein SMG-3, isoform b	smg-3	1.25743	0.157299
8469:S;	Q9N4M4	Nuclear anchorage protein 1	anc-1	1.15164	0.157299
161:S;	Q9U1W1	Protein TFG-1	tfg-1	0.80916	0.157299
315:S;	P91124	Resistance to inhibitors of cholinesterase protein 19	ric-19	1.14189	0.157299
67:S;	Q09299	Putative RNA-binding protein EEED8.10	EEED8.10	0.894737	0.157299
4949:S;4953:S;	Q17490	Protein UNC-44, isoform f	unc-44	0.922078	0.157299
51:S;	Q6BER5	Nucleosome-remodeling factor subunit NURF301-like	nurf-1	0.846154	0.157299
316:S;	Q9XXT5	Protein LPIN-1	lpin-1	0.846939	0.157299
1027:S;	Q22847	Protein T28C6.7, isoform a	CELE_T28C6.7	1.245	0.157299
341:S;	Q65XX8	Protein MVK-1, isoform c	mvk-1	1.25275	0.157299
136:S;	Q19404	Protein YAP-1	yap-1	0.76087	0.157299
192:S;	Q09533	60S ribosomal protein L10	rpl-10	0.82	0.157299
1019:S;	P91309	Inositol hexakisphosphate and diphosphoinositol-pentakisphosphate kinase	F46F11.1	1.08678	0.157299
34:S;	A3FPJ7	Protein ZK742.6	CELE_ZK742.6	0.866337	0.157299
685:S;690:S;	Q09299	Putative RNA-binding protein EEED8.10	EEED8.10	1.28205	0.157299
285:S;	O01820	Protein HTP-3	htp-3	0.777083	0.157299
187:S;	Q9XUE3	Protein RSD-2, isoform a	rsd-2	0.910377	0.157299
195:S;	Q22290	Protein T07C4.3, isoform a	CELE_T07C4.3	0.907975	0.157299
972:S;975:S;	G5EEM5	Zygote defective protein 9	zyg-9	0.866953	0.157299
186:S;189:S;	O16265	Protein F40A3.2	CELE_F40A3.2	1.42308	0.157299
258:S;	O02065	Protein ASD-2, isoform a	asd-2	1.3883	0.157299
104:S;	P91011	Protein C01G8.1, isoform a	C01G8.1	0.284404	0.157299
281:S;	O61980	Protein UNC-23, isoform a	unc-23	1.2904	0.157299
730:S;	Q18100	Protein SAX-7, isoform a	sax-7	1.17722	0.15801
274:T;	Q19973	Protein CEC-5	cec-5	0.652174	0.165124
135:S;	G5EBW6	Protein LEA-1, isoform d	lea-1	1.07143	0.165192
364:S;378:S;	O17406	Protein ATTF-2	attf-2	0.754098	0.165807
27:T;	Q18211	Regulator of chromosome condensation	ran-3	0.925926	0.167465
1330:T;1333:S;	P23678	Kinesin-like protein unc-104	unc-104	0.910345	0.169706
197:S;	O16786	Protein PQBP-1.1	pqbp-1.1	0.901961	0.174001
149:S;	P91354	Protein F59A3.4	CELE_F59A3.4	1.24	0.174231
1933:S;1936:S;	P02566	Myosin-4	unc-54	1.15745	0.174231
503:S;	H2KZA6	Protein R148.5, isoform a	CELE_R148.5	1.14744	0.174231
613:S;	G5EC98	CTP synthase	ctps-1	1.03571	0.174525
47:S;	Q17431	RNA polymerase-associated protein LEO1	leo-1	0.682353	0.174736
196:T;	O45541	Protein F49E2.5, isoform c	CELE_F49E2.5	1.11515	0.174844
122:T;127:S;	Q9XW17	Protein CAR-1	car-1	0.854772	0.175244
540:S;	Q21306	Protein COH-1	coh-1	1.12308	0.17791
447:T;451:S;	Q8MXJ1	Protein T23E7.2, isoform e	CELE_T23E7.2	0.926316	0.17791
2291:S;	Q17490	Protein UNC-44, isoform f	unc-44	0.859155	0.17791
204:S;	Q9U290	Protein Y48C3A.12	CELE_Y48C3A.12	1.05028	0.17791
54:S;	Q20711	Protein F53B3.6	CELE_F53B3.6	1.54032	0.179712
21:S;	Q9XU56	Protein ENSA-1	ensa-1	0.653333	0.179712
573:S;	Q9U2P3	Protein PAP-1	pap-1	1.06383	0.179712
6:S;	Q9U2B1	Protein Y47H9C.8	CELE_Y47H9C.8	0.876289	0.179712
24:S;	P46554	Probable leucine carboxyl methyltransferase 1	B0285.4	0.763158	0.179712
137:S;139:S;	Q21298	Protein K07F5.14	CELE_K07F5.14	0.802752	0.179712
27:S;29:S;	Q8MXG5	Protein GRLD-1, isoform b	grld-1	0.934132	0.180916
374:S;	P91457	Protein NPP-7	npp-7	0.779661	0.184573
1110:S;	Q23587	Protein FBN-1, isoform e	fbn-1	1.86667	0.185877
235:S;	Q6A2D2	Protein HPO-34, isoform c	hpo-34	0.65942	0.185877
764:S;	P34609	JNK-interacting protein	unc-16	1.06767	0.185877
432:S;	Q23356-3	Isoform b of Serine/threonine-protein kinase mig-15	mig-15	1.06	0.187683
649:S;	P90947	Protein humpback-1	hmp-1	1.10294	0.187683
37:S;	O17966	DNA topoisomerase 1	top-1	0.877451	0.188598
314:S;316:S;321:S;	O17406	Protein ATTF-2	attf-2	0.954082	0.189263
108:S;109:S;	Q18343	Protein C31H1.8, isoform a	C31H1.8	0.677966	0.19043
1024:S;1029:S;	H1AGA1	C-Met/RON-like tyrosine kinase	svh-2	1.57471	0.19043
269:T;	Q23551	Twitchin	unc-22	1.20253	0.19043
82:S;	H2FLG7	Protein C06A1.2, isoform a	C06A1.2	1.09211	0.19043
493:S;	Q21747	Protein BTBD-10, isoform b	btbd-10	1.4	0.19043
411:S;	G5EBW2	Protein E01B7.1	CELE_E01B7.1	1.30476	0.19043
76:S;81:S;	G5EEL9	High mobility group protein I alpha	hmg-11	1.13333	0.193059
394:T;	Q22718	Protein T24B8.2	CELE_T24B8.2	1.16176	0.193876
386:S;	O16293	Protein FIPP-1	fipp-1	1.13939	0.193876
1470:S;	Q23670	Probable DNA topoisomerase 2	K12D12.1	0.881944	0.193931
245:S;	Q09437	Putative serine/threonine-protein kinase B0495.2	B0495.2	0.824468	0.193931
682:S;	Q9BL72	Protein FRL-1	frl-1	1.21759	0.196706
1016:S;	Q10925	Tyrosine-protein kinase sid-3	sid-3	1.05488	0.196706
53:S;	Q7YX14	Protein F48F5.6, isoform a	CELE_F48F5.6	0.778523	0.196706
18:S;	P49583	Putative choline-phosphate cytidylyltransferase	F08C6.2	1.09574	0.196706
91:S;	Q22816	Protein T26C5.3, isoform a	CELE_T26C5.3	1.13333	0.196706
89:S;91:S;	G5EG81	Ubiquitin carboxyl-terminal hydrolase	CELE_T24B8.7	0.901408	0.196706
359:S;	O02218	Protein LID-1	lid-1	1.12025	0.196706
541:S;542:S;	P34672	Bestrophin homolog 24	best-24	1.38007	0.198543
114:S;	O45681	Protein K10H10.4, isoform a	CELE_K10H10.4	0.747863	0.200825
135:S;	O45681	Protein K10H10.4, isoform a	CELE_K10H10.4	0.634921	0.200825
241:S;243:S;	Q18453	Protein RSD-3	rsd-3	1.25926	0.200825
5371:S;5375:S;	Q17490	Protein UNC-44, isoform f	unc-44	0.877193	0.201243
263:S;	Q19446	Protein F14B8.6	CELE_F14B8.6	0.902174	0.201243
326:S;	Q19240	Protein UNC-115, isoform a	unc-115	1.04167	0.203017
28:T;38:S;	G5EFG4	Protein ABCF-2	abcf-2	1.77193	0.204559
124:T;131:S;	H2L0D2	Protein H28G03.2, isoform a	CELE_H28G03.2	1.10317	0.204559
189:S;200:S;	Q18076	Protein C18B2.5, isoform a	C18B2.5	1.18182	0.205667
169:T;	O45541	Protein F49E2.5, isoform c	CELE_F49E2.5	0.892361	0.20609
49:S;	Q965I9	Protein T25D3.4	CELE_T25D3.4	1.37963	0.21
227:S;	Q95ZY7	Protein AJM-1, isoform c	ajm-1	1.18421	0.213399
113:S;	O17389	Protein TTH-1	tth-1	1.48718	0.215925
447:T;	Q8MXJ1	Protein T23E7.2, isoform e	CELE_T23E7.2	1.08553	0.215925
1743:S;	Q09165	Mesocentin	dig-1	1.10185	0.215925
23:S;	A5JYU6	Protein LMD-1, isoform a	lmd-1	1.30675	0.215925
20:S;	Q86S66	Nascent polypeptide-associated complex subunit alpha	Y65B4BR.5	0.914798	0.219303
445:S;	G5EFM7	Protein F18C12.3	CELE_F18C12.3	0.866972	0.220671
377:S;384:S;	Q86S26	Protein PMP-5, isoform b	pmp-5	0.826203	0.220671
282:S;	Q23542	Protein DNC-1, isoform a	dnc-1	0.76129	0.220671
442:S;	O45541	Protein F49E2.5, isoform c	CELE_F49E2.5	1.19658	0.220671
67:S;	Q18550	Protein C39H7.4	C39H7.4	0.891566	0.220671
280:S;	Q10956	Major sperm protein	hpo-28	1.26848	0.220671
1048:S;1051:S;	Q45EJ8	Protein LFI-1, isoform b	lfi-1	1.13559	0.220671
694:S;	Q22847	Protein T28C6.7, isoform a	CELE_T28C6.7	0.840909	0.220671
855:T;	P34545	Protein cbp-1	cbp-1	0.866667	0.220671
336:S;	O17328	Protein MCT-6	mct-6	1.12821	0.22252
5491:S;	Q17490	Protein UNC-44, isoform f	unc-44	0.918919	0.224639
830:S;	Q09221	Copine family protein 2	cpna-2	1.11837	0.2278
1014:S;	H2KYN6	Protein SMK-1, isoform a	smk-1	0.914634	0.233038
82:T;	O45622	Protein ERFA-3, isoform a	erfa-3	1.08145	0.234483
260:S;	Q95Q10	Protein Y62E10A.13, isoform c	CELE_Y62E10A.13	1.19799	0.234483
260:S;	P17329	Glyceraldehyde-3-phosphate dehydrogenase 2	gpd-2	1.17308	0.235333
854:S;	Q3S1M2	Protein MRP-1, isoform e	mrp-1	1.03659	0.238959
170:S;171:T;	Q19819	Protein TAG-340	tag-340	1.13861	0.238959
690:S;	Q09299	Putative RNA-binding protein EEED8.10	EEED8.10	1.10417	0.240955
16:T;	Q22757	Protein T24H7.3	CELE_T24H7.3	1.16842	0.240955
1074:S;	B3WFV9	Protein ABTS-1, isoform c	abts-1	1.03947	0.244277
189:S;	Q18076	Protein C18B2.5, isoform a	C18B2.5	0.733945	0.244624
67:T;	Q7YX14	Protein F48F5.6, isoform a	CELE_F48F5.6	1.26515	0.245278
1331:S;	Q6A2D2	Protein HPO-34, isoform c	hpo-34	0.751337	0.247996
612:S;	Q21776	Protein BUB-1	bub-1	0.742297	0.248213
214:S;	Q23190	Protein DCT-11	dct-11	0.846154	0.248213
25:S;	Q93652	Protein F30F8.5, isoform a	CELE_F30F8.5	1.25439	0.248213
658:S;	Q20007	Protein F35A5.1	CELE_F35A5.1	0.890173	0.248213
293:S;295:S;	G5EBS4	Protein LST-3, isoform b	lst-3	1.12338	0.248213
227:S;	Q45FX5	Protein vav-1	vav-1	0.936893	0.248213
47:S;	Q18535	Protein C39E9.11	C39E9.11	0.826667	0.248213
137:S;139:T;	O61980	Protein UNC-23, isoform a	unc-23	1.30243	0.248213
475:S;	Q21381	Protein K09C4.5	CELE_K09C4.5	0.717391	0.250592
198:T;212:T;	O01905	Protein F59E12.1	CELE_F59E12.1	0.96	0.250592
4:S;	Q9NEZ5	Protein UNC-95	unc-95	1.09434	0.250592
131:S;132:S;136:S;	Q9N537	Protein SZY-2	szy-2	1.27869	0.250592
243:S;	Q18453	Protein RSD-3	rsd-3	1.09767	0.256839
6:S;	Q09580	Probable GMP synthase [glutamine-hydrolyzing]	gmps-1	0.88172	0.256839
311:S;	Q21531	Protein IFG-1, isoform a	ifg-1	1.16216	0.257074
1874:S;1876:S;	O01761	Muscle M-line assembly protein unc-89	unc-89	1.16129	0.261572
528:S;	Q3Y409	Protein LMD-3, isoform c	lmd-3	1.1369	0.270344
465:S;	Q22832	Protein T27D12.1, isoform a	CELE_T27D12.1	1.07586	0.27249
69:S;71:S;	Q9BKQ7	Protein Y67D2.7	CELE_Y67D2.7	0.80292	0.273322
388:S;390:S;	Q2L6X7	Protein MCT-4, isoform c	mct-4	0.805556	0.273322
102:S;	Q7JLB1	Reticulon-like protein	ret-1	0.88	0.275063
261:T;	Q20234	Protein F40F9.3	CELE_F40F9.3	2.16547	0.275234
13784:S;13787:S;	G4SLD6	2MDa_2 protein	ttn-1	0.719424	0.275234
93:T;	Q22866	Tropomyosin isoforms a/b/d/f	lev-11	0.719298	0.275234
1235:S;	O44498	Protein SET-9	set-9	0.707006	0.275234
247:S;	P34462	V-type proton ATPase subunit D	vha-14	1.51429	0.275234
103:S;	P52652	Putative transcription elongation factor S-II	T24H10.1	0.962025	0.275234
1209:S;	Q9N4M4	Nuclear anchorage protein 1	anc-1	1.01515	0.275234
648:S;	G5EBL4	Protein B0019.2	B0019.2	0.824	0.275234
331:S;	O17328	Protein MCT-6	mct-6	0.898734	0.275234
172:S;	Q10033	Uncharacterized protein F15G9.1	F15G9.1	0.903509	0.275234
36:S;	Q8WQF7	Protein F07F6.8	CELE_F07F6.8	1.15584	0.275234
2104:S;	Q17490	Protein UNC-44, isoform f	unc-44	0.769231	0.275234
622:S;	P46012	Uncharacterized protein C01G6.5	C01G6.5	0.945455	0.275234
46:S;	Q22806	Protein T26A8.1	CELE_T26A8.1	1.12667	0.275234
935:T;	Q20168	Probable coatomer subunit beta'	copb-2	1.2193	0.275234
7757:S;7761:S;	O01761	Muscle M-line assembly protein unc-89	unc-89	0.931818	0.275234
4:S;	Q9BL48	Protein SET-27	set-27	0.84466	0.275234
479:S;	Q21385	Protein K09C4.1, isoform a	CELE_K09C4.1	1.07692	0.275234
2060:Y;2070:S;	Q17490	Protein UNC-44, isoform f	unc-44	1.03077	0.275234
293:S;297:S;	Q9NAC1	Protein Y53F4B.9	CELE_Y53F4B.9	0.831933	0.275234
439:S;	Q9NAJ4	Protein Y38E10A.17	CELE_Y38E10A.17	1.07879	0.275234
510:S;511:S;	Q9XW63	Protein Y75B8A.24	CELE_Y75B8A.24	1.09639	0.275234
2096:S;	G5ECG5	Protein VAB-10, isoform g	vab-10	1.05797	0.275234
171:S;	O17261	Protein T23F4.2	CELE_T23F4.2	1.16667	0.275234
7:S;	H2KZZ1	Protein HLH-30, isoform b	hlh-30	1.31111	0.275234
677:S;	O45541	Protein F49E2.5, isoform c	CELE_F49E2.5	1.12108	0.281
155:S;	Q22053	rRNA 2'-O-methyltransferase fibrillarin	fib-1	0.642292	0.286422
768:S;	P19826	Vinculin	deb-1	1.25581	0.286422
1013:S;1015:S;	Q8ITY8	Protein R148.3, isoform b	CELE_R148.3	1.13158	0.286422
996:S;	Q95ZY7	Protein AJM-1, isoform c	ajm-1	1.15789	0.286422
383:S;	G5EC72	Protein ALP-1, isoform a	alp-1	1.08628	0.286422
1948:S;1954:S;	P02566	Myosin-4	unc-54	1.06485	0.286422
266:S;275:S;279:S;	O17328	Protein MCT-6	mct-6	0.707168	0.288844
383:S;	G5EDI0	L-3,4-dihydroxyphenylalanine receptor	dcar-1	1.75	0.288844
451:S;455:S;	H2KZR4	Protein IFC-2, isoform c	ifc-2	0.659574	0.288844
109:S;	Q10020	Uncharacterized protein T28D9.1	T28D9.1	0.892857	0.288844
21:S;	Q95Y82	Protein Y119C1B.5	CELE_Y119C1B.5	1.11076	0.288844
442:S;	A0A061ACM2	Protein EPS-8, isoform k	eps-8	0.833333	0.288844
286:T;	Q22992	Protein SUMV-2	sumv-2	0.92623	0.288844
251:S;	H2KYY3	Protein PAT-12, isoform b	pat-12	1.12658	0.288844
454:S;456:S;	H2L045	Protein TAG-163, isoform a	tag-163	0.768657	0.288844
435:S;	O61708	Protein PQN-59	pqn-59	1.11224	0.288844
223:S;224:S;	Q17413	Probable uridine-cytidine kinase	B0001.4	0.908696	0.288844
223:T;	Q23523	Mediator of RNA polymerase II transcription subunit 4	mdt-4	1.14674	0.288844
524:Y;	P90794	DDB1- and CUL4-associated factor 11 homolog	wdr-23	1.08553	0.288844
918:S;	O61802	Protein H11E01.3	CELE_H11E01.3	0.961165	0.288844
4765:S;	Q17490	Protein UNC-44, isoform f	unc-44	0.83871	0.288844
361:S;	Q21342	Protein EAK-7	eak-7	0.826667	0.288844
24:S;	Q09973	Protein C17G10.1	C17G10.1	0.875	0.288844
404:S;	Q19720	Homeobox protein ceh-38	ceh-38	0.836364	0.288844
351:S;	Q09289	Proteasomal ubiquitin receptor ADRM1 homolog	C56G2.7	0.963542	0.288844
409:S;	Q6A578	Protein C16A11.2, isoform b	C16A11.2	1.21875	0.288844
196:T;200:T;	O45541	Protein F49E2.5, isoform c	CELE_F49E2.5	1.28788	0.288844
82:Y;	Q9N537	Protein SZY-2	szy-2	1.18542	0.288844
2897:S;	G5ECG8	Protein VAB-10, isoform e	vab-10	1.06643	0.288844
278:T;280:S;	Q21004	Protein AMPH-1	amph-1	1.04032	0.288844
530:S;	Q7JPE2	Protein CPNA-1, isoform a	cpna-1	0.909091	0.288844
372:T;	Q8MXJ1	Protein T23E7.2, isoform e	CELE_T23E7.2	1.07031	0.288844
159:S;	Q8MQ42	Protein F46H5.7, isoform b	CELE_F46H5.7	1.16917	0.288844
702:S;	H2L0I5	Protein Y67D8A.2, isoform a	CELE_Y67D8A.2	0.872222	0.288844
182:T;	O01864	Protein NRD-1	nrd-1	1.28481	0.288844
2956:S;	Q17490	Protein UNC-44, isoform f	unc-44	0.784211	0.288844
1395:S;	Q94279	Protein UNC-68, isoform a	unc-68	1.14894	0.288844
459:S;462:S;	G5EF60	Stromal interaction molecule 1	stim-1	1.17532	0.288844
4548:S;4562:S;	Q17490	Protein UNC-44, isoform f	unc-44	0.904255	0.288844
576:S;579:S;	Q09345	Polyadenylation and cleavage factor homolog 11	pcf-11	0.919355	0.288844
532:S;	O16216	CWF19-like protein 1 homolog	F17A9.2	0.917582	0.288844
216:S;	Q9XWX6	Protein Y43F8B.2, isoform b	CELE_Y43F8B.2	1.17857	0.288844
4310:T;	Q17490	Protein UNC-44, isoform f	unc-44	1.11972	0.288844
745:S;	Q10656	Myoblast growth factor receptor egl-15	egl-15	1.15823	0.288844
283:S;	P91198	Protein PPFR-2	ppfr-2	1.0411	0.288844
340:S;	Q23551	Twitchin	unc-22	1.13376	0.288844
4:S;7:S;	Q22684	Protein T22E5.6	CELE_T22E5.6	1.11017	0.288844
164:S;	Q22667	Protein JPH-1	jph-1	1.09859	0.288844
67:S;	Q20947	Protein BET-2, isoform a	bet-2	1.2069	0.288844
206:S;212:S;	Q19819	Protein TAG-340	tag-340	0.96	0.288844
510:S;	Q18930	AEEL A kinase anchor protein	aka-1	1.22951	0.288844
360:S;364:S;	Q9TYZ4	Protein H35B03.1	CELE_H35B03.1	0.833333	0.288844
912:S;	G5ECL4	BAM-2	bam-2	0.916667	0.288844
61:S;	G5EBW6	Protein LEA-1, isoform d	lea-1	1.19853	0.288844
52:S;	P90901	Intermediate filament protein ifa-1	ifa-1	1.39773	0.288844
552:S;	Q23551	Twitchin	unc-22	1.33838	0.288844
664:T;	Q94056	Protein OAC-46	oac-46	0.711409	0.296718
1041:S;	Q19370	Protein SRGP-1, isoform a	srgp-1	1.14035	0.296718
127:S;	Q9XW17	Protein CAR-1	car-1	0.868421	0.296718
1009:S;	O61802	Protein H11E01.3	CELE_H11E01.3	0.973214	0.296718
792:S;	D5MCN2	La-related protein 1	larp-1	1.20513	0.296718
756:S;	Q07292	Raf homolog serine/threonine-protein kinase	lin-45	0.912621	0.296718
1257:S;	Q9N4G4	Mediator of RNA polymerase II transcription subunit 1.1	sop-3	1.11538	0.296718
241:S;243:S;	P45968	Chromo domain-containing protein cec-3	cec-3	1.08108	0.296718
1402:S;	G5EE72	Protein MRP-5, isoform b	mrp-5	1.08602	0.296718
1781:S;1783:S;	G5EDT9	Protein F36A2.13	CELE_F36A2.13	0.957082	0.297953
1214:S;	Q22190	Protein SMA-9, isoform a	sma-9	0.75	0.3017
478:S;	G5EBP5	Protein ZC247.1	CELE_ZC247.1	2.08915	0.3017
19:S;	Q9XVU3	Protein ATGP-1, isoform a	atgp-1	1.62774	0.3017
175:S;	O01810	Protein W02D3.4	CELE_W02D3.4	0.953271	0.3017
36:S;39:S;	Q09308	Uncharacterized protein F19C6.5	F19C6.5	1.2735	0.305059
704:S;	Q19866	Protein SUF-1	suf-1	1.02451	0.305459
2674:S;	G5EE32	Protein T04F3.1, isoform a	CELE_T04F3.1	0.888514	0.305507
1711:S;	Q19663	Protein F21C10.7	CELE_F21C10.7	0.922374	0.307226
6079:S;	Q17490	Protein UNC-44, isoform f	unc-44	0.823171	0.307434
399:S;	P91156	Protein ACIN-1	acin-1	1.11111	0.312321
972:S;	G5EEM5	Zygote defective protein 9	zyg-9	0.862745	0.312321
71:S;74:S;	Q9XTB5	LEM2_CAEEL LEM protein 2	lem-2	1.0973	0.312321
2133:S;	Q9N4M4	Nuclear anchorage protein 1	anc-1	0.932961	0.312321
5315:S;5319:S;	Q17490	Protein UNC-44, isoform f	unc-44	0.878205	0.315302
79:S;	Q20199	Protein F39H12.3	CELE_F39H12.3	0.965517	0.315874
364:S;367:S;378:S;	O17406	Protein ATTF-2	attf-2	0.904459	0.316472
399:T;403:S;	Q9U2J0	Protein Y40B1B.8	CELE_Y40B1B.8	1.12658	0.316472
161:S;165:S;	Q9U1W1	Protein TFG-1	tfg-1	1.13953	0.316503
190:S;194:S;	Q03606	CRAL-TRIO domain-containing protein T23G5.2	T23G5.2	0.861244	0.317311
187:S;	Q23314	Ribosomal RNA-processing protein 7 homolog	ZC434.4	0.922414	0.319137
213:S;216:S;	Q8MQ42	Protein F46H5.7, isoform b	CELE_F46H5.7	1.23077	0.327187
4072:S;4076:S;	Q17490	Protein UNC-44, isoform f	unc-44	1.12575	0.327187
666:S;	Q95QV2	Protein CFT-1	cft-1	0.909091	0.327187
172:S;	Q86MP0	Protein TCER-1, isoform e	tcer-1	0.959459	0.327187
1548:S;1552:S;	O01761	Muscle M-line assembly protein unc-89	unc-89	0.852273	0.327187
265:S;	P91277	Protein F26B1.2, isoform a	CELE_F26B1.2	1.06897	0.329859
962:S;	O61845	Protein CHD-7	chd-7	1.24074	0.329859
121:S;	G5EDP2	3-keto-acyl-CoA thiolase	daf-22	1.03906	0.329859
41:T;45:S;	H2FLK3	Protein LEA-1, isoform h	lea-1	0.982609	0.331387
419:S;	P34342	Ran GTPase-activating protein 2	ran-2	0.945255	0.332922
323:S;	Q95XE2	Protein Y73B3A.1	CELE_Y73B3A.1	0.935185	0.337356
81:S;91:S;	G5EEL9	High mobility group protein I alpha	hmg-11	1.125	0.342325
284:T;	Q9BL39	Protein SWSN-3	swsn-3	0.881119	0.344704
79:S;	O02141	Protein C46G7.2	C46G7.2	1.11538	0.344704
4396:S;	Q17490	Protein UNC-44, isoform f	unc-44	0.901099	0.344704
229:T;	Q93156	Protein B0035.1, isoform a	B0035.1	0.962567	0.348972
1288:S;	P23678	Kinesin-like protein unc-104	unc-104	0.863014	0.353111
20:S;	Q20329	Protein F42C5.9	CELE_F42C5.9	0.933333	0.353111
265:S;267:T;269:T;	Q23551	Twitchin	unc-22	0.944444	0.354539
24:S;	P17343	Guanine nucleotide-binding protein subunit beta-1	gpb-1	0.846626	0.354539
1404:S;	Q6A2D2	Protein HPO-34, isoform c	hpo-34	1.01316	0.355554
15:S;	H2L0B7	Protein H14N18.4, isoform a	CELE_H14N18.4	0.942308	0.360644
306:S;308:S;	D5MCN2	La-related protein 1	larp-1	0.883721	0.36131
44:S;	Q17784	Septin and tuftelin-interacting protein 1 homolog	stip-1	0.935185	0.36131
614:S;	Q33BL4	Protein FRM-5.1, isoform a	frm-5.1	1.13333	0.36131
163:S;	Q5PY59	Kettin	ketn-1	0.868421	0.363722
18:S;20:S;	O44895	Protein ZK484.3	CELE_ZK484.3	0.865385	0.365112
665:S;669:S;	G5EFL5	Protein ALP-1, isoform d	alp-1	1.39344	0.368261
1858:S;1861:S;	Q5WRT8	Protein NPP-21, isoform a	npp-21	0.966292	0.371093
920:S;921:T;925:S;	Q21531	Protein IFG-1, isoform a	ifg-1	1.15126	0.371093
2023:T;	Q20007	Protein F35A5.1	CELE_F35A5.1	1.32203	0.371093
162:S;	Q22918	Eukaryotic translation initiation factor 5	C37C3.2	0.734104	0.371751
76:T;79:S;	P34283	Uncharacterized protein C02F5.6	C02F5.6	0.761364	0.371751
337:S;	O01258	Vacuolar protein sorting-associated protein 26	vps-26	0.913706	0.372029
232:S;	Q8WQA2	Protein Y105E8A.25	CELE_Y105E8A.25	1.05319	0.376759
994:S;997:S;	N1NV09	Protein KCC-1, isoform a	kcc-1	1.11607	0.376759
663:S;	Q9XXK5	Protein SCD-1, isoform a	scd-1	1.23016	0.376759
97:T;	G5ED16	Protein TAG-241, isoform b	tag-241	0.934211	0.376759
1315:S;	P02566	Myosin-4	unc-54	0.909091	0.376759
363:S;372:T;	Q8MXJ1	Protein T23E7.2, isoform e	CELE_T23E7.2	1.03191	0.376759
1144:S;1147:S;	B3WFV9	Protein ABTS-1, isoform c	abts-1	1.12987	0.376759
656:T;	Q20502	Histidine ammonia-lyase	haly-1	0.846939	0.379775
831:S;832:T;	O16637	AP-3 complex subunit delta	apd-3	1.1875	0.382733
2476:S;	Q17490	Protein UNC-44, isoform f	unc-44	1.22388	0.382733
38:S;	Q8I4H0	Protein DAB-1, isoform a	dab-1	1.125	0.382733
6675:S;	Q17490	Protein UNC-44, isoform f	unc-44	0.968254	0.382733
266:S;267:S;	G5EDE4	Protein W08E3.2	CELE_W08E3.2	0.982143	0.382733
35:S;	O18002	Protein R11H6.4, isoform a	CELE_R11H6.4	0.582796	0.386476
182:S;	G5EE12	Protein CASH-1	cash-1	1.11111	0.386476
1051:S;	Q45EJ8	Protein LFI-1, isoform b	lfi-1	0.93361	0.386476
253:S;	O45608	Protein H04D03.3	CELE_H04D03.3	0.889328	0.386476
66:S;	O01971	Emerin homolog 1	emr-1	0.790179	0.386476
143:S;	H2L0D2	Protein H28G03.2, isoform a	CELE_H28G03.2	0.676471	0.391267
119:S;	Q22227	Protein MIG-5, isoform a	mig-5	0.956522	0.391267
719:T;722:S;	H2L0E6	Protein MCT-4, isoform b	mct-4	1.09091	0.391267
77:S;	O02141	Protein C46G7.2	C46G7.2	1.18681	0.391366
1195:S;	O61802	Protein H11E01.3	CELE_H11E01.3	0.921569	0.391366
333:S;	Q95QW4	Cation diffusion facilitator family protein 1	cdf-1	0.978261	0.391366
211:S;	Q18535	Protein C39E9.11	C39E9.11	0.895238	0.393769
571:S;	Q22667	Protein JPH-1	jph-1	1.05485	0.393769
54:S;	Q8WQA2	Protein Y105E8A.25	CELE_Y105E8A.25	1.0628	0.393769
50:S;	P10567	Paramyosin	unc-15	0.910995	0.393769
314:S;	Q09237	GYF domain-containing protein C18H9.3	C18H9.3/C18H9.2	0.805369	0.395092
170:T;172:S;	Q20448	Protein ZTF-7	ztf-7	0.834459	0.401387
284:S;	Q8MXS0	Calcium-transporting ATPase	mca-3	1.01471	0.403831
352:S;	Q8MPT2	Protein T04C9.1, isoform c	CELE_T04C9.1	0.942857	0.406813
189:S;	Q7JLB1	Reticulon-like protein	ret-1	0.92973	0.41277
344:S;	P34624	Uncharacterized cyclin-like protein ZK353.1	ZK353.1	0.978022	0.414216
677:S;692:T;	O45541	Protein F49E2.5, isoform c	CELE_F49E2.5	1.15833	0.414216
922:S;926:S;	O61845	Protein CHD-7	chd-7	0.948052	0.416793
59:S;	Q17832	Protein C08H9.2, isoform a	C08H9.2	1.05579	0.419432
1415:S;1418:S;1422:S;	Q23670	Probable DNA topoisomerase 2	K12D12.1	0.886364	0.420752
985:S;	G5EGE9	DPY-26	dpy-26	0.91791	0.420752
840:S;842:S;	Q17489	Protein UNC-44, isoform a	unc-44	0.988636	0.423711
5491:S;5499:S;	Q17490	Protein UNC-44, isoform f	unc-44	1.01471	0.425031
162:S;164:S;167:S;	P34703	Suppressor of Ty 6 homolog	emb-5	0.909774	0.425031
224:S;	Q17413	Probable uridine-cytidine kinase	B0001.4	0.907801	0.425031
25:S;	O02286	Protein PCK-2, isoform a	pck-2	0.932806	0.427768
169:S;174:S;	O45087	Protein DYCI-1	dyci-1	1.0566	0.432035
772:T;774:S;	Q09221	Copine family protein 2	cpna-2	0.939024	0.432035
637:S;	Q9XXH8	Protein CNT-1, isoform a	cnt-1	1.2	0.438578
132:S;136:S;	Q9N537	Protein SZY-2	szy-2	1.14919	0.438578
79:T;	Q02331	Uncharacterized NTE family protein ZK370.4	ZK370.4	0.926014	0.444696
38:S;41:S;	G5EFG4	Protein ABCF-2	abcf-2	1.1338	0.449692
281:S;283:S;	G5EDQ2	High mobility group protein I beta	hmg-12	0.953405	0.449692
234:S;	Q9U2A6	Protein EFHD-1, isoform a	efhd-1	0.987342	0.451913
1604:S;	Q9TW65	Dystrophin-1	dys-1	1.11594	0.455545
24:S;	Q22501	Protein PPS-1, isoform a	pps-1	0.973958	0.456057
397:S;	G5ED67	Protein RICT-1, isoform c	rict-1	1.11268	0.456057
365:T;369:S;	D5MCN2	La-related protein 1	larp-1	0.949438	0.456057
590:S;592:S;	B1Q237	Protein C06G1.6	C06G1.6	0.886598	0.456057
49:S;	Q20938	Probable 26S proteasome regulatory subunit rpn-6.1	rpn-6.1	0.791209	0.456057
103:S;	P90754	Ectonucleotide pyrophosphatase/phosphodiesterase C27A7.1	C27A7.1	0.888372	0.456057
15:S;	Q9XUS4	Protein K08E3.5, isoform c	CELE_K08E3.5	0.562914	0.456057
455:S;	G5EBP5	Protein ZC247.1	CELE_ZC247.1	1.10526	0.462433
363:T;	O61787	Innexin-16	inx-16	1.25926	0.462433
4254:S;	Q17490	Protein UNC-44, isoform f	unc-44	0.987805	0.462433
640:T;	O45541	Protein F49E2.5, isoform c	CELE_F49E2.5	0.973913	0.462433
109:S;112:S;	Q65XX9	Protein MVK-1, isoform b	mvk-1	1.11111	0.462433
635:S;	Q9U308	Juxtamembrane domain-associated catenin	jac-1	1.32727	0.462433
138:S;	Q17336	Pre-mRNA-splicing factor CWC22 homolog	let-858	0.922078	0.464702
941:S;	G5EE32	Protein T04F3.1, isoform a	CELE_T04F3.1	0.925	0.464902
409:S;415:T;	Q20330	Protein IFO-1	ifo-1	0.974359	0.464902
376:T;380:S;	Q22918	Eukaryotic translation initiation factor 5	C37C3.2	0.902542	0.465209
16:S;	P19625	Myosin regulatory light chain 1	mlc-1	1.05625	0.465209
390:S;	Q18843	Protein PMP-3, isoform a	pmp-3	0.945355	0.470486
2115:S;	Q17490	Protein UNC-44, isoform f	unc-44	1.09868	0.470486
44:S;	P10567	Paramyosin	unc-15	1.07143	0.470486
243:S;	G5ECK4	Protein Y37A1B.17, isoform a	CELE_Y37A1B.17	1.05485	0.470486
426:T;430:T;432:T;	Q8MXJ1	Protein T23E7.2, isoform e	CELE_T23E7.2	1.05854	0.470486
472:S;	Q09350	Uncharacterized protein T09B9.4	T09B9.4	1.07059	0.470486
205:S;222:S;	Q9N4I3	Protein Y71F9AL.9	CELE_Y71F9AL.9	1.15	0.475051
713:S;715:S;	Q9U1Q6	Protein Y87G2A.1	CELE_Y87G2A.1	0.716216	0.4795
122:S;	Q4W5P0	Protein SQD-1, isoform b	sqd-1	1.86364	0.4795
1670:S;	D0VWL6	Protein FLN-2, isoform a	fln-2	1.64516	0.4795
1018:S;	D0VWL6	Protein FLN-2, isoform a	fln-2	1.04211	0.4795
1465:S;	G5EBP4	Protein FRM-1, isoform e	frm-1	1.0828	0.4795
1470:S;1477:S;	Q23670	Probable DNA topoisomerase 2	K12D12.1	0.872159	0.4795
447:T;451:S;455:T;	Q8MXJ1	Protein T23E7.2, isoform e	CELE_T23E7.2	1.22436	0.4795
122:S;	Q9NEZ5	Protein UNC-95	unc-95	0.815476	0.4795
390:S;	Q2L6X7	Protein MCT-4, isoform c	mct-4	0.845833	0.4795
1933:S;	P02566	Myosin-4	unc-54	1.02222	0.4795
1352:S;	Q18508	Protein MEL-28	mel-28	1.02198	0.4795
362:S;	Q93762	Protein F53C11.4, isoform a	CELE_F53C11.4	1.14641	0.4795
1428:S;	G5EF53	Protein SWSN-4	swsn-4	0.955128	0.4795
110:S;	P19974	Cytochrome c 2.1	cyc-2.1	0.901786	0.4795
1280:S;	G5EGS5	Protein GBF-1, isoform a	gbf-1	1.24667	0.4795
315:S;324:T;	Q8MXJ1	Protein T23E7.2, isoform e	CELE_T23E7.2	1.17347	0.4795
237:S;	O62444	Protein Y41E3.7, isoform a	CELE_Y41E3.7	1.05645	0.4795
260:S;	Q93896	Protein MCT-3	mct-3	0.986239	0.4795
518:S;	G5EBK3	ERM-1B	erm-1	1.21698	0.4795
35:S;	Q22508	Protein TAG-18	tag-18	1.12048	0.4795
204:S;	G5EDF7	MAP kinase kinase SEK-1	sek-1	0.870588	0.4795
466:S;	P90731	Protein ACLY-2	acly-2	0.966019	0.4795
440:S;441:S;	P41848	FACT complex subunit SSRP1-A	hmg-4	1.2625	0.4795
994:S;	G5EBE8	Protein F22G12.5, isoform a	CELE_F22G12.5	1.15625	0.4795
335:S;	P34416	LIM and SH3 domain protein F42H10.3	F42H10.3	1.15278	0.4795
229:S;	Q18076	Protein C18B2.5, isoform a	C18B2.5	0.88843	0.4795
190:S;	B1Q242	Protein C18C4.7	C18C4.7	1.08187	0.4795
861:S;	G5EE32	Protein T04F3.1, isoform a	CELE_T04F3.1	0.819149	0.4795
76:S;82:T;	Q22600	Protein T20B5.2	CELE_T20B5.2	0.805556	0.4795
13749:S;13752:S;	G4SLD6	2MDa_2 protein	ttn-1	0.927885	0.4795
223:S;	Q9U237	Protein Y56A3A.22	CELE_Y56A3A.22	1.07752	0.4795
460:S;	Q2L6X7	Protein MCT-4, isoform c	mct-4	1.22903	0.4795
3812:S;	Q17490	Protein UNC-44, isoform f	unc-44	1.05769	0.4795
828:S;	Q19989	Protein F33G12.5	CELE_F33G12.5	0.971591	0.4795
928:S;	Q17489	Protein UNC-44, isoform a	unc-44	1.08989	0.4795
481:S;488:T;	Q5LK42	Protein TBC-11, isoform c	tbc-11	1.06034	0.4795
440:S;	O01905	Protein F59E12.1	CELE_F59E12.1	0.837662	0.4795
393:S;	G5EC45	Protein F53F4.14	CELE_F53F4.14	0.799213	0.4795
781:S;	H2KZC9	Diacylglycerol kinase	dgk-4	1.13934	0.4795
53:S;	P90900	Intermediate filament protein ifa-4	ifa-4	1.07368	0.4795
29:S;	O44562	Protein T22B11.3	CELE_T22B11.3	0.775	0.4795
1176:S;1179:S;	G5EE32	Protein T04F3.1, isoform a	CELE_T04F3.1	0.974522	0.4795
20:S;	Q56VY4	Protein Y87G2A.19	CELE_Y87G2A.19	1.17925	0.4795
138:S;	E1B6R8	Protein EMC-5	emc-5	1.06081	0.4795
345:S;	Q2HQL4	Glutamine synthetase	gln-3	0.978142	0.4795
398:S;403:S;	Q21443	Lamin-1	lmn-1	0.919192	0.4795
232:S;	Q22715	Protein T24B8.4, isoform a	CELE_T24B8.4	1.00787	0.4795
698:S;	Q22833	Chloride channel protein	clh-1	1.11224	0.4795
240:T;244:S;	Q3S1J1	Protein T23B5.3, isoform c	CELE_T23B5.3	1.14211	0.4795
7:S;	Q27464	Glucose-6-phosphate 1-dehydrogenase	gspd-1	1.1102	0.4795
67:T;70:S;	Q7YX14	Protein F48F5.6, isoform a	CELE_F48F5.6	1.02674	0.4795
171:S;172:S;	Q10033	Uncharacterized protein F15G9.1	F15G9.1	0.881579	0.4795
558:S;579:S;	G5EDV0	Protein E01G4.6	CELE_E01G4.6	0.801093	0.4795
1464:S;	G5EF53	Protein SWSN-4	swsn-4	0.923077	0.4795
59:S;	Q09350	Uncharacterized protein T09B9.4	T09B9.4	1.105	0.4795
1725:S;	Q19663	Protein F21C10.7	CELE_F21C10.7	0.94686	0.4795
510:S;	K8ESM7	Protein Y51H1A.2, isoform a	CELE_Y51H1A.2	1.09494	0.4795
62:T;	G5EE04	Protein HIP-1	hip-1	1.09155	0.4795
104:S;	P91493	Protein SNT-4	snt-4	1.3	0.4795
444:S;	G5ECH0	Histone deacetylase	hda-3	1.15702	0.482405
205:S;207:S;	Q9N4I3	Protein Y71F9AL.9	CELE_Y71F9AL.9	1.32948	0.491455
346:S;	Q09363	Probable glucuronosyltransferase sqv-8	sqv-8	0.980769	0.494125
75:S;	F8WU09	Protein Y39A3CR.3, isoform b	CELE_Y39A3CR.3	0.956522	0.50516
22:S;24:S;	P46554	Probable leucine carboxyl methyltransferase 1	B0285.4	1.12054	0.512075
177:S;	Q8MPW4	Protein PAT-12, isoform f	pat-12	0.731343	0.512691
7:S;15:S;	Q9XUS4	Protein K08E3.5, isoform c	CELE_K08E3.5	0.72807	0.512691
297:S;	Q27274	60_CAEEL 60 kDa SS-A/Ro ribonucleoprotein homolog	rop-1	0.684615	0.512691
22:T;	Q95QW0-2	Isoform b of Eukaryotic translation initiation factor 3 subunit L	eif-3.L	0.666667	0.512691
203:T;	Q9NEZ5	Protein UNC-95	unc-95	0.654762	0.512691
20:S;	A8WFI4	Protein T28D9.3, isoform d	CELE_T28D9.3	1.45763	0.512691
69:S;82:T;	Q22600	Protein T20B5.2	CELE_T20B5.2	0.783784	0.512691
324:S;	Q8WQ99	Protein CSNK-1	csnk-1	0.987654	0.512691
336:T;339:S;348:T;	Q8MXJ1	Protein T23E7.2, isoform e	CELE_T23E7.2	1.27119	0.512691
8:S;	G4SCE4	Protein NHR-119	nhr-119	1.13542	0.512691
717:S;	Q86GV3	Guanylate cyclase	gcy-28	1.10227	0.512691
605:S;	Q17832	Protein C08H9.2, isoform a	C08H9.2	0.979381	0.512691
419:S;422:S;425:S;	Q9XXT5	Protein LPIN-1	lpin-1	1.13971	0.512691
1212:S;	P12844	Myosin-3	myo-3	0.989796	0.512691
303:S;	G5EC72	Protein ALP-1, isoform a	alp-1	1.22248	0.512691
132:S;	Q7YTQ0	Protein D2030.12	CELE_D2030.12	1.03937	0.512691
812:S;	C1P633	Protein MAGI-1, isoform a	magi-1	1.07273	0.512691
659:S;	O02626	MAP kinase-activating death domain protein	aex-3	0.873418	0.512691
450:T;	O45542	Protein F49E2.5, isoform e	CELE_F49E2.5	0.809524	0.512691
348:S;352:S;	Q93230	Protein C17E4.6	C17E4.6	1.0678	0.512691
3841:S;	G5EBP4	Protein FRM-1, isoform e	frm-1	0.909091	0.512691
359:S;	O01974	Eukaryotic translation initiation factor 3 subunit H	eif-3.H	1.08511	0.512691
13749:S;13752:S;13755:S;	G4SLD6	2MDa_2 protein	ttn-1	0.798387	0.512691
168:S;	Q9BKU2	Protein Y37E3.11, isoform a	CELE_Y37E3.11	0.864	0.512691
259:T;	Q20947	Protein BET-2, isoform a	bet-2	0.882353	0.512691
271:S;	Q18013	Protein KLP-8	klp-8	1.05208	0.512691
1555:S;1557:S;	Q19663	Protein F21C10.7	CELE_F21C10.7	0.82906	0.512691
108:S;	Q6A2D2	Protein HPO-34, isoform c	hpo-34	0.963855	0.512691
15:T;	P34423	Uncharacterized protein F44B9.2	F44B9.2	0.887931	0.512691
19:S;	Q20310	Protein F42A10.5	CELE_F42A10.5	1.11194	0.512691
29:S;	O45298	Protein ATGP-2, isoform a	atgp-2	1.41379	0.512691
32:S;	Q95YE7	Protein C07H6.2	C07H6.2	1.31034	0.512691
549:S;	G5EEX7	Protein F49C12.15	CELE_F49C12.15	0.309711	0.512691
1359:T;	G5EEM5	Zygote defective protein 9	zyg-9	0.911111	0.520317
692:S;	O16331	Protein CATP-3, isoform a	catp-3	1.30952	0.521839
950:S;	Q21106	DDB1- and CUL4-associated factor homolog 1	dcaf-1	1.07862	0.522431
466:S;	Q09307	Uncharacterized protein F19C6.2	F19C6.2	1.03846	0.522817
169:S;	P19625	Myosin regulatory light chain 1	mlc-1	0.91358	0.522817
517:S;	Q95Y80	Protein BET-1, isoform a	bet-1	1.13208	0.52445
367:S;	G5EG53	Protein UNC-34, isoform a	unc-34	0.972973	0.530869
481:S;494:S;	Q20870	DAZ1_CAEEL DAZ protein 1	daz-1	1.10704	0.533964
208:S;	Q9N4I3	Protein Y71F9AL.9	CELE_Y71F9AL.9	0.922131	0.550802
455:T;	Q8MXJ1	Protein T23E7.2, isoform e	CELE_T23E7.2	1.12121	0.550985
25:S;27:S;	P55326	Uncharacterized protein F13E6.1	F13E6.1	1.11364	0.56326
13847:S;13848:S;	G4SLD6	2MDa_2 protein	ttn-1	0.894231	0.563703
198:S;	G5EF29	Protein PQN-21, isoform a	pqn-21	1.09184	0.563703
845:S;	Q86NC1	Alpha-1,4 glucan phosphorylase	CELE_T22F3.3	1.0122	0.563703
316:S;	U4PB89	Protein DENN-4, isoform c	denn-4	0.945813	0.563703
54:S;59:T;	Q23050	Protein T25F10.6, isoform a	CELE_T25F10.6	0.94	0.563703
267:S;275:S;	O17328	Protein MCT-6	mct-6	0.877619	0.563703
60:S;	Q9NAH3	Protein TEG-1	teg-1	0.967532	0.563703
94:S;	Q9TZK3	Protein F40H3.2	CELE_F40H3.2	0.892231	0.564852
60:S;	Q93573	Translationally-controlled tumor protein homolog	tct-1	0.989691	0.565299
474:S;	P34611	B-box type zinc finger protein ncl-1	ncl-1	0.788274	0.567709
238:S;	Q9XXT5	Protein LPIN-1	lpin-1	1.02041	0.568811
883:S;	Q9U7E0	Transcriptional regulator ATRX homolog	xnp-1	1.01887	0.568811
26:S;	Q9TZL8	ATP-dependent 6-phosphofructokinase 1	pfk-1	0.91958	0.569764
455:S;	Q23330	Protein ZC449.5	CELE_ZC449.5	0.962963	0.573201
37:T;	O17836	Pyruvate kinase	pyk-1	1.03704	0.581416
1241:S;	G5EE32	Protein T04F3.1, isoform a	CELE_T04F3.1	1.07812	0.583882
660:S;	Q17832	Protein C08H9.2, isoform a	C08H9.2	0.928571	0.583882
392:S;	Q17624	Protein ARRD-25	arrd-25	1.00541	0.583882
267:S;	P37806	Protein unc-87	unc-87	0.956818	0.583882
99:S;	Q93382	Protein C46F11.4	C46F11.4	0.928205	0.594032
588:T;	P91502	Ubiquitin carboxyl-terminal hydrolase	usp-5	1.0404	0.595883
1201:S;1205:T;	O44498	Protein SET-9	set-9	1.18	0.595883
542:S;543:S;	Q23551	Twitchin	unc-22	1.04918	0.595883
65:S;	D7SFQ5	Protein DNJ-25, isoform b	dnj-25	0.969512	0.595883
4777:S;	Q09221	Copine family protein 2	cpna-2	1.0241	0.595883
611:S;	Q7JKC3	Ubiquitin carboxyl-terminal hydrolase 7	usp-7	1.00909	0.595883
166:S;	P91136	Nucleolar complex protein 3 homolog	C37H5.5	0.744898	0.601508
248:S;252:S;	Q93896	Protein MCT-3	mct-3	0.853881	0.605577
1940:S;	P12844	Myosin-3	myo-3	1.06186	0.605577
261:S;	P91198	Protein PPFR-2	ppfr-2	1.15957	0.605577
343:T;	G5ED45	Ceramide synthase hyl-1	hyl-1	0.887931	0.605577
1027:T;	Q8T3D2	Protein T08G11.1, isoform b	CELE_T08G11.1	1.34343	0.605577
1936:S;1954:S;	P02566	Myosin-4	unc-54	0.987879	0.621427
4348:S;4355:S;	Q17490	Protein UNC-44, isoform f	unc-44	0.943089	0.624206
319:S;321:S;	G5EC72	Protein ALP-1, isoform a	alp-1	0.957647	0.624206
277:S;	Q8MPW4	Protein PAT-12, isoform f	pat-12	0.93617	0.624206
529:S;	Q3Y409	Protein LMD-3, isoform c	lmd-3	1.05759	0.624206
151:S;	G5EE67	Protein SKR-3	skr-3	0.995122	0.624206
81:S;84:S;	Q19936	Protein F31E8.4	CELE_F31E8.4	1.25984	0.624206
418:S;	P34540	Kinesin heavy chain	unc-116	1.22018	0.624206
382:S;	Q9U3M1	Protein PAK-2, isoform b	pak-2	1.08065	0.624206
186:S;189:S;	Q9BKP3	Protein LET-805, isoform c	let-805	1.35632	0.624206
561:S;579:S;	G5EDV0	Protein E01G4.6	CELE_E01G4.6	1.08067	0.630428
88:S;	Q10020	Uncharacterized protein T28D9.1	T28D9.1	0.886628	0.630428
1172:S;1176:S;	O61802	Protein H11E01.3	CELE_H11E01.3	1	0.630954
560:S;	Q8MPW0	Protein DEL-6, isoform b	del-6	1.13834	0.630954
345:T;	O18221	Protein TAG-273, isoform a	tag-273	0.917526	0.634461
169:T;171:S;	Q19972	Protein CEC-4	cec-4	0.92437	0.635256
107:S;111:T;	Q9XU41	Protein C06A12.3, isoform a	C06A12.3	0.793478	0.643429
205:S;208:S;	Q9N4I3	Protein Y71F9AL.9	CELE_Y71F9AL.9	0.868132	0.643902
82:S;	Q9GYF1	Troponin I 2	unc-27	0.866379	0.648077
1105:S;	Q9TYP9	Calcium-transporting ATPase	mca-2	0.97931	0.651378
16216:S;	G4SLD6	2MDa_2 protein	ttn-1	0.894737	0.651378
1101:S;1105:S;	Q9TYP9	Calcium-transporting ATPase	mca-2	1.04587	0.651378
1017:S;	Q8MQ22	Protein F56C9.10, isoform b	CELE_F56C9.10	1.05797	0.654721
1646:S;	P91019	Protein LET-526, isoform a	let-526	1.01724	0.654721
30:S;	P10567	Paramyosin	unc-15	0.827869	0.654721
202:S;	Q10033	Uncharacterized protein F15G9.1	F15G9.1	1.12687	0.654721
931:S;932:S;	Q68TI8	DAF-15	daf-15	1.0122	0.654721
402:S;	Q09474	Tryptophan 2,3-dioxygenase	tdo-2	1.30928	0.654721
448:S;	G5EDR3	Serine/threonine-protein phosphatase 2A 55 kDa regulatory subunit B	sur-6	0.947581	0.660549
809:S;	G5EBL3	Protein SDC-2	sdc-2	0.880952	0.662521
793:S;	Q7JPE2	Protein CPNA-1, isoform a	cpna-1	1.01099	0.662521
1566:S;1576:S;	O01761	Muscle M-line assembly protein unc-89	unc-89	0.958904	0.665006
625:S;640:T;	O45541	Protein F49E2.5, isoform c	CELE_F49E2.5	1.03731	0.666599
169:S;	Q9TYS3	Ferritin	ftn-2	1.12195	0.668235
620:S;	G5EC98	CTP synthase	ctps-1	0.980769	0.669815
311:S;315:T;	Q21531	Protein IFG-1, isoform a	ifg-1	1.01155	0.669815
579:S;584:S;	Q23551	Twitchin	unc-22	1.02885	0.669815
1343:S;	G5ECZ2	Reticulon-like protein	ret-1	0.894737	0.669815
560:S;	Q19210	Protein F08G12.1	CELE_F08G12.1	1.04592	0.67329
307:S;	G5EGS5	Protein GBF-1, isoform a	gbf-1	0.992647	0.683091
8:S;10:S;	Q09254	Hemiasterlin resistant protein 1	har-1	0.794444	0.684743
119:S;	G5EBW6	Protein LEA-1, isoform d	lea-1	1.25397	0.684743
1866:T;	Q18990	Protein PYR-1	pyr-1	0.995516	0.684743
333:S;	O45891	Protein TWK-42	twk-42	0.995122	0.688921
4396:S;4400:S;	Q17490	Protein UNC-44, isoform f	unc-44	1.01875	0.698535
16:T;20:T;	Q22757	Protein T24H7.3	CELE_T24H7.3	1.0303	0.705457
1063:S;	D6R8W9	Protein RBC-1, isoform a	rbc-1	1.0241	0.705457
129:S;	Q7JLB1	Reticulon-like protein	ret-1	1.00909	0.705457
144:S;	G5EBW6	Protein LEA-1, isoform d	lea-1	1.06587	0.713191
995:S;	A0A061ACS9	Protein TBC-9, isoform g	tbc-9	0.913706	0.713303
1195:S;1202:S;	O61802	Protein H11E01.3	CELE_H11E01.3	0.977578	0.713303
694:S;	Q09221	Copine family protein 2	cpna-2	1.02174	0.714393
483:S;	Q18968	Protein SCP-1, isoform a	scp-1	1.02913	0.715001
421:S;	Q10944	Putative acid phosphatase 5	pho-5	1.00571	0.720985
333:S;337:S;	Q95QW4	Cation diffusion facilitator family protein 1	cdf-1	0.952703	0.723674
41:S;	Q1NZ27	Protein T04B2.3, isoform b	CELE_T04B2.3	0.996154	0.723674
339:S;	Q8MXJ1	Protein T23E7.2, isoform e	CELE_T23E7.2	0.893333	0.723674
8449:S;	Q9N4M4	Nuclear anchorage protein 1	anc-1	1.01493	0.723674
17:S;	Q19873	Protein WDR-46	wdr-46	1.05172	0.723674
454:S;	Q10954	Protein B0336.3	B0336.3	0.931034	0.723674
368:S;	O01905	Protein F59E12.1	CELE_F59E12.1	1.01449	0.723674
1020:S;	Q8MQ22	Protein F56C9.10, isoform b	CELE_F56C9.10	1.00649	0.723674
1287:S;	Q33BL4	Protein FRM-5.1, isoform a	frm-5.1	0.917431	0.723674
3744:S;3758:S;	Q17490	Protein UNC-44, isoform f	unc-44	1.01389	0.723674
399:S;402:S;	Q09474	Tryptophan 2,3-dioxygenase	tdo-2	1.05758	0.723674
15:S;	O61906	Protein T27C4.1	CELE_T27C4.1	0.955882	0.723674
172:S;	Q20448	Protein ZTF-7	ztf-7	1.0712	0.723674
310:T;	U4PB89	Protein DENN-4, isoform c	denn-4	1.00521	0.723674
581:S;582:S;	G5EE32	Protein T04F3.1, isoform a	CELE_T04F3.1	0.912281	0.723674
1322:S;1325:S;	G5EGS5	Protein GBF-1, isoform a	gbf-1	1.09375	0.723674
39:S;58:S;	Q19375	IWS1-like protein	iws-1	1.06154	0.723674
258:S;	Q94379	Protein ZC247.2	CELE_ZC247.2	1.06504	0.723674
744:S;748:S;	O61802	Protein H11E01.3	CELE_H11E01.3	1.00495	0.723674
683:S;	A3QM97	Protein C52D10.12	C52D10.12	1.05556	0.723674
457:S;	Q95Y36	Protein Y108G3AL.3	CELE_Y108G3AL.3	1.01807	0.723674
495:S;	Q19300	Protein FARL-11	farl-11	0.965909	0.723674
2:S;	Q9XWP7	Protein EIF-3.J	eif-3.j	1.07576	0.723674
1464:S;1469:S;	Q94279	Protein UNC-68, isoform a	unc-68	1.05714	0.723674
133:S;136:S;	O17261	Protein T23F4.2	CELE_T23F4.2	1.0871	0.723674
536:S;	Q95QC9	Protein K09F5.6	CELE_K09F5.6	1.04167	0.723674
120:S;	G5EDE4	Protein W08E3.2	CELE_W08E3.2	0.8	0.723674
1814:S;	Q94269	Carboxypeptidase	CELE_K10C2.1	0.964706	0.723674
271:S;	Q20330	Protein IFO-1	ifo-1	0.968468	0.723674
237:S;	Q6A2D2	Protein HPO-34, isoform c	hpo-34	0.918103	0.723674
1867:T;	G5EBK0	Protein T08A11.1	CELE_T08A11.1	1	0.723674
32:S;	Q17948	Protein PPTR-2, isoform a	pptr-2	0.842742	0.723674
456:S;	O17589	Protein EAT-16, isoform a	eat-16	0.944444	0.723674
277:S;282:S;	Q7JKP6	Protein HSR-9	hsr-9	0.959184	0.723674
552:S;	Q966P1	Protein HOSL-1, isoform a	hosl-1	1.24242	0.723674
364:S;	Q17431	RNA polymerase-associated protein LEO1	leo-1	0.864706	0.723674
1701:S;	Q19663	Protein F21C10.7	CELE_F21C10.7	1	0.723674
70:S;	O61802	Protein H11E01.3	CELE_H11E01.3	0.916031	0.723674
479:S;	Q21381	Protein K09C4.5	CELE_K09C4.5	0.954545	0.723674
16:S;	G5EEF4	Protein K09A9.6, isoform a	CELE_K09A9.6	1.09639	0.723674
12:S;16:S;	O01991	Eukaryotic elongation factor 2 kinase	efk-1	0.88125	0.723674
190:S;	Q03606	CRAL-TRIO domain-containing protein T23G5.2	T23G5.2	0.747253	0.73244
591:S;	Q9XUB9	Nicotinic receptor-associated protein 1	nra-1	1.14286	0.73244
157:S;	Q9XTB5	LEM2_CAEEL LEM protein 2	lem-2	1.00699	0.736277
606:T;608:S;	Q9U1V9	Protein DNJ-29, isoform b	dnj-29	0.9	0.738883
186:S;190:S;	O61906	Protein T27C4.1	CELE_T27C4.1	0.963636	0.746886
686:S;	Q23551	Twitchin	unc-22	0.936364	0.746886
303:S;	Q9GZI0	Protein F52G3.1	CELE_F52G3.1	1.00535	0.746886
373:S;376:S;377:S;	Q18076	Protein C18B2.5, isoform a	C18B2.5	1.1	0.754023
406:S;	Q6A586	Protein D1069.3, isoform b	CELE_D1069.3	1.01754	0.754023
399:T;	Q21004	Protein AMPH-1	amph-1	1.11735	0.759463
43:S;	O76387	Probable peptidyl-tRNA hydrolase 2	C24G6.8	1.0202	0.762839
318:T;	Q7JLB1	Reticulon-like protein	ret-1	1.00862	0.765594
3947:S;3950:S;	Q17490	Protein UNC-44, isoform f	unc-44	0.955556	0.765594
992:S;	G5EES3	Protein argonaute	alg-1	0.983051	0.772579
2060:Y;	Q17490	Protein UNC-44, isoform f	unc-44	0.984375	0.77283
457:S;	Q10954	Protein B0336.3	B0336.3	1.00348	0.77283
347:S;	O62332	Protein IMB-2, isoform a	imb-2	1.03863	0.77283
62:S;	O62210	Protein F32H5.3, isoform a	CELE_F32H5.3	0.808989	0.77283
496:S;	G5EF29	Protein PQN-21, isoform a	pqn-21	0.854167	0.77283
579:S;	Q1ZXU6	Protein PGP-6, isoform b	pgp-6	0.762842	0.77283
22:S;26:S;	Q21821	Protein R07E5.7	CELE_R07E5.7	1.0219	0.776814
86:S;	Q19288	Protein F10C1.3	CELE_F10C1.3	0.797376	0.791296
20:S;	Q17935	Protein C12D8.1, isoform a	C12D8.1	1.06875	0.791971
121:S;	P91869	Mediator of RNA polymerase II transcription subunit 31	mdt-31	1.06436	0.796253
5815:S;	Q17490	Protein UNC-44, isoform f	unc-44	0.837079	0.796253
35:S;	Q9TYT8	Protein W05F2.3	CELE_W05F2.3	0.934579	0.796253
1054:S;	G5EDT9	Protein F36A2.13	CELE_F36A2.13	0.994536	0.801614
131:S;132:S;	Q9N537	Protein SZY-2	szy-2	0.982249	0.806496
1358:S;	Q18264	Protein C27F2.8	C27F2.8	0.938596	0.806496
232:S;	Q9BKP3	Protein LET-805, isoform c	let-805	0.967742	0.806496
234:S;	B2D6P4	Protein TLF-1, isoform b	tlf-1	0.969231	0.806496
152:S;156:S;	Q5FC83	Protein ATX-2, isoform b	atx-2	1.03704	0.806496
207:S;	Q10010	Uncharacterized protein T19C3.4	T19C3.4	1.10053	0.806496
1099:S;	Q95XP5	Calcium-transporting ATPase	mca-3	1.08065	0.806496
304:S;318:S;	O62329	Protein R06A4.2	CELE_R06A4.2	0.938144	0.806496
1489:S;	O01761	Muscle M-line assembly protein unc-89	unc-89	0.953488	0.807541
433:S;	Q6A573	Protein Y44E3A.4	CELE_Y44E3A.4	1.0098	0.807541
197:T;	Q7JLB1	Reticulon-like protein	ret-1	1.08537	0.813664
506:T;	P90980	Protein kinase C-like 2	pkc-2	1.02203	0.816961
126:S;128:T;	P34618	Chromo domain-containing protein cec-1	cec-1	1.02899	0.816961
213:S;216:S;	H2KYV5	Protein F25E5.8, isoform a	CELE_F25E5.8	0.76	0.827259
89:S;	Q9XUV3	Protein INS-35	ins-35	7.47368	0.827259
1201:S;1203:S;1205:T;	O44498	Protein SET-9	set-9	0.758065	0.827259
89:S;	Q10020	Uncharacterized protein T28D9.1	T28D9.1	0.757576	0.827259
579:S;583:S;	Q1ZXU6	Protein PGP-6, isoform b	pgp-6	0.756458	0.827259
99:S;103:S;	H2KY88	Protein F56C9.10, isoform a	CELE_F56C9.10	0.755102	0.827259
150:S;	G5EGP4	V-type proton ATPase subunit a	vha-6	4.4	0.827259
46:S;50:S;	O17580	Nucleolar complex protein 2 homolog	pro-2	0.754039	0.827259
312:S;	Q95R18	Protein AIN-2, isoform b	ain-2	0.752874	0.827259
356:S;	F5GUH5	Protein LEA-1, isoform e	lea-1	3.73529	0.827259
210:S;	P91348	Protein F55F8.9, isoform a	CELE_F55F8.9	0.752137	0.827259
401:S;	B7FAR9	Protein Y43F8B.1, isoform d	CELE_Y43F8B.1	3.44706	0.827259
157:S;163:S;	Q9XTB5	LEM2_CAEEL LEM protein 2	lem-2	0.75	0.827259
60:S;	Q8MQC3	Protein C25F6.7, isoform b	C25F6.7	3.15193	0.827259
654:S;	G5EDF9	ABC transporter PGP-2	pgp-2	3.12376	0.827259
78:S;	Q5TYL1	Protein M01H9.3, isoform c	CELE_M01H9.3	3.09375	0.827259
114:S;117:S;	Q9XW17	Protein CAR-1	car-1	0.747082	0.827259
36:S;53:S;	Q21994	Protein R151.2, isoform a	CELE_R151.2	3.00617	0.827259
548:S;	Q18798	Protein C53B4.4, isoform b	C53B4.4	2.83486	0.827259
23:S;	Q95Q23	Oxysterol-binding protein	obr-1	0.745763	0.827259
428:S;	P34425	Cyclin-T1.1	cit-1.1	0.745562	0.827259
162:S;	G5EDH9	Protein LEA-1, isoform b	lea-1	2.66038	0.827259
286:T;	Q3Y409	Protein LMD-3, isoform c	lmd-3	2.64865	0.827259
202:S;	Q8MQ23	Protein F55F3.2, isoform b	CELE_F55F3.2	2.60274	0.827259
255:S;	Q9Y1J3-2	Isoform b of 3-phosphoinositide-dependent protein kinase 1	pdk-1	2.58696	0.827259
277:S;	G5EBG0	Meiotic chromosome core protein	him-3	2.52514	0.827259
1102:S;	Q2EEN1	Protein RSD-2, isoform b	rsd-2	0.741935	0.827259
63:S;	Q95ZL3	Protein M01H9.3, isoform b	CELE_M01H9.3	2.5	0.827259
77:S;	B3WFW4	Protein D2005.7	CELE_D2005.7	0.738532	0.827259
8:S;	G5EG17	Protein SMC-6	smc-6	0.736686	0.827259
2305:S;	G5EBP5	Protein ZC247.1	CELE_ZC247.1	2.28571	0.827259
6:S;	P46562	Putative aldehyde dehydrogenase family 7 member A1 homolog	alh-9	2.26042	0.827259
399:S;	Q20330	Protein IFO-1	ifo-1	0.735385	0.827259
27:S;	O45552	Protein F53A2.7	CELE_F53A2.7	2.19444	0.827259
1240:S;1243:S;	D0VWL6	Protein FLN-2, isoform a	fln-2	2.15126	0.827259
64:S;	Q5TYL0	Protein HLH-30, isoform h	hlh-30	2.14384	0.827259
507:T;	Q1WBU8	OGA-1b	oga-1	2.1358	0.827259
150:S;	Q23542	Protein DNC-1, isoform a	dnc-1	2.12069	0.827259
123:S;	Q8I7I7	Protein NCX-2, isoform c	ncx-2	0.735135	0.827259
1331:S;1346:S;	Q6A2D2	Protein HPO-34, isoform c	hpo-34	0.734513	0.827259
97:S;102:S;	G5EDQ7	Protein Y66A7A.7	CELE_Y66A7A.7	2.10417	0.827259
493:S;	Q10901	Excitatory amino acid transporter	glt-1	2.10121	0.827259
29:S;	Q9XVL1	Protein K09G1.1, isoform a	CELE_K09G1.1	2.05405	0.827259
46:S;	Q18595	Protein C44B7.6, isoform a	C44B7.6	2.04762	0.827259
182:S;186:S;187:S;	Q23206	Protein W06E11.1	CELE_W06E11.1	0.727273	0.827259
269:S;270:S;	Q18076	Protein C18B2.5, isoform a	C18B2.5	0.726562	0.827259
207:S;	G5EDH9	Protein LEA-1, isoform b	lea-1	2.04348	0.827259
13749:S;	G4SLD6	2MDa_2 protein	ttn-1	0.725	0.827259
469:S;	Q965J2	Protein PGL-3, isoform b	pgl-3	0.722892	0.827259
126:S;	P34618	Chromo domain-containing protein cec-1	cec-1	0.722222	0.827259
122:S;125:S;	Q9NAG4	Protein MAC-1	mac-1	0.720403	0.827259
15:T;18:S;	P49583	Putative choline-phosphate cytidylyltransferase	F08C6.2	1.95588	0.827259
357:S;	Q9GZC8	Systemic RNA interference defective protein 1	sid-1	1.92857	0.827259
774:S;	Q09221	Copine family protein 2	cpna-2	0.719178	0.827259
554:S;	Q21624-2	Isoform a of Coronin-like protein cor-1	cor-1	1.92105	0.827259
828:S;	O01260	Protein C10C5.1, isoform i	C10C5.1	1.90863	0.827259
58:S;	P90758	Protein C27A7.5, isoform a	C27A7.5	1.87311	0.827259
182:S;	G5EDE4	Protein W08E3.2	CELE_W08E3.2	0.7125	0.827259
481:S;	G5EE62	Protein F12F6.1	CELE_F12F6.1	0.711864	0.827259
305:S;	O17799	Major sperm protein	CELE_F13A7.1	0.711111	0.827259
208:S;	Q22095	Protein T02C5.1, isoform a	CELE_T02C5.1	1.86139	0.827259
251:S;	Q3Y409	Protein LMD-3, isoform c	lmd-3	1.85135	0.827259
344:S;349:S;	Q19520	Protein F17C11.10	CELE_F17C11.10	0.710526	0.827259
504:S;	G5EDN8	Protein VAB-19	vab-19	0.708333	0.827259
400:S;402:S;	Q09474	Tryptophan 2,3-dioxygenase	tdo-2	0.706897	0.827259
378:T;	Q17598	Transmembrane protein 104 homolog	C03A3.2	1.79141	0.827259
111:S;	Q20595	C-terminal-binding protein 1	ctbp-1	0.706897	0.827259
770:S;773:S;	Q8MXJ1	Protein T23E7.2, isoform e	CELE_T23E7.2	1.77528	0.827259
404:S;	Q9XXT5	Protein LPIN-1	lpin-1	1.76471	0.827259
447:T;	B2MZD0	Protein VHA-7, isoform b	vha-7	0.706522	0.827259
481:S;	Q17771	Nuclear hormone receptor family member nhr-35	nhr-35	1.74375	0.827259
378:S;381:S;	Q33BL4	Protein FRM-5.1, isoform a	frm-5.1	0.704433	0.827259
621:S;	P41877	Chromatin-remodeling complex ATPase chain isw-1	isw-1	0.704082	0.827259
2012:S;	O45881	Protein MLT-11, isoform a	mlt-11	1.73743	0.827259
1377:S;	Q17383	Hum-2	hum-2	1.72165	0.827259
1317:S;	D0VWL6	Protein FLN-2, isoform a	fln-2	1.70833	0.827259
107:S;111:S;	Q9XU56	Protein ENSA-1	ensa-1	0.69863	0.827259
2:S;	O16376	Protein M03F8.3, isoform a	CELE_M03F8.3	0.697872	0.827259
435:S;439:S;	O61708	Protein PQN-59	pqn-59	1.69643	0.827259
1826:S;	Q17489	Protein UNC-44, isoform a	unc-44	1.66176	0.827259
361:S;363:S;	Q03563	Serine/threonine-protein kinase spk-1	spk-1	0.695652	0.827259
344:S;	Q9N4P3	Protein ZK121.2	CELE_ZK121.2	0.691429	0.827259
329:S;	Q8MXT7	Protein Y77E11A.7, isoform b	CELE_Y77E11A.7	0.691358	0.827259
212:S;	G5EF26	Protein C15C8.4	5N226	0.688776	0.827259
625:S;630:S;	Q9U9K0	Adducin-related protein 1	add-1	1.65289	0.827259
53:S;54:S;	G5EDQ4	CLE-1C protein	cle-1	1.64583	0.827259
31:T;	O45936	Protein Y43F4B.7	CELE_Y43F4B.7	1.64035	0.827259
245:S;248:S;	Q3Y409	Protein LMD-3, isoform c	lmd-3	1.6378	0.827259
472:S;	Q09499	Serine/threonine-protein kinase/endoribonuclease ire-1	ire-1	0.682432	0.827259
293:S;	Q9N4E9	Protein PPFR-4	ppfr-4	1.61947	0.827259
827:T;830:S;	Q09221	Copine family protein 2	cpna-2	1.60952	0.827259
657:S;	Q9XXK5	Protein SCD-1, isoform a	scd-1	0.681818	0.827259
181:S;185:T;	P55326	Uncharacterized protein F13E6.1	F13E6.1	0.680851	0.827259
2:S;5:S;	Q19056	Protein E04F6.4	CELE_E04F6.4	1.59259	0.827259
794:S;	P91494	Protein T23H2.3	CELE_T23H2.3	0.680702	0.827259
377:S;	F5GUH5	Protein LEA-1, isoform e	lea-1	1.59259	0.827259
418:S;429:T;	Q965R9	Protein Y97E10AR.6	CELE_Y97E10AR.6	1.59048	0.827259
108:S;	Q18408	Protein IMP-3, isoform a	imp-3	1.58989	0.827259
346:S;	Q19854	Protein F28C1.1	CELE_F28C1.1	0.676768	0.827259
4355:S;	Q17490	Protein UNC-44, isoform f	unc-44	0.676768	0.827259
346:S;350:S;	Q18093	Protein C18E9.2, isoform a	C18E9.2	1.5814	0.827259
187:S;190:S;196:T;	Q20881	Protein F56D5.6, isoform a	CELE_F56D5.6	1.57937	0.827259
184:S;	G4RYA5	Protein F38A1.8	CELE_F38A1.8	0.675978	0.827259
414:S;418:T;	Q5FC83	Protein ATX-2, isoform b	atx-2	1.57209	0.827259
20:S;	Q18921	Protein SNAP-1	snap-1	0.670051	0.827259
816:S;	Q21854	Protein TAG-147	tag-147	1.56842	0.827259
1804:S;	V6CIS4	Protein HECD-1, isoform c	hecd-1	0.666667	0.827259
22:S;	G5EBM5	Transporter	snf-5	0.665557	0.827259
140:S;	F5GUH5	Protein LEA-1, isoform e	lea-1	1.56303	0.827259
51:S;	O01837	Protein MTK-1, isoform a	mtk-1	1.55676	0.827259
48:S;	Q9XXI3	Protein Y17G7B.12	CELE_Y17G7B.12	0.662	0.827259
38:S;	Q9XVP2	Protein F36A2.12	CELE_F36A2.12	0.661616	0.827259
85:S;	Q95XM1	Protein Y71G12B.3	CELE_Y71G12B.3	0.658041	0.827259
347:S;351:S;	O17328	Protein MCT-6	mct-6	0.657895	0.827259
283:S;284:S;	Q564W7	Protein DAO-5, isoform b	dao-5	0.657718	0.827259
277:S;	O77081	Protein-tyrosine sulfotransferase A	tpst-1	1.53822	0.827259
3684:S;	P34576	Transmembrane cell adhesion receptor mua-3	mua-3	1.53804	0.827259
1089:S;	G5ECD7	Protein MEL-11, isoform c	mel-11	0.655914	0.827259
168:T;	Q18550	Protein C39H7.4	C39H7.4	0.65	0.827259
135:S;138:S;	Q1XFZ0	Protein T02B11.9	CELE_T02B11.9	0.646154	0.827259
194:S;	Q20199	Protein F39H12.3	CELE_F39H12.3	1.52941	0.827259
185:T;190:S;196:T;	Q20881	Protein F56D5.6, isoform a	CELE_F56D5.6	1.5122	0.827259
1164:S;1166:S;	B9WRT9	Protein MLT-11, isoform b	mlt-11	0.644628	0.827259
97:S;	G5EDQ7	Protein Y66A7A.7	CELE_Y66A7A.7	1.50658	0.827259
160:S;164:T;	Q18408	Protein IMP-3, isoform a	imp-3	1.50538	0.827259
599:S;602:T;	Q22005	Protein MNK-1, isoform a	mnk-1	0.643678	0.827259
185:S;	P27604	Adenosylhomocysteinase	ahcy-1	0.643519	0.827259
283:S;284:S;287:S;	Q564W7	Protein DAO-5, isoform b	dao-5	0.641379	0.827259
451:S;	H2KZR4	Protein IFC-2, isoform c	ifc-2	0.641221	0.827259
44:S;	Q9U2F1	Protein Y46G5A.18, isoform a	CELE_Y46G5A.18	0.641212	0.827259
14:S;	O16657	Protein C03H5.3	C03H5.3	0.640127	0.827259
45:S;	Q21020	Protein F59A2.2, isoform a	CELE_F59A2.2	1.5	0.827259
1179:S;	D6R8W9	Protein RBC-1, isoform a	rbc-1	1.5	0.827259
934:S;	Q21301	Protein CRML-1	crml-1	1.5	0.827259
435:S;	Q21966	Protein ASP-4	asp-4	1.5	0.827259
143:S;	Q9XXT5	Protein LPIN-1	lpin-1	1.49495	0.827259
353:S;	G5EE37	Incenp-like protein ICP-1	icp-1	0.63522	0.827259
172:S;179:S;	Q17786	Protein C07E3.3, isoform a	C07E3.3	1.48936	0.827259
343:S;	Q9U3S6	Protein B0379.7	B0379.7	0.621302	0.827259
75:S;	Q9XXC2	Protein Y51B9A.5	CELE_Y51B9A.5	0.621212	0.827259
468:T;471:T;	Q8MXJ1	Protein T23E7.2, isoform e	CELE_T23E7.2	1.48193	0.827259
233:S;	Q9U2M8	Coiled-coil and C2 domain-containing protein 1-like	Y37H9A.3	1.48039	0.827259
18:S;20:S;	Q95Q10	Protein Y62E10A.13, isoform c	CELE_Y62E10A.13	0.619756	0.827259
498:S;	Q20398	Protein MAGU-4, isoform a	magu-4	1.47826	0.827259
444:S;	O62376	Protein T10C6.6, isoform a	CELE_T10C6.6	1.47097	0.827259
41:T;44:S;	H2FLK3	Protein LEA-1, isoform h	lea-1	1.4702	0.827259
263:S;268:S;	B2MZD0	Protein VHA-7, isoform b	vha-7	1.46758	0.827259
359:S;	Q22240	Ubiquitin carboxyl-terminal hydrolase	CELE_T05H10.1	1.46444	0.827259
615:S;	Q19994	Protein F34D10.4	CELE_F34D10.4	0.612795	0.827259
334:T;	Q09285	KH domain-containing protein C56G2.1	C56G2.1/C56G2.2	0.61194	0.827259
158:S;	Q20990	Protein F58F9.3, isoform b	CELE_F58F9.3	1.45082	0.827259
597:T;	Q95ZQ4	5'-AMP-activated protein kinase catalytic subunit alpha-2	aak-2	1.45038	0.827259
55:S;	P90970	Golgin-84	T24B1.1	1.44898	0.827259
1291:S;	D0VWL6	Protein FLN-2, isoform a	fln-2	1.44737	0.827259
583:S;586:S;	Q564W7	Protein DAO-5, isoform b	dao-5	0.607362	0.827259
85:S;86:S;	O62261	Protein F53F8.4	CELE_F53F8.4	1.44	0.827259
256:S;	Q8MNS8	Protein F36D4.5, isoform b	CELE_F36D4.5	0.604255	0.827259
268:S;	B2MZD0	Protein VHA-7, isoform b	vha-7	1.4359	0.827259
370:S;373:S;376:S;	Q18076	Protein C18B2.5, isoform a	C18B2.5	0.601399	0.827259
1086:S;	Q17405	Aminopeptidase-like protein AC3.5	AC3.5	1.43458	0.827259
179:Y;	P91267	Protein F21F3.2	CELE_F21F3.2	0.596567	0.827259
104:T;	Q9XU56	Protein ENSA-1	ensa-1	1.43284	0.827259
89:S;	Q27481	Protein UBA-1, isoform a	uba-1	0.594595	0.827259
283:S;287:S;	Q564W7	Protein DAO-5, isoform b	dao-5	0.591463	0.827259
695:S;	P34261	Uncharacterized amino-acid permease B0303.11	B0303.11/B0303.12	1.4322	0.827259
1144:S;	Q95XP5	Calcium-transporting ATPase	mca-3	1.43103	0.827259
131:S;	Q18244	Protein C27B7.5	C27B7.5	0.591065	0.827259
113:S;	O01800	Protein F53G12.8	CELE_F53G12.8	0.590734	0.827259
316:T;	Q9N2V9	Probable 3',5'-cyclic phosphodiesterase pde-6	pde-6	0.585714	0.827259
245:S;248:S;251:S;	Q3Y409	Protein LMD-3, isoform c	lmd-3	1.42574	0.827259
324:S;	Q95QW4	Cation diffusion facilitator family protein 1	cdf-1	0.58427	0.827259
145:S;	Q20760	Protein F54C9.9	CELE_F54C9.9	0.579295	0.827259
258:S;	G4SI07	Protein GEI-15	gei-15	0.577465	0.827259
177:T;182:S;	Q22257	Protein HCP-2	hcp-2	0.57732	0.827259
696:S;	Q03563	Serine/threonine-protein kinase spk-1	spk-1	1.41791	0.827259
33:S;	G5EDQ4	CLE-1C protein	cle-1	1.41748	0.827259
130:S;	P48156	40S ribosomal protein S8	rps-8	0.573964	0.827259
288:T;	Q18076	Protein C18B2.5, isoform a	C18B2.5	0.573333	0.827259
233:S;	Q9N4P4	Protein Y9C12A.1	CELE_Y9C12A.1	1.06452	0.827259
860:T;	Q19989	Protein F33G12.5	CELE_F33G12.5	0.922481	0.827259
46:T;	Q9XXC7	Protein SPAT-2, isoform c	spat-2	1.01299	0.827259
752:S;	F0IWT2	Protein HUM-7, isoform a	hum-7	1.03333	0.827259
45:S;46:T;	Q9XXC7	Protein SPAT-2, isoform c	spat-2	0.948454	0.827259
180:S;	Q19833	Protein F26G1.1	CELE_F26G1.1	1.17204	0.827259
547:S;563:S;	O62020	Protein LIN-66, isoform a	lin-66	1.01587	0.827259
220:S;224:S;	Q9U2G0	Putative U5 small nuclear ribonucleoprotein 200 kDa helicase	Y46G5A.4	0.819876	0.827259
11:S;	Q9U332	60S ribosomal protein L31	rpl-31	1.04959	0.827259
693:T;	Q22847	Protein T28C6.7, isoform a	CELE_T28C6.7	0.95	0.827259
370:S;	Q5ZEQ4	Protein Y37H9A.1, isoform b	CELE_Y37H9A.1	1.11688	0.827259
47:S;	Q565A2	Protein PBRM-1, isoform b	pbrm-1	0.95082	0.827259
16:S;	Q56VY4	Protein Y87G2A.19	CELE_Y87G2A.19	0.940299	0.827259
51:S;54:S;	O02365	Intermediate filament protein ifa-2	ifa-2	0.932258	0.827259
416:S;	Q95XA8	Protein CRTC-1	crtc-1	0.964286	0.827259
898:S;	Q8MXJ1	Protein T23E7.2, isoform e	CELE_T23E7.2	0.980769	0.827259
621:Y;	Q9XTF3	Dual specificity tyrosine-phosphorylation-regulated kinase mbk-2	mbk-2	0.983871	0.827259
1078:S;	Q45EJ8	Protein LFI-1, isoform b	lfi-1	1.41414	0.827259
117:S;	Q8MXS5	Protein Y61A9LA.3, isoform c	CELE_Y61A9LA.3	0.956989	0.827259
11:S;14:S;	Q1NZ18	Protein R31.2, isoform b	CELE_R31.2	0.980952	0.827259
53:S;	P0DM41	Actin-1	act-1	1.09459	0.827259
5499:S;	Q17490	Protein UNC-44, isoform f	unc-44	1.08333	0.827259
81:S;	A3QMC5	Protein RPL-34	rpl-34	1.04375	0.827259
57:S;	O76566	Protein UNC-96, isoform a	unc-96	0.918033	0.827259
1246:S;	Q6A2D2	Protein HPO-34, isoform c	hpo-34	1.10345	0.827259
44:T;	Q6A583	Protein T04B8.5, isoform b	CELE_T04B8.5	1.075	0.827259
315:S;	Q8MXJ1	Protein T23E7.2, isoform e	CELE_T23E7.2	0.922078	0.827259
353:S;359:S;	Q65XX8	Protein MVK-1, isoform c	mvk-1	0.969231	0.827259
56:S;59:S;	G5EED5	Protein SCM-1, isoform a	scm-1	1.12121	0.827259
54:S;	Q9U3I7	Uridine kinase	CELE_F19B6.1	1.0367	0.827259
22:S;	P90970	Golgin-84	T24B1.1	1.14815	0.827259
37:S;	Q95YC8	Protein C45B2.3	C45B2.3	1.24427	0.827259
408:S;	O18181	Protein W09D10.1	CELE_W09D10.1	0.955556	0.827259
579:S;	Q9TYW4	Protein FLN-1, isoform b	fln-1	1.24638	0.827259
320:T;324:S;	Q8WQ99	Protein CSNK-1	csnk-1	1.16779	0.827259
52:S;	Q9BPN9	Protein Y92H12BR.2	CELE_Y92H12BR.2	1.10135	0.827259
4072:S;	Q17490	Protein UNC-44, isoform f	unc-44	1.13014	0.827259
304:S;311:T;	Q9U202	Protein Y57G11C.9, isoform b	CELE_Y57G11C.9	1.13115	0.827259
9:S;	Q9NEW5	Protein SPIN-4	spin-4	0.962199	0.827259
3875:S;	Q17490	Protein UNC-44, isoform f	unc-44	0.906475	0.827259
515:S;	Q09537	GRK1_CAEEL G protein-coupled receptor kinase 1	grk-1	1.11616	0.827259
262:S;	Q19300	Protein FARL-11	farl-11	1.1281	0.827259
594:S;598:S;	Q9U3K2	Protein F10B5.8	CELE_F10B5.8	0.914894	0.827259
113:S;	Q17339	Female germline-specific tumor suppressor gld-1	gld-1	0.568323	0.827259
595:S;	Q1ZXU6	Protein PGP-6, isoform b	pgp-6	1.15342	0.827259
15119:S;15124:S;	G4SLD6	2MDa_2 protein	ttn-1	1.02128	0.827259
823:S;	Q21480	Protein ATG-2	atg-2	1.24324	0.827259
1679:S;	V6CIS4	Protein HECD-1, isoform c	hecd-1	0.855856	0.827259
43:S;	Q20924	Sun domain-containing protein 1	sun-1	1.0289	0.827259
9:S;	Q23544	Adenosine monophosphate-protein transferase FICD homolog	ZK593.8	0.809278	0.827259
3399:S;3403:S;	Q17490	Protein UNC-44, isoform f	unc-44	0.786667	0.827259
4328:S;	Q23551	Twitchin	unc-22	1.13592	0.827259
3846:S;	O61201	Protein F39C12.1	CELE_F39C12.1	1.08982	0.827259
68:S;	Q18742	Protein C50F4.6	C50F4.6	0.929825	0.827259
293:S;	Q9XWI6	Eukaryotic translation initiation factor 3 subunit B	eif-3.B	0.785075	0.827259
5130:S;	Q09221	Copine family protein 2	cpna-2	1.03448	0.827259
683:T;	O18250	Protein EPS-8, isoform a	eps-8	0.564815	0.827259
394:S;	Q20898	Protein IFET-1	ifet-1	0.897321	0.827259
9:S;10:S;	P34594	Uncharacterized protein ZC262.2	ZC262.2	0.956349	0.827259
24:S;	Q7JNC1	Protein F21F3.7	CELE_F21F3.7	1.00483	0.827259
385:S;	G5EDB2	Protein MADD-3, isoform a	madd-3	1.01099	0.827259
85:S;	Q19240	Protein UNC-115, isoform a	unc-115	1.13462	0.827259
1557:S;	Q19663	Protein F21C10.7	CELE_F21C10.7	0.820896	0.827259
49:S;	H2FLK3	Protein LEA-1, isoform h	lea-1	0.857843	0.827259
2:S;	P10771	Histone H1.1	his-24	0.846154	0.827259
339:S;	D6R8W9	Protein RBC-1, isoform a	rbc-1	0.988889	0.827259
1578:T;	D0VWL6	Protein FLN-2, isoform a	fln-2	0.873134	0.827259
54:S;57:S;59:T;	Q23050	Protein T25F10.6, isoform a	CELE_T25F10.6	1.4	0.827259
197:S;	G4RYA5	Protein F38A1.8	CELE_F38A1.8	0.927778	0.827259
1804:S;1807:S;	O61845	Protein CHD-7	chd-7	1.23684	0.827259
19:S;	G4SI07	Protein GEI-15	gei-15	1.15873	0.827259
165:S;	Q400N3	Protein phosphatase 1 regulatory subunit 3	CELE_H18N23.2	1.06	0.827259
1582:S;1592:S;	V6CIS4	Protein HECD-1, isoform c	hecd-1	0.931034	0.827259
188:S;	B1GRL0	Protein T25B2.2, isoform b	CELE_T25B2.2	0.776371	0.827259
271:S;	Q9N582	Protein Y119C1A.1	CELE_Y119C1A.1	0.975904	0.827259
254:S;	G5ECW0	Protein NCX-3	ncx-3	1.39394	0.827259
467:S;	Q5TYK5	Protein C06A5.3, isoform b	C06A5.3	0.83871	0.827259
102:S;	P10567	Paramyosin	unc-15	0.946108	0.827259
2808:T;	Q5PY59	Kettin	ketn-1	1.3871	0.827259
139:S;143:S;	Q95ZY7	Protein AJM-1, isoform c	ajm-1	1.06944	0.827259
457:S;	O61980	Protein UNC-23, isoform a	unc-23	1.09091	0.827259
532:T;534:S;	Q9U2P3	Protein PAP-1	pap-1	1.09412	0.827259
86:S;	Q9GRZ0	Protein EBP-3	ebp-3	1.3871	0.827259
2036:S;	Q9Y0A1	Inositol 1,4,5-trisphosphate receptor itr-1	itr-1	1.09783	0.827259
1618:S;	O01761	Muscle M-line assembly protein unc-89	unc-89	1.14286	0.827259
521:S;	Q86FN6	Protein Y54G2A.26, isoform b	CELE_Y54G2A.26	0.833333	0.827259
396:S;	Q21234	Protein K04G7.1	CELE_K04G7.1	0.813433	0.827259
9:S;	Q11073	Uncharacterized protein B0416.5	B0416.5	0.929577	0.827259
28:S;31:S;	G5EDF9	ABC transporter PGP-2	pgp-2	1.21053	0.827259
58:S;61:S;	G5EBW6	Protein LEA-1, isoform d	lea-1	1.09554	0.827259
448:T;	Q95QG8	Protein FCP-1	fcp-1	1.14783	0.827259
396:S;	Q22715	Protein T24B8.4, isoform a	CELE_T24B8.4	1.12435	0.827259
359:S;	B0M0L8	Protein HSP-43, isoform b	hsp-43	1.02532	0.827259
5152:S;5156:S;	Q17490	Protein UNC-44, isoform f	unc-44	0.859155	0.827259
67:S;	O01504	60S acidic ribosomal protein P2	rpa-2	0.807281	0.827259
548:T;	E5QCI3	Protein K09E4.2, isoform a	CELE_K09E4.2	1.11336	0.827259
2958:S;	Q9N4M4	Nuclear anchorage protein 1	anc-1	1.38514	0.827259
739:S;	G5EE72	Protein MRP-5, isoform b	mrp-5	1.13187	0.827259
447:S;	Q9UAZ6	Protein Y4C6B.5	CELE_Y4C6B.5	0.97	0.827259
509:S;513:T;	Q19192	Eukaryotic translation initiation factor 2-alpha kinase	pek-1	1.1129	0.827259
154:S;	Q22308	Protein DDX-19, isoform a	ddx-19	1.2381	0.827259
5047:S;5051:S;	Q17490	Protein UNC-44, isoform f	unc-44	0.831683	0.827259
852:S;860:T;	Q19989	Protein F33G12.5	CELE_F33G12.5	0.900585	0.827259
1141:S;1142:T;	Q18100	Protein SAX-7, isoform a	sax-7	0.993197	0.827259
81:S;	G5EEL9	High mobility group protein I alpha	hmg-11	1.225	0.827259
37:S;	G5ECT6	Heterotrimeric G protein gamma subunit 2	gpc-2	1.2	0.827259
4189:S;	G5EBP5	Protein ZC247.1	CELE_ZC247.1	1.24096	0.827259
39:S;	Q9TZ64	Protein KLF-1	klf-1	1.18396	0.827259
227:S;	Q9N419	Protein NSY-4	nsy-4	0.935484	0.827259
174:S;179:S;	Q21811	Protein R07E3.6	CELE_R07E3.6	1.2509	0.827259
338:S;340:S;	Q9N3S7	Protein PCAF-1	pcaf-1	1.15556	0.827259
153:S;	Q9U2T9	Protein ITSN-1, isoform a	itsn-1	1.37895	0.827259
181:S;	P55326	Uncharacterized protein F13E6.1	F13E6.1	1.01942	0.827259
1301:S;	Q27395	Protein lin-15B	lin-15B	0.803279	0.827259
75:S;	P48154	40S ribosomal protein S3a	rps-1	1.27467	0.827259
24:S;	P91306	Protein CEY-2	cey-2	0.562753	0.827259
305:S;	Q6ABW4	Protein GCK-1, isoform d	gck-1	1	0.827259
17:S;	G5EBX2	Protein R07B7.2, isoform a	CELE_R07B7.2	1.04075	0.827259
7:S;	Q9N3F8	Protein RAL-1, isoform a	ral-1	0.882353	0.827259
280:S;	Q21004	Protein AMPH-1	amph-1	1.18137	0.827259
131:S;	G5EDL7	Protein RILP-1, isoform b	rilp-1	0.846939	0.827259
650:S;	O17566	Protein GCK-4	gck-4	1.13966	0.827259
15:T;23:S;	P34423	Uncharacterized protein F44B9.2	F44B9.2	1.05078	0.827259
471:T;	Q19300	Protein FARL-11	farl-11	0.877778	0.827259
774:S;	Q19329	Pre-rRNA-processing protein TSR1 homolog	tag-151	1.12617	0.827259
220:S;	Q22866	Tropomyosin isoforms a/b/d/f	lev-11	0.767123	0.827259
87:S;	Q9XWP7	Protein EIF-3.J	eif-3.j	1.05691	0.827259
1500:S;	Q09221	Copine family protein 2	cpna-2	1.10891	0.827259
582:S;	G5EE32	Protein T04F3.1, isoform a	CELE_T04F3.1	0.842105	0.827259
137:S;	D7SFL2	Protein AMPD-1, isoform b	ampd-1	1.37736	0.827259
414:S;	Q965X6	E3 ubiquitin-protein ligase siah-1	siah-1	0.872263	0.827259
694:S;	O17905	Protein FRM-3	frm-3	0.969388	0.827259
301:S;	Q17624	Protein ARRD-25	arrd-25	1.28099	0.827259
618:S;	I2HA92	Ubiquitin carboxyl-terminal hydrolase	CELE_F07A11.4	0.954819	0.827259
29:S;	P91344	Protein MFF-2	mff-2	0.900552	0.827259
269:T;276:S;	Q23551	Twitchin	unc-22	1.13253	0.827259
690:S;693:S;	Q03606	CRAL-TRIO domain-containing protein T23G5.2	T23G5.2	0.97619	0.827259
4020:S;4024:S;	Q17490	Protein UNC-44, isoform f	unc-44	0.977941	0.827259
171:S;	A5JYT3	Protein C01H6.8, isoform a	C01H6.8	0.956772	0.827259
683:S;	G5EEY5	Protein PBRM-1, isoform a	pbrm-1	0.784314	0.827259
6844:S;	Q23551	Twitchin	unc-22	0.988506	0.827259
1737:S;1739:S;	Q17490	Protein UNC-44, isoform f	unc-44	1.09942	0.827259
564:S;	A7LPI2	Protein HLB-1, isoform b	hlb-1	1.02778	0.827259
353:S;356:S;	Q65XX8	Protein MVK-1, isoform c	mvk-1	1.04167	0.827259
712:S;	H2L0E6	Protein MCT-4, isoform b	mct-4	1.08108	0.827259
1096:S;1099:S;	Q9U280	Phospholipid-transporting ATPase tat-1	tat-1	1.37688	0.827259
356:S;	Q8MXJ1	Protein T23E7.2, isoform e	CELE_T23E7.2	1.24138	0.827259
65:S;	Q688B0	Protein M70.4, isoform a	CELE_M70.4	1.02848	0.827259
651:T;	P90980-2	Isoform a of Protein kinase C-like 2	pkc-2	0.862385	0.827259
17:S;	P34537	E3 ubiquitin-protein ligase bre-1	rfp-1	0.85567	0.827259
65:S;	O17406	Protein ATTF-2	attf-2	1.06796	0.827259
167:S;	Q27GP2	Protein NRFL-1, isoform e	nrfl-1	1.0404	0.827259
1057:S;	G5ECD7	Protein MEL-11, isoform c	mel-11	1.08738	0.827259
345:S;	O76337	Cell death protein 6	ced-6	1.37374	0.827259
1861:S;	Q9TW65	Dystrophin-1	dys-1	0.851064	0.827259
324:T;	Q8MXJ1	Protein T23E7.2, isoform e	CELE_T23E7.2	1.14286	0.827259
2437:S;	A7DT28	Protein TTN-1, isoform c	ttn-1	0.845238	0.827259
51:S;53:S;	O01761	Muscle M-line assembly protein unc-89	unc-89	1	0.827259
257:S;	Q23149	Protein W03C9.6	CELE_W03C9.6	1.37313	0.827259
269:S;	Q18076	Protein C18B2.5, isoform a	C18B2.5	0.936416	0.827259
598:T;	V6CJA9	Protein ZFH-2, isoform b	zfh-2	1.13725	0.827259
593:S;	Q69Z15	Protein MTM-6, isoform c	mtm-6	1.01449	0.827259
166:S;	Q9BKU2	Protein Y37E3.11, isoform a	CELE_Y37E3.11	0.971429	0.827259
5045:S;5051:S;	Q17490	Protein UNC-44, isoform f	unc-44	0.807692	0.827259
57:T;	P90919	Protein K07A12.1	CELE_K07A12.1	0.983673	0.827259
38:T;	Q27481	Protein UBA-1, isoform a	uba-1	1.06034	0.827259
1974:S;	G5EBY3	Protein NMY-2	nmy-2	1.07627	0.827259
1181:S;	Q22190	Protein SMA-9, isoform a	sma-9	0.993056	0.827259
1566:S;	O45000	Protein ITX-1, isoform a	itx-1	0.974522	0.827259
274:T;278:S;	Q20621	Protein F49E2.2, isoform a	CELE_F49E2.2	0.962963	0.827259
103:S;	H2KY88	Protein F56C9.10, isoform a	CELE_F56C9.10	1.07904	0.827259
336:S;339:S;	Q65XX8	Protein MVK-1, isoform c	mvk-1	1.22794	0.827259
463:S;467:T;	G5EEI9	Protein K11D9.3	CELE_K11D9.3	1.21552	0.827259
242:S;	Q8IA49	Malate dehydrogenase	mdh-1	1.01923	0.827259
568:S;	Q23647	Protein HPO-40	hpo-40	0.840206	0.827259
1312:S;1314:S;	G5EGS5	Protein GBF-1, isoform a	gbf-1	0.783582	0.827259
19:S;	Q8IG16	Protein F55C12.5, isoform c	CELE_F55C12.5	1.01724	0.827259
172:S;	Q9XTY3	Protein SBT-1	sbt-1	0.902913	0.827259
196:S;	Q09518	Protein C56G2.15	C56G2.15	1.22857	0.827259
1009:S;	Q9U207	Protein PQN-87, isoform a	pqn-87	0.88172	0.827259
51:S;	H2L0R7	Protein Y69A2AR.1, isoform b	CELE_Y69A2AR.1	0.939394	0.827259
120:S;	Q19822	Protein F26F4.9, isoform a	CELE_F26F4.9	1.13084	0.827259
305:T;	G5EF48	Protein Y63D3A.8	CELE_Y63D3A.8	1.15584	0.827259
161:S;163:S;	G5EDG2	SWI/SNF-related matrix-associated actin-dependent regulator of chromatin subfamily A containing DEAD/H box 1 homolog	M03C11.8	0.869565	0.827259
806:S;	H2L0G4	Protein PTC-3, isoform a	ptc-3	1.11922	0.827259
720:S;	Q09263	Protein EFR3 homolog	C32D5.3	0.967742	0.827259
621:S;	I2HA92	Ubiquitin carboxyl-terminal hydrolase	CELE_F07A11.4	0.544262	0.827259
4651:S;	G4SLD6	2MDa_2 protein	ttn-1	1.07317	0.827259
310:S;	P90904	Protein K02B12.7	CELE_K02B12.7	0.916185	0.827259
2333:S;	Q17490	Protein UNC-44, isoform f	unc-44	0.830189	0.827259
69:S;	G5EDU3	Phospholipase D	pld-1	1.36957	0.827259
183:S;	Q20759	Protein F54C9.11	CELE_F54C9.11	1.36752	0.827259
790:S;794:S;	G5ECY9	Protein T28D6.5, isoform b	CELE_T28D6.5	0.839806	0.827259
383:T;386:S;	Q18945	Protein D1054.5	CELE_D1054.5	0.860465	0.827259
4562:S;	Q17490	Protein UNC-44, isoform f	unc-44	1.03782	0.827259
964:S;	Q95Q98	JmjC domain-containing histone demethylation protein 1	jhdm-1	1.12568	0.827259
161:S;162:S;	Q17676	Protein C05G5.2	C05G5.2	1.06322	0.827259
313:S;	Q3Y409	Protein LMD-3, isoform c	lmd-3	1.36646	0.827259
403:S;	G5EFM7	Protein F18C12.3	CELE_F18C12.3	0.979351	0.827259
89:T;96:S;	Q22120	alpha-1,2-Mannosidase	mans-3	0.913295	0.827259
197:S;201:S;	G4RYA5	Protein F38A1.8	CELE_F38A1.8	0.787234	0.827259
164:S;	Q09512	Tubulin--tyrosine ligase-like protein 12	ttll-12	1.05505	0.827259
511:S;	P34609	JNK-interacting protein	unc-16	1.0531	0.827259
11:S;18:S;	Q1NZ18	Protein R31.2, isoform b	CELE_R31.2	0.831081	0.827259
369:S;	Q22308	Protein DDX-19, isoform a	ddx-19	1.21687	0.827259
152:S;	Q18885	Transcription factor BTF3 homolog	icd-1	0.83871	0.827259
550:S;	W6RTA4	Protein TAG-80, isoform a	tag-80	0.815217	0.827259
69:S;71:S;	P91276	Importin subunit alpha-2	ima-2	0.534483	0.827259
201:S;	G5EDP2	3-keto-acyl-CoA thiolase	daf-22	0.823529	0.827259
9213:S;9216:S;	G4SLD6	2MDa_2 protein	ttn-1	0.892157	0.827259
2709:S;	G5EE32	Protein T04F3.1, isoform a	CELE_T04F3.1	1.07407	0.827259
2137:S;	Q9N4M4	Nuclear anchorage protein 1	anc-1	1	0.827259
274:S;	B0M0L8	Protein HSP-43, isoform b	hsp-43	1.27957	0.827259
370:S;	P91859	Protein F32A7.5, isoform a	CELE_F32A7.5	1.36	0.827259
13852:S;	G4SLD6	2MDa_2 protein	ttn-1	1.01942	0.827259
443:S;447:S;	Q3HKC5	Protein F14B8.5, isoform a	CELE_F14B8.5	1.23134	0.827259
150:S;	P55326	Uncharacterized protein F13E6.1	F13E6.1	1.125	0.827259
210:S;	G4SKK4	Protein F55F8.9, isoform b	CELE_F55F8.9	1.01471	0.827259
987:S;	A0A061ACS9	Protein TBC-9, isoform g	tbc-9	1.22995	0.827259
467:S;469:S;472:S;	Q9GSX9	Synembryn	ric-8	0.788043	0.827259
638:S;	O17720	Protein TTLL-5, isoform a	ttll-5	1.06324	0.827259
231:S;	G5EDQ2	High mobility group protein I beta	hmg-12	1.06548	0.827259
469:S;	O44498	Protein SET-9	set-9	0.906433	0.827259
120:T;122:S;	P34649	Putative RIO-type serine/threonine-protein kinase 3	riok-3	0.813765	0.827259
366:S;	Q965R9	Protein Y97E10AR.6	CELE_Y97E10AR.6	0.872093	0.827259
1931:S;1936:S;	P02566	Myosin-4	unc-54	1.05738	0.827259
1422:S;1423:S;	G5ED21	DNA-directed RNA polymerase	rpoa-1	0.779904	0.827259
213:S;	Q94013	Protein T08G11.4, isoform a	CELE_T08G11.4	0.778571	0.827259
148:S;	Q9U2T9	Protein ITSN-1, isoform a	itsn-1	0.9375	0.827259
11:S;	O17602	Protein C25D7.10	C25D7.10	1.16364	0.827259
249:S;	Q21453	Protein M01F1.4, isoform a	CELE_M01F1.4	1.25694	0.827259
2590:S;	Q17490	Protein UNC-44, isoform f	unc-44	0.814815	0.827259
251:S;	Q7JMB8	Protein SUP-26, isoform a	sup-26	1.35849	0.827259
74:S;	Q19565	Protein JMJD-3.1, isoform a	jmjd-3.1	1.35714	0.827259
2420:T;	G5ECZ2	Reticulon-like protein	ret-1	1.02632	0.827259
78:S;	O01504	60S acidic ribosomal protein P2	rpa-2	0.793814	0.827259
188:S;	Q19375	IWS1-like protein	iws-1	0.821053	0.827259
270:S;	Q18076	Protein C18B2.5, isoform a	C18B2.5	0.787879	0.827259
372:S;	O01991	Eukaryotic elongation factor 2 kinase	efk-1	1.3516	0.827259
586:S;	Q10656	Myoblast growth factor receptor egl-15	egl-15	1.01899	0.827259
40:S;	Q8WQF7	Protein F07F6.8	CELE_F07F6.8	1.22222	0.827259
305:S;	G5EEI4	Aspartic protease 1	asp-1	0.901235	0.827259
13847:S;13848:S;13852:S;	G4SLD6	2MDa_2 protein	ttn-1	1.02137	0.827259
11:S;	G5EC75	Chloride channel protein	clh-6	1.35122	0.827259
33:S;	Q965W8	Protein Y39H10A.6	CELE_Y39H10A.6	1.1295	0.827259
3:T;	G5EBN9	Sodium- and chloride-dependent betaine transporter	snf-3	1.05941	0.827259
3607:S;3608:S;	G5EBP4	Protein FRM-1, isoform e	frm-1	0.936842	0.827259
833:S;	Q20947	Protein BET-2, isoform a	bet-2	1.10526	0.827259
851:S;857:S;	Q8MQ12	Protein SCD-1, isoform b	scd-1	1.11818	0.827259
2389:S;	Q9GUP2	Protein EEL-1, isoform a	eel-1	0.962963	0.827259
36:T;37:S;42:S;	B7FAR9	Protein Y43F8B.1, isoform d	CELE_Y43F8B.1	1.1	0.827259
289:S;	Q10937	Uncharacterized protein B0310.1	B0310.1	0.869565	0.827259
599:S;	Q86GV3	Guanylate cyclase	gcy-28	0.945055	0.827259
409:S;419:S;	P34268	Protein flightless-1 homolog	fli-1	0.844961	0.827259
25:S;	Q95Y26	Protein Y41D4A.5	CELE_Y41D4A.5	1.01053	0.827259
669:S;672:S;	Q22712	Myotubularin-related protein 3	mtm-3	1.04569	0.827259
332:S;	Q18712	Protein GEM-1	gem-1	1.03191	0.827259
24:S;	O45723	Protein T01G1.2	CELE_T01G1.2	1.14595	0.827259
74:S;	O76566	Protein UNC-96, isoform a	unc-96	0.831731	0.827259
22:S;	P34705	Protein kup-1	kup-1	1.01415	0.827259
43:S;	Q5ZR77	Protein R02F11.3, isoform b	CELE_R02F11.3	1.21905	0.827259
171:S;	Q19972	Protein CEC-4	cec-4	0.525	0.827259
615:S;	Q9TYY8	Ubiquitin carboxyl-terminal hydrolase	CELE_H34C03.2	0.801498	0.827259
171:S;	P91306	Protein CEY-2	cey-2	0.525	0.827259
221:S;225:S;	P91398	Protein CEY-3	cey-3	0.827119	0.827259
481:S;484:S;	Q20870	DAZ1_CAEEL DAZ protein 1	daz-1	0.932945	0.827259
458:S;	Q9XUB2	Zinc finger protein mex-5	mex-5	0.519481	0.827259
281:S;	Q19237	Protein F09A5.4, isoform a	CELE_F09A5.4	0.993711	0.827259
15:S;	Q19523	Protein ACY-1	acy-1	0.851064	0.827259
122:S;128:S;	P91017	Protein HPO-32	hpo-32	1.03137	0.827259
410:T;426:T;	Q8MXJ1	Protein T23E7.2, isoform e	CELE_T23E7.2	1.25397	0.827259
104:S;	Q09293	Maternal effect lethal protein 47	mel-47	0.867188	0.827259
119:S;	P34624	Uncharacterized cyclin-like protein ZK353.1	ZK353.1	0.908537	0.827259
171:S;	Q9BHL6	Protein AAKG-1	aakg-1	1.34574	0.827259
126:S;	G5EF29	Protein PQN-21, isoform a	pqn-21	1.08125	0.827259
596:S;599:S;	G5EDH9	Protein LEA-1, isoform b	lea-1	1.03704	0.827259
297:S;300:S;	Q5WRN1	Tetraspanin	tsp-21	1.2069	0.827259
240:S;	Q9XW17	Protein CAR-1	car-1	0.964539	0.827259
547:S;	Q65ZK3	Protein DAGL-2, isoform c	dagl-2	1.06742	0.827259
496:S;	O01761	Muscle M-line assembly protein unc-89	unc-89	1.34454	0.827259
10037:S;	G4SLD6	2MDa_2 protein	ttn-1	0.948454	0.827259
613:S;	O62255	mRNA-decapping enzyme 2	dcap-2	0.782609	0.827259
154:T;155:S;	O01810	Protein W02D3.4	CELE_W02D3.4	0.882114	0.827259
565:S;	Q7JKP6	Protein HSR-9	hsr-9	0.953488	0.827259
355:S;	P91001	COP9 signalosome complex subunit 5	csn-5	1.03205	0.827259
240:S;	Q9N4P4	Protein Y9C12A.1	CELE_Y9C12A.1	1.34454	0.827259
485:S;	G5EGD4	Protein TWK-34	twk-34	1.34454	0.827259
14:S;	P19625	Myosin regulatory light chain 1	mlc-1	0.915254	0.827259
528:S;529:T;	O62305	Calcium/calmodulin-dependent protein kinase type II	unc-43	1.21528	0.827259
314:S;316:S;	O17406	Protein ATTF-2	attf-2	0.784615	0.827259
44:S;48:S;	A7KQE9	ELAV-type RNA binding protein variant E	etr-1	0.808081	0.827259
339:T;	P42168	Casein kinase I isoform alpha	kin-19	0.917933	0.827259
870:T;	Q2EEM5	Protein USO-1, isoform b	uso-1	1.0367	0.827259
808:S;	Q09457	Cuticle collagen bli-1	bli-1	1.34443	0.827259
11:S;	G5ED82	Protein DHCR-7	dhcr-7	0.966292	0.827259
924:S;	Q22240	Ubiquitin carboxyl-terminal hydrolase	CELE_T05H10.1	0.99375	0.827259
780:S;	Q22712	Myotubularin-related protein 3	mtm-3	0.976923	0.827259
200:S;	Q19972	Protein CEC-4	cec-4	1.02344	0.827259
1207:S;	Q33BL4	Protein FRM-5.1, isoform a	frm-5.1	1.34426	0.827259
35:S;	Q5ZR77	Protein R02F11.3, isoform b	CELE_R02F11.3	1.05729	0.827259
1057:S;	Q19479	Protein INFT-2	inft-2	1.15741	0.827259
583:S;	Q9TW45	Serine/threonine-protein kinase par-1	par-1	1.12565	0.827259
114:S;	Q5ZR77	Protein R02F11.3, isoform b	CELE_R02F11.3	0.88764	0.827259
1031:S;1034:S;	F5GU98	Calcium-transporting ATPase	mca-1	1.19355	0.827259
18:S;23:S;	P34423	Uncharacterized protein F44B9.2	F44B9.2	1.17578	0.827259
121:S;	Q9XU56	Protein ENSA-1	ensa-1	1.34375	0.827259
251:S;	Q8WTJ9	Protein Y51F10.3, isoform a	CELE_Y51F10.3	0.870229	0.827259
929:S;	O45818	Serine/threonine-protein kinase dkf-2	dkf-2	0.98951	0.827259
49:S;53:S;	Q19723	Protein F22D6.2	CELE_F22D6.2	0.478049	0.827259
157:S;	G5EFV5	Cyclin-dependent kinase 7 homolog	cdk-7	1.04348	0.827259
316:S;	Q8I7M8	Protein PCT-1, isoform c	pct-1	0.789474	0.827259
524:S;	Q19848	Serine/threonine-protein kinase VRK1	vrk-1	0.894737	0.827259
94:S;	B9WRS6	Protein TNT-3, isoform d	tnt-3	1.34375	0.827259
3402:S;	G5EBP4	Protein FRM-1, isoform e	frm-1	1.08929	0.827259
1885:S;	Q21480	Protein ATG-2	atg-2	1.13333	0.827259
588:S;	Q8T666	CUP-5L	cup-5	0.925926	0.827259
53:S;	O01761	Muscle M-line assembly protein unc-89	unc-89	0.833333	0.827259
15:T;19:S;	P34423	Uncharacterized protein F44B9.2	F44B9.2	1.02459	0.827259
1176:S;	G5EE32	Protein T04F3.1, isoform a	CELE_T04F3.1	0.985782	0.827259
262:S;266:S;	Q86ND9	Protein TAG-232, isoform c	tag-232	1.13793	0.827259
21:S;	Q9U3P3	Major sperm protein	C25D7.1	0.47644	0.827259
651:S;655:S;	H2KYY5	Protein PAT-12, isoform d	pat-12	0.47619	0.827259
163:S;	O61802	Protein H11E01.3	CELE_H11E01.3	0.904412	0.827259
631:S;634:S;	O01863	Protein D1007.15	CELE_D1007.15	0.815217	0.827259
268:S;	Q8MXF3	Protein H28G03.1, isoform c	CELE_H28G03.1	0.970703	0.827259
51:S;	G5ECF5	Protein HGAP-2, isoform a	hgap-2	1.33588	0.827259
85:S;	D7SFQ5	Protein DNJ-25, isoform b	dnj-25	1.33482	0.827259
1717:T;1725:T;	Q20456	Protein HUM-4, isoform a	hum-4	1.06329	0.827259
299:S;	B3WFV9	Protein ABTS-1, isoform c	abts-1	0.916667	0.827259
28:S;	Q58AU9	Protein F41G3.18	CELE_F41G3.18	1.06122	0.827259
610:S;	Q8MXJ1	Protein T23E7.2, isoform e	CELE_T23E7.2	1.17514	0.827259
1824:S;	Q17489	Protein UNC-44, isoform a	unc-44	1.1	0.827259
184:T;197:S;	Q9TYT7	Protein W05F2.6	CELE_W05F2.6	0.811927	0.827259
156:S;	Q9GUI6	Protein Y45G5AM.2	CELE_Y45G5AM.2	0.93401	0.827259
34:S;40:S;	A3FPJ7	Protein ZK742.6	CELE_ZK742.6	1.22	0.827259
1933:S;1948:S;	P02566	Myosin-4	unc-54	0.930233	0.827259
2:S;5:S;	P91280	Protein F27C1.6	CELE_F27C1.6	0.829787	0.827259
204:S;206:S;	Q21205	Protein K04C1.2, isoform a	CELE_K04C1.2	1.33333	0.827259
330:S;	Q09353	Sentrin-specific protease	ulp-1	0.804688	0.827259
[truncated: 367 more rows]

## Sheet: Fig. 3b
See more data in Supplementary Data 6
Target quantification of peptides from whole worm lysate. Peak areas of each quantifiable transition (precursor → fragment) were extracted. Endogenous light ions were quantified against their isotopically labeled counterparts (heavy ions). Mean values of light/heavy ratios represent the relative abundance of individual phosphorylation or protein in each sample.
		Peak area of endogenous ion/isotopically labeled ion
Quantitation 1 (raw file bio2)		WT	daf-2(e1370)	daf-16(mu86)	daf-16(mu86); daf-2(e1370)
AKT-1 pT492	y4+	0.436458	0.909416	0.284659	0.396909
	y9+	0.476459	0.856987	0.277699	0.314429
	[y9-H3PO4]+	0.370512	1.00552	N/A	N/A
	[y5-H3PO4]+	0.447526	0.950798	0.245895	0.249836
	mean ratio	0.432739	0.93068	0.269418	0.320391
	mean ratio (normalized to WT)	1	2.15067	0.622587	0.740381
	SEM	0.051742	0.0727354	0.0275721	0.0983524
	p-value against WT (Student's t test)	–	1.34008e-05	0.0021996	0.0524474
AKT-1	y3+	0.421795	0.778078	0.294067	0.269486
	y4+	0.341813	0.751656	0.237369	0.260319
	y6+	0.359219	1.09493	0.300649	N/A
	y7+	N/A	N/A	N/A	0.292591
	mean ratio	0.374276	0.874889	0.277362	0.274132
	mean ratio (normalized to WT)	1	2.33755	0.741063	0.732433
	SEM	0.0648856	0.294666	0.053668	0.025653
	p-value against WT (Student's t test)	–	0.0113954	0.0371082	0.0185411

## Sheet: Fig. 3c
Target quantification of peptides from whole worm lysate. Peak areas of each quantifiable transition (precursor → fragment) were extracted. Endogenous light ions were quantified against their isotopically labeled counterparts (heavy ions). Mean values of light/heavy ratios represent the relative abundance of individual phosphorylation or protein in each sample.
		Peak area of endogenous ion/isotopically labeled ion
		WT			rict-1(ft7)
		bio1	bio2	bio3	bio1	bio2	bio3
AKT-1 pT492	y4+	0.645706	0.490183	0.507661	0.355325	0.28658	0.417278
	y9+	0.617955	0.43514	0.393848	0.338288	0.266131	0.325267
	[y9-H3PO4]+	0.634351	0.469717	0.514437	0.340464	0.263292	0.386818
	mean ratio	0.523222			0.331049
	mean ratio (normalized to the mean of WT)	1			0.632713
	SEM	0.0574678			0.0334785
	p-value against WT (Student's t test)	–			4.63773e-05
AKT-1	y3+	0.37223	0.319599	0.257579	0.313025	0.332719	0.364999
	y4+	0.241772	0.211553	0.241467	0.270971	0.231985	0.255814
	y6+	0.232713	0.251259	0.252943	0.256145	0.196237	0.34186
	y7+	–	–	–	0.2729	0.223807	–
	mean ratio	0.264568			0.278224
	mean ratio (normalized to the mean of WT)	1			1.05161
	SEM	0.062774			0.061002
	p-value against WT (Student's t test)	–			0.565665

## Sheet: Fig. 3d
DAF-16::GFP in the cytoplasmic
	MQD1543	daf-16(hqKi23[daf-16::gfp::6his]) I
	MQD2333	daf-16(hqKi23) I; akt-1(hqKi245) V
	MQD2334	daf-16(hqKi23) I; akt-1(hqKi246) V
Strain name	Genotype	Number of worms
		Total worms in each assay	Cellular localization of DAF-16::GFP				representative data from n = 6 independent experiments (see left)
			Cytoplasm	Partial nuclear	Nulcear			daf-16(hq23[daf-16::GFP]) I	daf-16(hq23[daf-16::GFP]) I; akt-1(hq245[AKT-1-T497A]) V	daf-16(hq23[daf-16::GFP]) I; akt-1(hq246[AKT-1-T497A]) V
MQD1543	daf-16(hq23[daf-16::GFP]) I	10	8	2	0		Cytoplasm	42	3	7
		10	7	1	2		Partial nuclear	16	16	17
		12	4	7	1		Nulcear	6	39	40
		10	6	4	0		two-tailed p value (Fisher's exact test)		3.851e-15	1.144e-12
		12	10	0	2
		10	7	2	1
MQD2333	daf-16(hq23[daf-16::GFP]) I; akt-1(hq245[AKT-1-T497A]) V	10	1	0	9
		8	0	3	5
		10	2	1	7
		10	0	4	6
		10	0	7	3
		10	0	1	9
MQD2334	daf-16(hq23[daf-16::GFP]) I; akt-1(hq246[AKT-1-T497A]) V	11	0	1	10
		13	3	5	5
		11	2	3	6
		10	0	2	8
		9	0	2	7
		10	2	4	4

## Sheet: Fig. 3e
Lifespan assay performed at 20°C on NGM plates containing FUdR (50 ng/μl)
Strain	Genotype	Number of death	Mean lifespan ± SEM	Mean lifespan extension	p value (Log-Rank test)
MQD854	Wild-type (WT)	120	24.2 ± 0.4	–	–
MQD2114	akt-1(hqKi245[akt-1a-T492A]) V	73	28.2 ± 0.8	0.17	<0.001
MQD2115	akt-1(hqKi246[akt-1a-T492A]) V	138	26.2 ± 0.4	0.08	<0.001

## Sheet: Fig. 4b
	Biological replicate 2		Intensity					Biological replicate 1		Intensity
			EIF-2α	EIF-2α pS49	Loading (normalized to line6)					EIF-2α	EIF-2α pS49	Loading (normalized to line6)
	WT	line1	6.18279	2.85297	1.02436			WT	line1	7.6807	4.65134	1.09694
		line2	5.67891	3.27438	1.01862				line2	8.07791	5.69572	1.08673
		line3	4.87303	2.15938	1.03152				line3	2.87156	1.60767	1
	daf-2	line4	5.26168	5.85628	1.07593			daf-2	line4	2.60865	7.84956	0.969388
		line5	4.30215	5.23065	1.04011				line5	9.62677	7.33195	0.938776
		line6	3.49115	5.23031	1				line6	5.26423	10.03	1

## Sheet: Fig. 4c
Polyribosome profiling
Biological replicate 1			MQD855: daf-2(e1370ts) III						MQD1616: eif-2α(hqKi188[eif-2α-S49A]) I; daf-2(e1370ts) III
Biological replicate 2			MQD855: daf-2(e1370ts) III						MQD1616: eif-2α(hqKi188[eif-2α-S49A]) I; daf-2(e1370ts) III
Biological replicate 3			MQD855: daf-2(e1370ts) III						MQD1616: eif-2α(hqKi188[eif-2α-S49A]) I; daf-2(e1370ts) III
Biological replicate 1			MQD855: daf-2(e1370ts) III						MQD854: wild-type
Biological replicate 2			MQD855: daf-2(e1370ts) III						MQD854: wild-type

## Sheet: Fig. 4d
Lifespan assay performed at 20°C on NGM plates containing FUdR (50 ng/μl)
Strain	Genotype	Number of death	Mean lifespan ± SEM	Mean lifespan extension	p value (Log-Rank test)
MQD854	WT	102	21.8 ± 0.4	–	–
MQD1603	eif-2α(hqKi188[eif-2α-S49A]) I	115	21.4 ± 0.4	-0.02	0.859
MQD1517	gcn-2(ok886) II	84	21.3 ± 0.4	-0.02	0.249
MQD855	daf-2(e1370ts) III	129	58.5 ± 1.1	–	–
MQD1616	eif-2α(hqKi188[eif-2α-S49A]) I; daf-2(e1370ts) III	107	38.3 ± 1.2	-0.35	<0.001
MQD1555	gcn-2(ok886) II; daf-2(e1370ts) III	127	50.4 ± 1.1	-0.14	<0.001

## Sheet: Fig. 5c
Lifespan assay performed at 22.5°C on NGM plates
Strain	Genotype	Temperature shifting (from 15°C to 22.5°C)	Number of death	Mean lifespan ± SEM	Mean lifespan extension	p value (Log-Rank test)
MQD854	WT	Adult day 1	83	14.0 ± 0.4	–	–
WM99	cdk-1(ne2257ts) III	Adult day 1	83	15.6 ± 0.4	0.11	<0.001
MQD856	daf-16(mu86) I	Adult day 1	114	11.9 ± 0.3	-0.15	<0.001
MQD2330	daf-16(mu86) I; cdk-1(ne2257ts) III	Adult day 1	148	12.4 ± 0.2	-0.11	<0.001

## Sheet: Fig. 5d
Lifespan assay initiated from adult day 1 at 20°C on NGM plates supplied with 1 mM Auxin.
Strain	Genotype	Number of death	Mean lifespan ± SEM	Mean lifespan extension	p value (Log-Rank test)
MQD2375	daf-2(hqKi363) III; ieSi38 IV	129	17.2 ± 0.6	0.0361446	<0.001
MQD2484	wee-1.3(hqKi413[mNeonGreen::degron::wee-1.3] II; unc-119(ed3) III; ieSi38 IV	135	12.6 ± 0.2	-0.240964	0.103
MQD2536	wee-1.3(hqKi413) II; daf-2(hqKi363) III; ieSi38 IV	136	13.1 ± 0.3	-0.210843	–

[truncated: 21 more sheets: Fig. 5e, Fig. 5f, Fig. 6a, Fig. 6c, Fig. 6d, Fig. 6e, Fig. 6f, Fig. S5a, Fig. S5b, Fig. S5c, Fig. S5d, Fig. S5e, Fig. S5f, Fig. S5g, Fig. S6b, Fig. S6e, Fig. S6h, Fig. S6i, Fig. S7a, Fig. S7c …]
